# Supplementary material for: Gene expression divergence and nucleotide differentiation between males of different color morphs and mating strategies in the ruff
Source: Ecol Evol. 2012 Aug 31;2(10):2485–505. doi: 10.1002/ece3.370 (PMC3492775; doi:10.1002/ece3.370)
Supplement: Supplementary file 3 [file ece30002-2485-SD6.txt]

Symbol Genename Alternativenames Function Reference ChickenEnsemblno. Chickenchromosome ExpressioninRuffdata
AGRP Agouti relatedprotein ART;AGRT;ASIP2 This geneencodes anantagonistof the
melanocortin-3andmelanocortin-4receptorinthe
melaninpathway.Italsoappears toregulate
hypothalamic control of feedingbehaviorvia
melanocortinreceptor.
Nadeauetal 2007
Skoglund& Hoglund2010
ENSGALP00000039351
ENSGALP00000003505
11 No
AIM1 absentinmelanoma1 ST4;CRYBG1;beta-gammacrystallindomain
containing1
Onesingle-nucleotidepolymorphisminthis gene
has clearassociationwithmajorhuman
populations interms of skincolor.
Nakayamaetal 2002 ENSGALP00000024718
ENSGALP00000036465
3 Expressedinall individuals.No
expressiondivergence
detected.
ASIP Agouti signalingprotein ASP;AGSW;AGTI;AGTIL;SHEP9 Inmice,theagouti geneencodes aparacrine
signalingmoleculethatcauses hairfollicle
melanocytes tosynthesizepheomelanin,ayellow
pigment,insteadof theblack orbrownpigment,
eumelanin.This geneis highlysimilartothe
mousegeneandencodes asecretedproteinthat
mayaffectthequalityof hairpigmentation.
Bonillaetal 2005 ENSGALP00000034003 20 Expressedinoneindividual 
(Rust/Black).
ATRN attractin Mahogony;MGCA;DPPT-L Atrnshowedeffects onpigmentation,testicular
vacuolation,andspongiformneurodegeneration
inmice.Theotherisoformis asecretedprotein
involvedintheinitial immunecell clusteringduring
inflammatoryresponses thatmayregulatethe
chemotactic activityof chemokines.
Nanetal 2009
Gunnetal 1999
Cotaetal 2008
ENSGALP00000025782 4 Expressedinnineindividuals.
Noexpressiondivergence
detected.
BCL2 B-cell CLL/lymphoma2 Apoptosis regulatorBcl-2;PCKBCL2 Dificiencyinthis geneinmiceinduces gray
colorationanddecreaseinthenumberof 
lymphocytes.
Nakayamaetal 1994 ENSGALP00000036387
ENSGALP00000020984
2 No
DCT Dopachrometautomerase TYRP2;dopachromedelta-isomerase,tyrosine-
relatedprotein2;TRP-2;TYRP2;DCT
melaninpathway;Dctactivityis 3-foldlowerin
slatycells comparedwithnon-agouti black 
melanocytes,whereas slatylightmelanocytes 
haveasurprisingly28-foldlowerDctactivity.
Skoglund& Hoglund2010
Costinetal 2005
ENSGALP00000027266
ENSGALP00000035734
ENSGALP00000035733
1 No
EDN3 Endothelin3 ET3;WS4B;HSCR4 Theinteractionof this endothelinwithEDNRB is 
essential fordevelopmentof neural crest-derived
cell lineages,suchas melanocytes andenteric 
neurons.WhenEdn3is drivenbythekeratin5
promoterandtherebyplacedproximal to
melanocytelineagecells,adultmicemanifest
pigmentedskinharboringdermal melanocytes.
Cook etal 2005
Garciaetal 2008
ENSGALP00000038270 20 No
EDNRB EndothelinreceptorB ETB;ETBR;ETRB;HSCR;WS4A;ABCDS Aninsertionof retrotransposoninthis gene
causes piebaldcoatcolorinmice.
Cook etal 2005
Ohtani etal 2004
ENSGALP00000027287
ENSGALP00000035729
1 Expressedintwoindividuals;
bothblack.
EDNRB2 endothelinreceptorB subtype2 MGC147408 Overexpressionof this genecanmaintainnormal 
dorsolateral migrationof melanoblasts inthe
absenceof EphB2.
Harris 2008 ENSGALP00000038783
ENSGALP00000012058
ENSGALP00000012059
4 No
ESR1 estrogenreceptor1 ER-alpha;nuclearreceptorsubfamily3groupA 
member1
Influences skincoloration,sexual development
andreproductivefunction.
Izagirreetal 2006 ENSGALP00000021137 3 No
GNA11 guaninenucleotidebindingprotein
(G protein),alpha11(Gqclass)
Q71RI7;Dsk7 A newclass of dominantdark skin(Dsk)
mutations has beenlinkedtothis gene.
VanRaamsdonk etal 2004 ENSGALP00000005115 Un Expressedinoneindividual 
(White).
GNAQ guaninenucleotidebindingprotein
(G protein),qpolypeptide
RCJMB04_23b22 A newclass of dominantdark skin(Dsk)
mutations has beenlinkedtothis gene.
VanRaamsdonk etal 2004 ENSGALP00000024446 Z No
KIT Mast/stemcell growthfactor
receptor
v-kitHardy-Zuckerman4felinesarcomaviral 
oncogenehomolog;PBT;SCFR;C-Kit;CD117
Thereis acloseassociationbetweensequence
polymorphisminthis geneandtheroancoatcolor
inhorses.Mutations inthis genearealso
associatedwithgastrointestinal stromal tumors,
mastcell disease,acutemyelogenous lukemia,
andpiebaldism.
Cook etal 2005
Marklundetal 1999
ENSGALP00000036735
ENSGALP00000022531
4 Expressedinoneindividual 
(Black).
KITLG Kitligand SCF;Melanocytic mitogenstemcell factor;MGF;
mastcell growthfactor
A mutationincloseproximitytothis geneis 
associatedwithhaircolorvariation.
Cook etal 2005
Sulemetal 2007
ENSGALP00000018246 1 No
MC1R Melanocortin1receptor E-locus;alphamelanocytestimulatinghormone
receptor;MSH-R
A geneinthemelaninpathway.Genemutations 
thatleadtoaloss infunctionareassociatedwith
increasedpheomelaninproduction,whichleads to
lighterskinandhaircolor.Over30variantalleles 
havebeenidentifiedwhichcorrelatewithskinand
haircolor,providingevidencethatthis geneis an
importantcomponentindeterminingnormal 
humanpigmentvariation.
Nadeauetal 2007
Mundy2005
ENSGALP00000038021 11 NoMC4R Melanocortin4receptor Glu3;Fatboy A geneinthemelaninpathway.Alsoassociated
withsexual activityandobesity.
Rees 2003
Ducrestetal 2008
ENSGALP00000021014 2 No
MCHR1 melanin-concentratinghormone
receptor1
SLC1;GPR24;MCH1R Thepigmentaryfunctionof MSH inteleostfish,
presumablymediatedbyMC1R,is functionally
antagonizedbytheactionof MCH whichbinds to
this gene.
Loganetal 2003 ENSGALP00000030706 18 No
MITF microphthalmia-associated
transcriptionfactor
cmi9;MI;WS2;WS2A This generegulates thedifferentiationand
developmentof melanocytes retinal pigment
epitheliumandis alsoresponsibleforpigmentcell-
specific transcriptionof themelanogenesis 
enzymegenes.
Cook etal 2005
Liu& Fisher2010
ENSGALP00000012434
ENSGALP00000035445
12 Expressedinoneindividual 
(Black).
OCA2 oculocutaneous albinismII pink-eyedilutionhomolog,mouse;P protein;P;
BEY;PED;BEY1;BEY2;BOCA;EYCL;HCL3;
EYCL2;EYCL3;SHEP1
Anintegral membraneproteininvolvedinsmall 
moleculetransport,specificallytyrosine-a
precursorof melanin.Mutations inthis generesult
intype2oculocutaneous albinism.
Toyofukuetal 2002 ENSGALP00000026970 1 Expressedinfiveindividuals.
Noexpressiondivergence
detected.
PAX3 pairedbox3 WS1;WS3;CDHS;HUP2 This geneactivates expressionof Mitf,a
transcriptionfactorcritical formelanogenesis,
whileatthesametimeitcompetes withMitf for
occupancyof anenhancerrequiredforexpression
of dopachrometautomerase,anenzymethat
functions inmelaninsynthesis.
Cook etal 2005
Langetal 2005
ENSGALP00000006282
ENSGALP00000008414
ENSGALP00000040058
9 No
PLDN pallidinhomolog PA;PALLID;RCJMB04_25a23;syntaxin13-
interactingproteinpallidin;BLOC-1
Oneof anumberof genes thatinmiceare
associatedwithpigmentationdefects andplatelet
densegranuledeficiency.
Falcón-Pérez& 
Dell'Angelica2002
ENSGALP00000009199 10 Expressedinoneindividual 
(Black).
PMEL premelanosomeprotein Silver;GP100,MMP115;SILV;melanocyte
proteinPmel 17;PME17
Critical forthematurationof eumelanosomes 
(expressionof dark pigmentation).Alsorelatedto
aggressivebehaviourinchicken.
Nattetal 2007
Kerjeetal 2004
ENSGALP00000023540 LGE22C19W28_E50C23 No
POMC proopiomelanocortin adrenocorticotropin;beta-lipotropin;alpha-
melanocytestimulatinghormone;beta-melanocyte
stimulatinghormone;beta-endorphin;LPH;MSH;
NPP;POC;ACTH;CLIP
Codes forpeptides withroles inpainandenergy
homeostasis,melanocytestimulation,and
immunemodulation.Mutations inthis genehave
beenassociatedwithearlyonsetobesity,adrenal 
insufficiency,andredhairpigmentation.
Rees 2003 ENSGALP00000026742
ENSGALP00000035978
3 No
SLC45A2 solutecarrierfamily45,member2 membrane-associatedtransporterprotein;MATP Variants of this geneinduces specific inhibitionof 
expressionof redpheomelanininSilverchickens.
Backstrometal 2010
Gunnarssonetal 2007
ENSGALP00000005236 Z No
SNAI2 snail homolog2 SLUG;WS2D;SLUGH1 Inmice,knockoutmutations inthis generesultin
micewithcoatcolordilutionandwhitespots.
Cook etal 2005
Steingrímssonetal 2006
ENSGALP00000024548 2 Expressedinfourindividuals.
Noexpressiondivergence
detected.
SOX10 SRY(sexdeterminingregionY)
box10
DOM;WS4;WS2E;cSOX10;Transcriptionfactor
SOX-10
This geneencodes amemberof theSOX(SRY-
relatedHMG-box)familyof transcriptionfactors 
involvedintheregulationof embryonic 
developmentandinthedeterminationof thecell 
fate.Itis highlyexpressedinunpigmented
melanocyteprecursors butaredown-regulated
upondifferentiation.TheDark brownplumage
colorinchickens is causedbyan8.3-kbdeletion
upstreamof this gene.
Cook etal 2005
Gunnarssonetal 2011
ENSGALP00000020056 1 No
TYR tyrosinase oculocutaneous albinismIA;C locus;CMM8;
OCA1A;OCAIA;SHEP3
Theenzymeencodedbythis genecatalyzes the
first2steps,andatleast1subsequentstep,in
theconversionof tyrosinetomelanin.Mutations 
inthis generesultinoculocutaneous albinism,
andnonpathologic polymorphisms resultinskin
pigmentationvariation.
Skoglund& Hoglund2010
Satoetal 2007
ENSGALP00000035620
ENSGALP00000035621
ENSGALP00000035622
ENSGALP00000027812
1 Expressedintwoindividuals;
bothRust(p=0.0039)
TYRP1 5,6-dihydroxyindole-2-carboxylic 
acidoxidase
tyrosinase-relatedprotein1;TRP1;DHICA 
oxidase;TRP;CAS2;CATB;GP75
This geneencodes amelanosomal enzymethat
belongs tothetyrosinasefamilyandplays an
importantroleinthemelaninbiosynthetic 
pathway.Defects inthis genearethecauseof 
rufous oculocutaneous albinismand
oculocutaneous albinismtypeIII.
Skoglund& Hoglund2010
Backstrometal 2010
Grattenetal 2007
ENSGALP00000037537
ENSGALP00000024489
Z Expressedinthreeindividuals.
Noexpressiondivergence
detected.Backstrometal 2010Evolution64:3461-3475
Bonillaetal 2005HumanGenetics 166:402-406
Cook etal 2005ExpCell Res 308:222-235
Costinetal 2005BiochemJ.2005391:249-59.
Cotaetal 2008Genesis.200846:562-73
Ducrestetal 2008Trends inEcology& Evolution23:502-510
Falcón-Pérez& Dell'Angelica2002PigmentCell Res.15:82-6.
Garciaetal 2008J InvestDermatol.128:131-42
Grattenetal 2007Proc.R.Soc.B 274:619-626
Gunnetal 1999Nature.1999398:152-6.
Gunnarssonetal 2007Genetics 175:867-877
Gunnarssonetal 2011PigmentCell & MelanomaResearch24:268–274
Harris 2008Development.135:4113-22.
Izagirreetal 2006MolecularBiologyandEvolution23:1697-1706
Kerjeetal .2004Genetics 168:1507-1518
Langetal 2005Nature433:884-887
Liu& Fisher2010PigmentCell MelanomaRes.23:741-5.
Loganetal 2003Genomics 81:184-191
Marklundetal 1999MammalianGenome10:283-288,
Mundy2005Proc.R.Soc.B 22August2005272:1633-1640
Nadeauetal.2007Proc RoySoc LondB.274:1807-1813
Nakayamaetal 1994PNAS 91:3700-3704
Nakayamaetal 2002Journal of HumanGenetics 47:92-94
Nanetal 2009Intj Cancer125:909-17
Nättetal.2007Behav Genet.200737:399-407.
Ohtani etal 2004ExpAnim53:S67
Rees 2003Annual Reviewof Genetics 37:67-90
Satoetal 2007PoultSci 86:2126-2133
Skoglund& Hoglund2010PLoS ONE 5:e10334
Steingrímssonetal 2006Developmental Dynamics 235:2401–2411
Sulemetal 2007NatureGenetics 39:1443-1452
Toyofukuetal 2002PigmentCell Res.15:217-24
VanRaamsdonk etal 2004NatureGenetics 36:961-968
