# Supplementary material for: Gene expression divergence and nucleotide differentiation between males of different color morphs and mating strategies in the ruff
Source: Ecol Evol. 2012 Aug 31;2(10):2485–505. doi: 10.1002/ece3.370 (PMC3492775; doi:10.1002/ece3.370)
Supplement: Supplementary file 4 [file ece30002-2485-SD2.xls]

## Sheet: SNPinfo
contig	number	Annotation	X190	X240	X242	X267	X294	X301	X306	X313	X314	X318	X1241	Noind	MAF	SNPposition	SeqDepth	PreSNPseq	SNP	PostSNPseq	Chicken_chromosome
c00001	1	ENSGALP00000028174	0	0.5	0	0.5	0	0	0	0.5	0	0.5	0	11	0.181818	1011	609	TGAGATGTCAGTATGAAACGCTGATAGCGCGCAACCGCAAGGAAGTTGAGGATTGGTACGAGTGCAAGATTGAGGAGGTGAATCGGGAAGTTATTACGAG	C/T	GGTCAGGAGGTAGAGACGTGCAACAACCAGGTCACGGAACTGAGGCGCCAATTGCAAGCCCTGGAGATCGACCTCCAGGCTCAGCTCAGCCAGAGAAATA	27
c00005	5	ENSTGUT00000001448	0	0	0.5	0	0	0	0	0.5	0.5	0.5	0	11	0.181818	623	366	GCTTCAGAATATTTCTGATAAAAACTAGCTGTGGTTAATAACTTCATAGGCCAATGTTAAAATGTATTTTATTCTATTGTTTGAAAGTGGGGATGAATTC	G/A	TCCTGAACGAGTCTCCAGCAGCAATATACTAGATGGGAACCAAAGTGTTACGAACTGACTTTATTTAAGAAATGCAAGCTAACACTACAGTTCTGAACGC	NA
c00006	6	gi|71895196|ref|NM_001030814.1|;gi|53132337|emb|AJ720236.1|	0.5	0	NA	NA	1	NA	NA	0	NA	1	NA	5	0.5	1098	12	TTTTGGCAATGAAACATGTTCCTTACCTGTTCTGTATTTCAACTGGTGGAAGTGCAACTACCTCTGTGCATAACTCTGGTGTAGGTTAAGCAGTGGTGTC	A/T	GACTTGCTTTGCTGTAAATCATCCTACTGCCAGAGAGACTGCACTGGTACATCCGTCAATGAATTGCAGTCCTGCTCAGACCTGAAATACAAGTAAAATT	NA
c00014	14	ENSGALP00000029198	0	0	0	0	0.5	0	0	0	0.5	0	0.5	11	0.136364	368	167	TGCCGGACTGAGGACGGAGCTGGTGGCCAGGGTTTCCAGATGGGTTGAGCACCTTTGTTCCTTCCTGCAAAGGAGGGAGAGAATGGAGGTGCCAGCCTGT	G/C	TTGTCTGGAAACATGGCCACCTATGTCTGCTACTTCTCTTGCCTTCTTCTCTGCATCATGAGTCCCTGTTGTCTCCTGCTGTCCTGTGCCATGGCTTTGT	25
c00015	15	gi|224057403|ref|XM_002192274.1|	0	0.5	0	0	0	0	1	0	0.5	0	0	11	0.181818	1071	216	TTTTGATAAAAAGACTGCATTAAACCAGAAGCCTTGCCTTAGCTGCAGCAATCTCTCTAGGATTCAAAAGCCTGTGTGCCAAACTACTGCCAACCAGAAA	T/C	AGACCTAACTTCAAGCTAACCCTTGCATCATTTCTGAATGGCACTCAAGCAACACAGTTTCCAAGGCAACCCCAAAAAGAAGTCATCCATGTTACACAAT	NA
c00018	18	ENSTGUT00000001822	0.5	0	0.5	0.5	0	0	0	0	0	0	0.5	11	0.181818	475	168	GGATCGATCCAGTTCTGTAAAAGTGATATTGTTCATTGGTTGTATGTTTGTTGCATAAATAAGAATTTGGTGTGCGCAGCAGAGGGCTGGTACAACCAGT	G/A	CCTCTTTAATGTGGAAGACAGCCCTTTCAGGGTAGCATTGCTGACCTGGTGAATAGTGTGGCAGTCTGCTTTCTGGCAGCAGAGTTAATGGTCACTTGAT	2
c00019	19	ENSTGUT00000010502	0	0.5	0	0	0	0	0	0.5	0	0	0	11	0.0909091	1317	106	GCCACCCAGACTCCCCTAAGCAACGCATGGAGAGAGTCAGTTAAATGGGGTCCACAACTGCCAGAGCGCTGAGAAAAGATCGACTTTAAATCAGTGTACA	G/T	CTATCTAGTACCAGCCAATAAGAACACACTTAAGACACCGATCCCAATGTCTTTTAATTTTGTCTGCCAGGTATTGCAGATCAGCAGCTGCAGCCAGTGA	1
c00020	20	ENSGALP00000037700	0.5	0	0	0	0	0.5	0	0.5	0	0.5	0.5	11	0.227273	1387	108	TGAAAATCTGTCTTTGCTTGGGATCTGTTAAACATTTAAAAGTTAAATGGGAATATATGCATTGCTAGTTTCTTCTGATGAAGGAGATTCTTTTTATGAC	A/G	TTTACAGGCAAGTGCTGCAGAAAAATGGTTGAAAGACTTCTAGAGAAAAGCCAACACAATACCTAGTCACTTCCTAGCTGAGTACAGTGATTTCTTACAT	Z
c00022	22	ENSGALP00000006639	0	0.5	0.5	1	0.5	0.5	0	0	0.5	0.5	0.5	11	0.409091	1150	213	GGCTGGTGGAAAGGCTTGTGGAAATAGCCAAGTGAGTAATCTAGTGGTAATAGATTAGGCTATGAAGGGAGGGCTGTTACTTCTCTTAGCACCGTTACTA	C/T	GTATGTTTAGATCTATATTAGCACCTTGTTCCCCAGGGGGGAAAAAAAAAAACAACAACAAAACAAAACAAAAGCGGTTCAAAAACCGAAGGAAGTGGGA	13
c00023	23	ENSGALP00000013763	0	0.5	0	0	NA	NA	0	0.5	0	0	0	9	0.111111	1758	31	CTTTCAGCCACTCAGAAATGCAGATGATTAACCAGTACTGCAAAGACAGTAGACAGCAAGGTCAGCAGAGGGAAGAATCCCAGAAGATGAGAGGGGACTA	C/T	AGCAAACTAAAGGCCCTTATCAATAGCAGGAAAAGTAGAAATAGAAGGAATCAATTACCTGGATCTTAATTTTACTTTGTAGTAATAGATATCATTGTCC	1
c00024	24	ENSTGUT00000001037	0	0	0.5	0	0	0	0	NA	0	NA	0.5	9	0.111111	1288	35	CCGATACTCAGAAATAGGCGGATGTTGTGGATTTAATGAACTGCGGGAAGATATATATTGTAGAGTTCGTTCACTTGCACACAAGGGGTTTTACAATGTC	A/G	TCTAGTAACGTCTACCTAATAAAGTTTTGAAAAAAARDAAAACTTAGTCTGAATGTTCAGCTCTTTCTTTAAACGGTTGGCTGCATGAATGATACTTGAC	3
c00027	27	gi|118092334|ref|XM_421461.2|	0	0	0	0	NA	0	NA	0	0	0.5	0	9	0.0555556	1102	28	TAAACTTTTTTAAACTGATAAGCGAATGGAACTTTTATTTGCCAGTCAAACTACTTGTTTGAACTGGTGTGAGAGTGAGTCTGTTTTACTGGTAGTACTG	T/C	AGCAGCATTTATAAAGTGGCCAGAAGCCACATTTTATTTACTGGTCTGTGGCCTTTTACTGTGCTTTGTATCAGAGTTCTTAACAAGATTAATAAATCAC	5
c00029	29	ENSGALP00000040068	0	0.5	0.5	NA	0.5	0	0	0.5	0.5	0.5	0.5	10	0.35	516	226	ATGGTATTGGACGGGGGAAGGAGCATTGTGTTGTTGCTTTCTGGTGGCCTGAGCAACCCCAACACGCCTTGCCGAATGATGGGTCCAGCCTGGGCTCTCA	C/G	AAAGCACGGCCCATGCCTGCCTTTCCCCTCTTCCACTCTCTCTTTTCCCTCCCGTGTCCTTGTTCTCTGGTACTCTCCTGGGCGGTGAGCCCCACAGAGC	27
c00031	31	ENSGALP00000023950	0	0	0	0	0	0	0.5	0	1	0	0	11	0.136364	240	102	GTGATTGGAGTGCCTTAGGAAAACTTCTTGACAAGGTTCAAGCCTATTCTACTGCAGGAGGGAAAGTGTGGCTGTCTGTCCTCTTCATTTTCCGAATCTT	G/A	CTACTGGGGACAGCAGTTGAATCTGCTTGGGGAGATGAACAGTCTGCTTTTCGGTGCAACACTCAACAACCTGGTTGCGAGAACGTCTGCTATGACAAGT	3
c00032	32	ENSTGUT00000006377	0	0	0	0	0	0	0	0	0	0	0.5	11	0.0454545	479	95	AAGAAACTGTATGTTCTAGAAGAGTGAAGCCTAAATGGCAGATGTCGTAATTTTTAAATACTTTGGTTACTTACAAATATTATCTTTTTTCTGCAGAGAA	T/C	GGTATCTTAACGGCGACTATTTAGTGCTGCTGGTGTCTGTCATCCTCATTCTTCCCCTCTCCTTACTGAAAAATTTAGGTAAGCAGTACAGTACGATCAA	1
c00033	33	ENSGALP00000022293	0	0.5	0	0	0	0.5	0	0	0	0	0	11	0.0909091	547	142	AAAATATACAGAGCAAAACTATTTTCCTTTAAACTAGTACTGCAATTCACGTATTGCATGGTTTTTTAAAATATATATATATATAAATACTACACTATAA	C/G	TGATCAGGAATGAAGCTGGAATGCAAACACAGTAGTGTATTAGATTCCAACAGAGTATTTACCTAGCTGTTAGGTGAGGAGGGTAGGGCTGTCCCTGTGC	3
c00036	36	ENSTGUT00000000110	0	0	1	0	0	0	0	0	0	0.5	0	11	0.136364	727	59	AGCCACAGCTTAGTTTTCCTGTTTAGTATCTATATCCTCTCCAGTCTTTTCCCATACCTATTCTGTGAAGAGTAACCAGTCTCTCATCTTAACACACACA	T/C	GACTGTGCCACAAAATGCTGTAGCATGTTAGAGATCTTGGAGCTTCCTCAGTTGAACAGGTATACTTAAGCTGATAGAGTGCAGCCCAACATCTATGTCT	NA
c00038	38	gi|118086254|ref|XM_001236145.1|	0.5	1	0	NA	NA	NA	0	0	NA	0	0.5	7	0.285714	1831	37	GGATGCTACTGAGGGTTTCCTTCGCTGCTGTCGTGCAGCCTACTACTGGTGGACTCTTCTCTCCCGGGTGGAAGAAGGAGGGGTTGGTGGCATGCTGTAC	G/A	TCTGACCAACCCCCAGTTCTCAGGTGATCTGCCAAAACACACCATGTCCAACAGAGGCAGGAGGCACAGCAGACTATCGTGGAAACTCTGTGATTTCAGC	2
c00041	41	gi|118098787|ref|XM_001232801.1|	0	0	0.5	0	0	0	0	0	0	1	0	11	0.136364	886	63	TCTAACCGGTACCTGTTGTGTTCTATAATCTCTACACGTTTATAGTCAATTTTTCTTTGCATTGGGAAGAGAGACAGAATAGCTGGAGCTGGTGTAACTC	A/G	CCTCCACACCTCACAGGCACTAGAAGGAGGGAAGTGATGTGGGCAAGGACTTGTCCCTTCTGCAGGGGCAGGCTCCACAGGACAGCATCTTCAATTGTAT	15
c00042	42	ENSGALP00000029198	0	0	0.5	0	0.5	0	0	0.5	0	0.5	0	11	0.181818	675	104	GCCAGGGTTTCCAGATGGGTTGTGCCCCTTTGTTCCCTCCTGCAAAGGAGGGAGGGAAGCGAGGTGCCAGCCTGTCTTGTCTGGAAACATGGCCAGCTGA	T/C	GTCTTCTACTCCTGCTTTCTTCTCCACATCATGAGTCCCTGTTGTCTCCTGCTGTCCTGTGCCACGGGTTCATCCTGAAGCAAGTCAAGAGCCATTCAGC	1
c00043	43	ENSGALP00000028016	0	0	0	0.5	0.5	0	0	0	0	NA	0.5	10	0.15	190	52	GCGCGCCTCTTCTCCGCGGCGGTGCTGAGGGAGCGGGAGCCGTGATGTCTCACACAATTCTACTTGTCCAGCCCACCAAGAGGCCAGAAGGCAGAACATA	C/T	GCTGATTATGAATCGGTGAATGAGTGCATGGAAGGAGTCTGTAAAATGTATGAAGAGCATCTGAAAAGAATGAATCCAAACAGTCCATCCATTACATACG	5
c00044	44	ENSTGUT00000018043	0.5	0	NA	NA	0	NA	1	0	1	0	0	8	0.3125	190	22	CTGCTACTCCCCCTGCAGTCCCTGCAGCTACGGGACCGTGTACAGCTACAGGACCTACGACTGCGGGAGCCCCTGCGGCTACCGGGGCTACGGGAGCCTG	T/A	GCGGTTACCGGGACTGCTACCCCTCCTACAGCTCCCGCTACTGCTACCCCTACTCTTCTTGCTACACCCGTAGATACAGCTATGGGAGCTGCTACCCCTG	NA
c00046	46	gi|46238540|emb|CR385781.1|	0	0	0	0.5	0	0	0.5	0	0	0	0	11	0.0909091	954	205	TTTTCCCGTGAAGGCTGCCTTTGGCTCGTGGTGGGACTGTAGATTGTGCTCCCGTCGTGCCCAGAGCTACCCTGATTCAAACCTTCTCTTTCTCTGCCAT	A/G	TTGCAGGTATCCTAAAAGCAGCGTAGAAAAGGAGTAGTGGAAAGACAGGAGGTGCAAAGGAATGTTACGCTCGTTACTGTCCTAATGATTAGAGGCAGCC	24
c00047	47	ENSGALP00000001274	0	0	0.5	0.5	0.5	0	0	0	0.5	0.5	0	11	0.227273	892	527	AGAAAGTGAAGTGCCCAGTTCGTCTGCGTTGCTGTTCTCCAGCCAGGTGGTTCCTGGATAGTCTTCTCCTGGCTCCCTGGCACGTCCCCGGGTCGCTCTG	C/T	GTCACCGCAGAAGGAATATGAAGTGCTTTGTTCTGAAAAGAGGTGCCTGTTTTCCTGCCACTGCTCTGCTCTTATGTTCTGCTTTAAACATGAATAAAAT	5
c00048	48	ENSGALP00000030760	0.5	0	0.5	0	0.5	0.5	0.5	0	0.5	0.5	0.5	11	0.363636	604	189	GTGAAGATGTCATCCTGGGCTCTCTGTAAGCATGGCTAATGTCTACCCTTCCTGTTCCTGTCTTTCTCTCATTCTTTTTGCCTCTTTTCTTTGTTTTCTT	A/G	TGTTCCCCGCATAGCCTGTTGTGAGACCTCAGAAACCAGCCTGGAGGGACCTGCAGCCTGTCTCCCTTTGCTGGGCACATCAACAGATGCCCTGTGGGAA	NA
c00052	52	ENSTGUT00000003716	0	0	0.5	0	0.5	0	0	0	0	0.5	0	11	0.136364	727	120	CTTTAGAAGGTTTGCAGAAGCACTGGTGTATATACGTACACGATGTCAAAAGACACTTCCAATCTGGGTGATTTCAGTGCCTGACTCTAAATAAGAGATG	T/C	ACTGAGGGCAGTCTTGGCTGTTTGTTGTAGATGGTCCTGTCTGCAGGCTCCAGGGAGAGGTGGTCTTTCGGCTCCAGCTGTTGTCCTGCCCTTTGGCTGG	NA
c00053	53	ENSGALP00000019543	0.5	0	0.5	0.5	0	0	0	0	0	0	0.5	11	0.181818	2031	161	GGATCGATCCAGTTCTGTAAAAGTGATATTGTTCATTGGTTGTATGTTTGTTGCATAAATAAGAATTTGGTGTGCGCAGCAGAGGGCTGGTACAACCAGT	G/A	CCTCTTTAATGTGGAAGACAGCCCTTTCAGGGTAGCATTGCTGACCTGGTGAATAGTGTGGCAGTCTGCTTTCTGGCAGCAGAGTTAATGGTCACTTGAT	2
c00054	54	ENSGALP00000030189	0	0	0	0	0.5	0	0.5	0	0	0.5	0	11	0.136364	71	81	TCGGGGGTCGGGCAGAGGTGCCCGGTCGGGCGGGGCGGAAGGACGTTGGTGGGACCGCGCTGAGGAAATA	T/C	AGTCACCATGTCGTCTGCACTGTTGCCTAAGCCACAAATGCGGCGCCTTTTGGCCAGGCGAATGAAGTTTCACCTATTTGGGGCATTTTTTGTATCTGTG	2
c00055	55	ENSTGUT00000012148	0	NA	0	1	0	0	0	0	0	0	0	10	0.1	301	29	AAAAAAAATTCTGGGCTGCAAGGGCCACTGCTGCGCACTGAGAGCAGGTACACACAAAACTGCAAAAGGGACTGACACTGCCCTGTTTCCACTCATGTAG	T/C	GACTCCACAAGGTGCAGGGGCAACAGAGAATTTGAAAAAAAGTGACTAAACTGCAGTTTTCCTCCATTCCATCCCCTCAAAAATATGAACCATTATAGTC	NA
c00056	56	ENSTGUT00000006377	0	0	0	0	0	0	0	0	0	0	0.5	11	0.0454545	1146	30	AAGAAACTGTATGTTCTAGAAGAGTGAAGCCTAAATGGCAGATGTCGTAATTTTTAAATACTTTGGTTACTTACAAATATTATCTTTTTTCTGCAGAGAA	T/C	GGTATCTTAACGGCGACTATTTAGTGCTGCTGGTGTCTGTCATCCTCATTCTTCCCCTCTCCTTACTGAAAAATTTAGGTAAGCAGTACAGTACGATACA	1
c00057	57	ENSGALP00000006118	0	0	1	NA	1	0.5	NA	0.5	1	0	NA	8	0.5	970	17	TCTCCTCCAGGATCTTCCTCAGGTCTGGGCCAGGGCAGGCATTGACCTCCACGCTCACATCTCCAGTCGATTGCTTCCTCAGGCAGTTCATTTCCTCCTC	G/A	TGATTCTTCTTCAGGCAGCAGAGCTCCTCCCGCAGCGACTCCAGCTGAGCCTCCAGGTCAGACCTGCAGAGCGTCAGCTGGTCCAGGACTTGGCGTAAGC	27
c00058	58	ENSTGUT00000015494	0	0.5	NA	NA	0	0	0	0	0	0	0	9	0.0555556	613	71	TTTTGTCATTCTCTCCGTCTTCTCCTTCCTGTCTTTCCCAACTATGAGTTTTCACTTGACGTTCTCCTGCATTTAAAACCCCTTTGCACCCCTTCAGCAA	C/T	GGCAGCAACAACCTGCAGTTCATCTGAAGCTTCTTACAGCACCTGCAGTGGTGCTAAAGGACTTCTGCAAAATTAGCTTTTGTGTAATCTGCATTTTCAA	NA
c00061	61	ENSGALP00000003584	0	0.5	0	0.5	0	0	NA	0.5	0	0	NA	9	0.166667	41	31	TCGGGGGGCAGTGAGGGGGTGGTTGGCTGCGGAGCGGCTG	T/C	GGGAAAGGAAACGCGCAGGCTTCGGTGCGCAGCGCTACCGGCACCGGTGCTTCCTTCTTCGCCGAACGGTAAGTGAAGAAAAATGGCCCGTACAAAGCAG	18
c00062	62	ENSP00000378831	0	0.5	1	1	0	0.5	0	0.5	0.5	0	0.5	11	0.409091	834	123	GCTGACCTTGGCAGTATTTTAGGTGTTACAGTTTCACACAGATGAAACGTTATTGCACAGTTTCTCTGATTTGTTAGGCACAGACAGGCTATTGTTCAGC	A/G	TTAGGCTTGCATTCCTTCCTGCTCCACCCATTGCTTCTATACTGGTGAGCAGCATATGGAAAGTCCCACTCAATCTGTTCATGGTTGAGTTCTATAACCC	2
c00063	63	gi|46429612|emb|CR390967.1|	0	0	0.5	0	0.5	0	0	0	0.5	0	0	11	0.136364	757	71	GCTAGTCTTACTTATCTCTTCAAGTCCAGCCCAACTGACGTTAAGCTTCAACGTAGCTGGAACAAGTCATGGATTTCAGAAGATGCTGCCTGGGAACAGA	T/G	AGATGTCCCACTATAGAGTTGGGGTGGTGGAAAGAAAAGCAAAATCACAACTAACCACCTCGTCCCCAACCAAAAAAAAAA	NA
c00064	64	ENSTGUT00000007199	0	0	NA	0	NA	NA	0	0.5	NA	0	NA	6	0.0833333	2041	13	AATTGGACCACAATGTAAGTAGATGGTTAAAAACCAGAGGATTCGTGGTGCCTGTCATTAATCAGATTGCAGAAGAGGAAGAGTGTTTCCATTAGCACTG	T/C	GTATAGCAGGAACTCTCTCATGCAGCATCCTCTGCAAACCGGACTGTCTCTAAGCTATCGCTTCGTGGCTGCTGCCCCCTAGGTTCATGCAGCAGGAGAC	2
c00067	67	ENSGALP00000025375	0.5	0.5	0.5	0	0	1	0	0.5	0	0.5	0	11	0.318182	472	165	GAAGACCATAATAACGCGGAAACTAGTGGATGGACAACTGGTGGTGGAATGTGACATGAATGGTGTCAAGTGTGTGAGAGTCTACCAGAAAGCATGAGAA	T/C	GTCTTCATGTTCAGAAGGAACTTGCTACAAACAACTCAGTTCAGTGGACAGAGCTCCTTTACACTCCGTATTTTCCTTTTCCCTGTTTTCTAGTATTTCA	2
c00068	68	gi|45424070|emb|CR353181.1|	0	0	0	0	0	NA	1	0.5	1	0	0	10	0.25	1285	42	CTCTTGGTGTAATGCATTCAAAGAGCAGTAAATGCTAAGCCATCAGGGACTTGCATCTTCCAATTGTAACAACTCGTTTGTGAACAATTAAACATAGAAA	C/T	GTACAGGTGTTTGCTGTGCAACCCTGGCAGAGAACCAGCTTTATTCGCAATACACTTCAATTGCCATGTTCTCGCTTCTGCCTCCAACAGCTTTCAGTGA	NA
c00069	69	ENSGALP00000038935	0.5	0	0	NA	NA	0	0	0	NA	0	0	8	0.0625	497	44	ATTCTGGCTCTTGGAGACTACATGGGAGCAACATGCCACGCTTGTATTGGTGGCACAAACGTTCGCAATGAGATGCAAAAGCTTCAGGCTGAGGCTCCAC	A/G	CATTGTGGTCGGGACTCCAGGGCGTGTGTTTGACATGTTAAACAGGCGCTACCTTTCACCTAAATGGATCAAAATGTTTGTTCTGGATGAAGCTGATGAA	9
c00070	70	ENSGALP00000020361	0.5	0	0.5	0	0.5	0	0	0	0	0	0	11	0.136364	891	134	CTGGATAGGAGAGCGGGCGGACATTGTCATAATAAGGAGATCCCGAGGTGTCCCAGAGGCTGAGCTCGATGCGCTGCGTGTCGATCTCAAAGCTGGCCGT	A/G	TAGTTCTCGAAAACGGTGGGGACGTAGCTCTCAGGGAAGCAGTCCTTGGCAAAGACGTGGAGCAGAGCGGTCTTCCCGCACTGGCTGTCCCCTACCACCA	7
c00072	72	ENSGALP00000010447	0	0	0	0	0.5	0	1	0.5	0	0.5	0	11	0.227273	187	63	GTTCGGATGGAGAAATCTTTGAAGTTGATGTTGAAATTGCAAAACAGTCTGTAACTATAAAGACTATGCTGGAAGATTTGGGAATGGATGATGAAGGTGA	C/T	GATGACCCAGTCCCTCTTCCAAATGTTAATGCAGCCATCTTAAAAAAGGTGATTCAGTGGTGCACCCATCACAAGGATGATCCACCTCCTCCTGAGGATG	13
c00075	75	ENSTGUT00000017632	NA	NA	0	1	NA	NA	NA	NA	1	NA	0	4	0.5	1281	13	CATAACTGGCTCCCGGCTCTGCCCTGTGGCAGTAGTTCCGTGGTCAGTGTCTCTGGATGTTTTTGCAGCCCATTGACCTCCATCCGTGCTTGTGTTCACG	C/T	GGAGGCGCTCCATTTCACGGTTTCCTTGCAAGAAACGCTGCAAAGCTACAAGCTGCCCTGTGGTTCCTGTGTATTTATAGATATATATTAAAAAACGAAA	17
c00079	79	ENSGALP00000016523	0	0.5	0	0	0	0.5	0	0	0	0	0.5	11	0.136364	2576	352	CTTCCATGAAAGCCTTGGTACCAGACTTGGCAATAGTACCAAGGTTGTTGACCAGGTCAGCCTTGGTCATCCCTATGCCTGTATCCACAATGGTCAGAGT	A/G	CGATCATGCTTGTTTGGAATCAGATTAATTTTCAGGTCTTTGCCAGAATCCAGCTTGCTTGGGTCAGTCAAACTCTCATACCTTATCTTGTCCAGAGCAT	5
c00080	80	ENSGALP00000000170	0.5	0	0	0	0	0.5	0.5	0.5	0	0	0	11	0.181818	1026	55	CTCCTTGGCCTGGTCTGCAGATGGACAGACCCTCTTTGCTGGTTACACCGACAACCTCGTCCGCGTGTGGCAGGTCACCATCGGCACCAGATGAGCAACG	C/T	GGCGGCCACAAATCCATAACTTTTTANGTACAAAAAACGNGGAAAAAAAAAAAAATACAATAAAAAAGAAAGACTACTTTCCTAACTACAAAAAAAAAAA	16
c00083	83	ENSGALP00000002493	0	0	0	0	0	0	NA	0	0	0.5	NA	9	0.0555556	409	60	ACGGGGTGTTCCTCTATTTTGAAGACAACGCAGGAGTGATAGTAAATAATAAAGGCGAAATGAAAGGCTCAGCCATCACAGGCCCCGTGGCCAAGGAGTG	C/T	GCAGACCTGTGGCCCAGGATAGCCTCCAACGCGGGGAGCATCGCGTAAACGCGTCTGTCTTCATAGAGATTWAATAAACTCTTGTTACC	27
c00084	84	ENSGALP00000003737	0.5	0	0	0	0	0	0	0	0	0	0.5	11	0.0909091	974	82	ATCCCAGCAGATACATTTCTCCTGATCAGCTGGCTGACCTGTACAAGGGCTTTGTCAAGAACTACCCTGTGGTGTCTATTGAAGACCCATTTGACCAGGA	T/C	GACTGGGCTGCCTGGAAGAAGTTCACTGGCAGTGTTGGCATCCAGGTGGTTGGTGATGATCTGACTGTGACCAATCCAAAGAGGATTGCCAAGGCTGTGG	21
c00085	85	ENSTGUT00000001150	NA	0	NA	1	NA	0	NA	NA	NA	NA	0	4	0.25	1270	11	GGGTTCAGAGGTTTTTGAGGGTGGGGATTGGCAGGGTGGGAAGCAAAATTGTCTTGGAAATTAGCAGAATTAGAAACCCAAGATTATGATTTTGCAAACA	T/C	GCAGTGGACTCTGGAAGGACAAAGTTCTTCTTAAAAAGAAAAGGATTTTTTAGAGAAGTTTCATGGTAATTGGCATGGGTGCCTCATTGAAAAAAAAAAA	14
c00086	86	ENSGALP00000039326	NA	0	0	NA	NA	NA	0	0	0	0	1	7	0.142857	218	19	GGTCTGGCTGGATCCCAATGAAACTAACGAGATCGCCAACGCTAACTCGCGTCAGCAGATCAGGAAGCTGATTAAGGATGGTCTGATCATCCGCAAACCC	G/A	TGACCGTTCACTCTCGTGCCCGATGCAGGAAGAACACCTTGGCCCGCAGGAAGGGCCGGCACATGGGCATAGGTAAGAGAAAGGGTACGGCCAACGCTCG	27
c00091	91	ENSGALP00000023950	0	0	0	0	0	0	0.5	0	0.5	0	0	11	0.0909091	299	167	GTGATTGGAGTGCCTTAGGAAAACTTCTTGACAAGGTTCAAGCCTATTCTACTGCAGGAGGGAAAGTGTGGCTGTCTGTCCTCTTCATTTTCCGAATCTT	G/A	CTACTGGGGACAGCAGTTGAATCTGCTTGGGGAGATGAACAGTCTGCTTTTCGGTGCAACACTCAACAACCTGGTTGCGAGAACGTCTGCTATGACAAGT	3
c00093	93	ENSGALP00000006970	0.5	0	0.5	0	NA	0	0.5	0	1	0	0	10	0.25	1748	27	CAATAAACGGCATGACCTCTCCCACTTGAACCTGAACAAAATGTCGGCGGCATTTTTGTGCTATTTTTATGAAGGTATCACAAGCCATATCCTGGACACC	A/G	TCGTGGGTTTCATGCATAAATTCAAACAGCTTGTTGACCACAGTCTTCAAAAATTTCCAGTGAGCTCTCAAAAACCGTGGGTATTGACCTACTATATACA	3
c00095	95	ENSTGUT00000008022	0	0.5	0	0	0	0	0	NA	NA	0	0	9	0.0555556	608	31	TAACAGGAACCTGAAGTGACAAGTGGTGCCAACCCATAGGAACATTTACCAGCTTCTTCCGTCACCATCACCGCTGTGTACTGACTTCTCGGGATGATTT	A/G	TGACCCATTAACCAAGTTATCAGGGATGGGGGTGGGGGGGGGAAAGGAAGAAGGGGTATCCGTAAGAAATGCTTTATTCCAAATTAATTTAAAACATCAC	8
c00096	96	gi|21391469|gb|AY074885.2|	1	0	0	0	0	0	0	0	0	0	0	11	0.0909091	422	91	GATGACTCTCTAGTAGTGGTGAAAAGCCAACCGAGCCAGGTGATAGCTGGTTGCCCGTGAAATGAATCTAAGTTCCCTCTTGATTTAACTCTCCTGGACA	T/C	AATCTTAACCCCAATGTAGACAAATCAAGAGTAATTTAAAGGAGGTACAGCTCCTTTAAAAAAGAAAACAATCTCTGCTAGCGGATAATTACTCAACGCC	MT
c00097	97	gi|296333601|gb|EZ596786.1|	0.5	0	0.5	0.5	0.5	0.5	0.5	1	0	0.5	0	11	0.409091	710	117	TGACCAGGAATTTGTTTTACTCAAGTCTACTTTAACAAAATTAAATATCTACCTCTTTTCAAGTGGTGCGAGTTGCAAAGTAACAATTTCCCTGGTGATA	C/T	GCTGCGACAGTTGAAGTTTCCTACACTTTGGCATCTCATGAAATTAAGAAACACTTGCAGACACAAACCTCCAGGTTCACACCTGAGCAGAACCACTTGT	NA
c00098	98	ENSGALP00000016361	0	0	0	0.5	1	0	0	1	NA	0.5	0	10	0.3	254	42	TCAAAGCACCAGCGATGTTTAATATCCGAAACATCGGGAAGACGCTTGTCACCAGGACTCAAGGAACTAAAATTGCCTCTGATGGACTGAAGGGCCGCGT	G/A	TTTGAAGTGAGCCTGGCTGACCTGCAGAACGATGAGGTTGCCTTCCGTAAATTTAAACTGATAACTGAGGATGTTCAGGGCAAAAATTGTCTGACCAACT	4
c00101	101	ENSTGUT00000008857	0	0	0	0	0	0	0	0	0	0	0.5	11	0.0454545	602	90	CAGCGCGGACTCCGGAGAGGGCTTCCAGCAGCAGCAGCGTGCCCGAAGCCAGGAGCTGGCTTTAGGCAGCAGACCAAACAGCTCGGAAAACATTGCCTAA	C/T	GCAGTTTGGTTAGCAGGTTTGGGGCTGTCCTCTCCTCTCAGCTTCAGCCTGCGTCGAGATTTCCCAACCCAGGTGCTGCCTCACGTGCTCTGCGGGAAGG	8
c00102	102	ENSGALP00000018710	0	0	0	0	0	0	0.5	0.5	0	0.5	0	11	0.136364	424	100	GGCTTCGGCTACGGCTTGGGAGGCCTGGGTGGATGCTATGGCGGAAGAGGCTGCAACATCTGCTAAGGACATCGCCCACAACCTCTGACACCAACCACTC	G/A	CACCATGGAATCCACGGCACGGATTGACAATGCACCTCCCGCCTTTTCTGGAGCTCATGCTCACTCTACCTGCAACTCAGACCGGCTCCCTTCCACTTGG	NA
c00103	103	ENSTGUT00000006120	0.5	0	0	0	0	0	0	0	0	0	0	11	0.0454545	608	37	GCTATAATCATTCTTATTTAGCTAATTGTCCTCCTTCCACAAGTATCAGTAGTAACAAGTCTCCAAGAAGCGTAAGCTTTCAGAACTGCCTTTCATACTC	G/A	CTGTAGCTACAAATTAATGAGTGAAATTACCACAGTTACGGAAATGCTATCACACATTACAATTCTGCTGTTCTTCGAGTTGGGGTATGTATTTATGAGG	NA
c00107	107	ENSGALP00000003373	0	0.5	0	0	0.5	0	0.5	0	0	0	0	11	0.136364	395	59	AGGTCTCTGCCCTCGACCAGGAGATTATCGAAGTGGACCCAGACACCAAGGAAATGCTGAAACTCCTGGACTTCGGCAGCCTGTCCAACCTGCAGGTGAC	G/A	CAGCCCACCGTGGGGATGAACTTCAAAACGCCCCGAGGAGCGCTCTGAGTCGGTCGCTGTATGTCACTTTTCCAATAAACGTGGGGAAACCATCACAGCC	10
c00108	108	ENSGALP00000025320	1	0	NA	0	NA	0	0	NA	0.5	NA	0	7	0.214286	206	24	AGGATTCTAGGGAAATAGTTAGGCTTGAGCAACGTTAAAAAATTAAAAAAAAAAATAATAAAGGAGTCTTTGCTGCTTTGGAAGGAGGCTCTGCTCCTCC	G/A	CTCGGAAAGTGGTGGCCGAGTGAGAGCTTAAATAGAGGAATCCACCGTGAAGTGCCCGTTTTGAGAGAGCGTTCTGCGGTCCGTGGTGTTCAGCTTCACC	NA
c00111	111	ENSGALP00000038282	0	0	0	0.5	0.5	0	0	0	0	0	0	11	0.0909091	238	59	ATTCGCATGAAGACGGGCAATAAGATCAGGTACAACTCCAAAAGGAGACACTGGAGAAGGACCAAACTGGGCTTGTAAGAGAGACTGTCTCCTGGGAACT	C/G	TAATAACACTTGTCTTTCTGCGTCAGATGGATACACCCGTACGCTGTTTGGTGACCCCTACGTGCTTCCTTCTGTAGCGCTGGACTGTAATCCCCAATGT	4
c00113	113	ENSTGUT00000004550	0.5	0	0	0	0.5	0.5	0	0	0	0	0.5	11	0.181818	544	225	GAGTGCTTAGCATCGCTCTTCAATCTCTGCAGCTATTTCAGATAACCTGCTTTTAGGGAAAACTCTTCCTTCATAGCCTCTGTTGGTGGACATACTGTGT	G/A	TTTCAAGGTGTAGCTTTGCAACAGGAGATGCAGACCTGGAGCAGATGCCTCGTCTTGCCACGTGCTGCACTGACAGCCCTGCTCTTCACCAAATACCACC	13
c00114	114	ENSGALP00000020840	0.5	0.5	0.5	0.5	0	0.5	1	0	0.5	0	0.5	11	0.409091	376	124	TTTCTTCATAATAGCAAATTGAGAAAAGGTGTATGTGGAAAAAAAATTAACTACTGCAAGACTTTCAAACCTCAGTTATCAGCTTATGGGTTGACAGTTA	C/G	AGATACCAGGAGAAGGCATACGACAGAGTATTTAAAATATACAGAGACCAACTAAAATCCAAACAGTAAAAGGAAATGGGAACCGAAACTCAAAATGCAC	2
c00115	115	ENSTGUT00000009604	0	0	0	0	NA	NA	0	NA	0	0	1	8	0.125	304	32	CATTTAAAATACTCCGTTTATCCAGATATGAAAGACAGGCTCGACTGATGCTGAACGAGAAGGGAGTTACAAAAAGACAAAAACAAAAGATGCCTCAAAG	C/T	GACAGATATTGATGAAGGCAGAAATGACAACTTTTCGTCCGACAGCCAAAAGGAGCACARAGTTCTTTTGCACAGAAGGCAAAGATGCAACAGCCTTGTC	15
c00116	116	gi|47022172|emb|CR406638.1|	NA	NA	0	0	NA	0	NA	NA	0	0	0.5	6	0.0833333	125	11	GGATTTAGAGCAAACACAAGCTCTCCCTGCAGGAGTGACCTGTGAACTCTGCTGGACTTTTTTCTTTTTTCTTTTTTTTTNTTTTKTAATTTCATGATTT	G/A	CAGCACAGGGTTGCTGAGCTGGCATTGAAGGAGGTTTTTGGAGCCTCTGTCCTAACAAACTCACAAGATTGTCAGTGTATCTTCTTCTGTGTTCCAGAAT	14
c00119	119	ENSGALP00000039993	0	0.5	0.5	0.5	0.5	0.5	0	0	0.5	0.5	0.5	11	0.363636	397	151	GCCAGGGTTTCCAGATGGGTTGAGCATCCTTGTTCCCTCCTGCAAAGGAGGGAGGGAATCGAGGTGCCAGCCTGTCTTGTCTGGAAACATGGCCAGCTGA	T/C	GTCTTCTACTACTCCTGCTTTCTTCTCCACATCATGAGTCCCTGTTGTCTCCTGCTGTCCTGTGCCACGGGTTCATCCTGAAGCAAGTCGAGAGCCATCC	1
c00125	125	gi|46427867|emb|CR389222.1|	0	0	0	0	0	0	0	0	0	0	0.5	11	0.0454545	951	44	TTAAAAAAAATAAACGGTATGACCTGAAGTTACACAGTTGTTTAGCTCCCAGTTGGACTAGGACTGTGGATGGGTGCCGTGGATGTACCTCCTGGTGTCA	C/T	GGGTGCCAGTGGGAAGTTACCACACCAGAAGTAGTGACACACTGTCCTCCTGACACCCAGAACGGAGATCGGAGCCTGAAACATCAAAAGCTCCACAGGA	11
c00127	127	ENSGALP00000000189	0	0	NA	0	NA	0	0	0	0.5	0	0	9	0.0555556	209	36	TCATCTTCCGCTACCTGCAGAACAGATCCAGGATCCAGGTGTGGCTCTACGAGCAGGTGAACATGCGGATAGAAGGCTGCATCATTGGCTTTGATGAATA	T/C	ATGAACCTGGTGCTGGACGACGCGGAGGAGATTCACTCCAAAACAAAATCCAGGAAACAGCTGGGTCGGATCATGTTAAAAGGGGACAATATCACTCTTC	26
c00130	130	ENSGALP00000006308	0	0	0	0	0	0	0.5	0	0	0	0	11	0.0454545	148	38	GGAGGCTGTGCCTCCGAAGACAGAGGCGAAGGCTAAGGCGCTGAAGGCCAAGAAGGCCGTCCTGAAGGGGGTACACAGTCACAAGAAGAAGAAGATCCGC	A/G	CATCACCCACCTTCCGCAGGCCTAAGACTCTGCGACTGCACCGGCAGCCCAAGTACCCCCGGAAAAGCGCCCCACGGAGAAACAAGTTGGACCATTATGC	19
c00133	133	ENSGALP00000031018	0	0	0	0	0	0.5	0	0	0	0	0	11	0.0454545	46	73	TCGGGGGGTTACCGGCGGGAGGTGACGGGACCAAGAGGCGAGATG	T/C	GGCGGAACCTGCTGAGTCTTCGCCAGCTTTCCCAGAGGACCATAAGCACTGCTTCACGCAGGCAGTTTGAAAATAGAGTTCCTGAGAAGCAGAAGCTTTT	3
c00134	134	ENSGALP00000040586	1	0	0	0	NA	0	0.5	1	0.5	0.5	0.5	10	0.4	403	33	GGATAATTTTGAATTCTTTTGCTGCCAACACGACCTGTGCAATGGGGGTGCAATTACTGGGGTTAACAAAGCAGCCCTCACTCTTGCCTCTGCAGTGACC	G/A	TGTTATGGATGCTTCTGTAACAATCCTCATTTGTATGCCCTACTGTCGAGCTGAAATTAATACAAAATCATTAACTCTTTTCTGAATTGTACTTCTCGCA	5
c00135	135	NA	NA	0	0	0	NA	0.5	0	NA	NA	0	0	7	0.0714286	388	13	GGATTAACTGCCCCAGGGTGGAGCACCTGGGAAGCTTTGCTCACCTGGTAGCCCCAGGTGGAGCAGTGGCTTCCAGTTCCCCTTGTCCTTGTTCTCCATC	A/G	CACCTGGTAACACCTCAGGCACACGTGGACTTTTCCTAAGGAGGACAAAGCTTGCTCATCAGTGCCAGGCCTCCTGTGACATGGAACGAGATGTACTGTC	E22C19W28_E50C23
c00136	136	ENSGALP00000001910	1	0	0	0	NA	NA	1	NA	0	0.5	1	8	0.4375	798	22	GAGGGCATGAATCTGAAGTTTTCATCTGTGCCTGGAATCCCGTCAGTGACCTTCTGGCCTCAGGGTCTGGCGATTCGACGGCACGGATATGGAACCTCAG	C/T	GAGAACAGCACGAGCGGCTCCACGCAGCTGGTACTTCGGCACTGTATACGGGAAGGGGGGCAGGATGTCCCCAGCAACAAAGATGTCACATCGCTGGACT	9
c00138	138	ENSTGUT00000004056	0	0	0	0.5	0	0	0	0	0	0	0	11	0.0454545	325	40	CAGAGCCTTTCCCTCCTGTAAATCAGCTCTTCGTGCCGGGAATCCACGGGGGAGGCTTGGGGCTAAGGAGCAGCTCTCCAGGGCTGCTAATGGGACATGG	C/T	ACTGCCTTGTCTCCCTCGATGGGACCAAGCCAGGTGGATGAGCTGGTGCATGGTGGGCCATGAGGGACACAGTTCGTTTCGTTACAGGATGCTGGAGCTG	NA
c00142	142	ENSTGUT00000011111	0	0.5	NA	NA	0.5	0	0	0	0.5	1	0	9	0.277778	372	58	GGAACTTGTGCTAATGCTAACTCACGATGAAATGACAAGTGAAAACTCTGGCTTCTCACAAGTGGCTTCCTCAGAGTCACCAGTGATGCTCACTACATAG	C/T	AGCATGCAGAAGCTGAGTTCAGCACCCAAGTTACAACAATTCTTTACAAAACTCTGGATGTTTTGAAGTAAATGGGATAAGGGGGATATAATGCCCATCT	5
c00143	143	ENSGALP00000040138	0	0.5	NA	NA	NA	0.5	0	0	NA	0	0	7	0.142857	1141	20	GGGATGCCAAGCTCGACAAGTCGCAGATCCACGACATCGTGCTGGTCGGTGGGTCCACCCGTATCCCAAAGATTCAGAAGCTCCTGCAGGATTTCTTCAA	T/C	GGCAAAGAGCTGAACAAGAGCATCAACCCTGACGAGGCTGTGGCTTATGGTGCAGCTGTTCAGGCTGCTATTCTGTCCGGAGACAAGTCTGAGAACGTGC	24
c00144	144	ENSGALP00000026301	0	0	0	0.5	0	0	0	0	0	0	0	11	0.0454545	109	32	GAGAAGGTGAAGGGTAGGGCAGCCCGACATGGCGGCCTACCTGACGCACCAGCAGAAGGTGCTGCGGCTCTATAAGAAATCCCTGCGGCACCTGGAGTCC	T/A	GGTGCATCTACCGGGACAAGTACCGCTACTTTGCCTGCATCCTGAGAGACCGATTTGATAAGAACAAGGATGTGAAGGATATGGTGAAAGCCACAGAGCT	2
c00146	146	ENSGALP00000014143	0	0	0	1	1	0	0	0	0.5	0	0	11	0.227273	1513	29	ATTTGTTGAAATCTCTCTGGACGTCTTCTGTCATTACTATGGACCAAATGAAAAGAGGCTATGAACGAGTTTACCGTGAAATCCCAGACATTAACCTGGA	C/T	GTGCCACACTCCTATTCTGTGCTTGAGCGGTTTGTAGAGGAGTGCTTTCAGGCTGGAATCATCTCCAAACCACTGAGAGACCTCTGTCCTTCAAGGGGCA	6
c00147	147	ENSGALP00000040068	0	0	0.5	NA	0	0	0.5	0.5	0	0.5	0.5	10	0.25	614	124	GGACCTGCTGGCACTGCTCCTTCTCTGGGGGGTAGGCCAATGGACACCTGGTGGGATCTCTGCCACAGCCTTGGGACACAGATTTCTTTCTGCCCCTCCT	A/G	CTCTCTACATGGGGGCTTCAAGCTGCATTGACCTCGTATTCCTCTTTTGACTCAATAAAGTTCTGCTGCATCCCCAAAAAAAAAAAAAAAGAAAAAAAAA	27
c00148	148	ENSGALP00000000456	0	0.5	NA	0	0	0.5	0	0	0	0.5	0	10	0.15	444	54	CGGATACGGATACGGCCCTCAACACTCTTAGTCCTTTGCTTAGAGACTGTAGATCATCTCCCTTCTTCTTTGCCTGCCTTTAATCACTAGATGCTTGTAA	C/T	GTGCTTTGAAGTCGCTGCCCACTGATCAGTGTGATTTTTTCCTTTGTAAGGGCTAGTCCTGCTGTTCATTTTCCTCTTGGTGCGTGGGATGTTTAATGCT	25_random
c00151	151	ENSGALP00000017405	0	0	0.5	0	0	0	0	NA	0	0	0	10	0.05	129	40	GTACAGGGGGCCTCGGGTGACATTGGGCCTCGGCAGCCGAAGTGGGAGGACGGGCGGCGGAGCCTGGTAAAGAAAGAGAGCGAGACCTTCGCCTGCTGCC	G/A	CCATCATGTTCCGAGTTATGGTCACCCACGCCAAGAAGCACCCCAGCTTGATCCCTCTGTTTTTGATCATCGGGTCCGGAGGCATTGGTGCTGGCCTGTA	2
c00153	153	gi|46429612|emb|CR390967.1|	0	0	0.5	0	0	0	NA	0	0	1	0.5	10	0.2	983	49	ATGGGCTGAAAAGCAGCTTTATATGACAAAAAATGTGTAGGGCAGCAGAACAAACCACCCCAAACCACCCCTCTGCTAACGACTGGAGCTCCCCAGCTAA	C/T	GGTAAAACCGACTTCTCAAGCAGACAAACACTGGATGCTTTTATCATACCCAAATTCTTGTTTTCCACATGTTTTGGTTGGGTTTTATTTCTTGCCCCGC	28
c00154	154	ENSTGUT00000010414	0	0	0	0	0	0	0	0	0.5	0	0	11	0.0454545	817	104	GTACATTAAAATACAAATCAGCCACATGCTGCCTTTGGCAAATGGACTTGAAAGAAGATACAAAGGGGAGCACACCTTGTCCCTCTGACCCAGCAGCAGC	G/T	CTCCTCCGGCCTGGAGAAACAGGAGTGGGGGCAGCAGTGTAGCCTCCCTCCTGCACAGCACTGAATGCAGTCAGGCAGGAGTCACAGTCCAATAAAATAA	NA
c00157	157	gi|297274812|ref|XM_002800838.1|	0	0	0.5	0	0	0	0	NA	0	0	0	10	0.05	806	30	TTAAAATATTTTTTGCTATATAACCTTAACAGTTATTAAGCAGTGTTTTCTTTTTGGGTACGTATTGTTTCTGGATATCAAGATGTTAAATATATTTCTT	G/A	CTATTGTGATATGACAAGAGACTTAACTTATCTTGCTGTGTCTTCCAATGTACACGCTGTATATAAGGATAAATGTGATGCTGCTGGAGACCAGAATAAA	1
c00159	159	gi|46427893|emb|CR389248.1|	0	1	0.5	1	NA	1	0.5	1	0	0.5	0.5	10	0.6	770	97	CTGGTATCTCCATTGCACCATATACTGAATATATTCCCAATGCTCTGTGAACTAATTTAAGCCATATTCTAGGAAGAGTTTGTGGTTTTGTTTGCTTGGA	T/C	GCTGGTTTCTTTGTTATGATTTTTTGTTCTCCTGTCCCGTGAATAGTCAACACTAGAGTAGCCTAGGCTGGTAGTGGCCTTGTATGATAAATTCACAATG	6
c00160	160	ENSGALP00000009821	0	0	0	0	0	1	0	0	0	0	0	11	0.0909091	56	37	TTACGTCGGGGTACTTTCCTGGCTGCTGGAGCGGGGCGGAAAGGGCCGCTGCCTC	G/A	CGTCGCTCCTTCTTTCTCGCCGCCGCCATCATGGGTCGCATGCACGCTCCCGGAAAGGGCCTGTCCCAGTCGGCCTTGCCCTACAGACGCAGCGTGCCCA	5
c00164	164	gi|45383549|ref|NM_204297.1|;gi|9944271|dbj|AB013746.3|	0	0	0	0	0	0	0.5	0	NA	1	0	10	0.15	636	44	TAAATAAAATAAAATTCCCTGCCTGTAGTTGTTGAAGTTAATGCTAATACTGTGTATGAATCTTAAATCTAAATGTTCAGCTTACCCTGTGTGGTATAGG	T/C	GATATTTCAAGCAGATTGTAAAACATCTTGCATTGTTAGCAGAACTTTATCTAGTACATCGAGTTGCTCAATATTTTGATGTTTTGGTTTTATGCACCTT	5
c00165	165	ENSGALP00000029558	0	0	NA	0.5	0	0	0	NA	0	NA	0	8	0.0625	605	35	AGCGTTTATCCCGACAGTACCCATGATGCACAACGCTACGGCCGCCACTGTCTCTGCAGCAACAACTCCTGCAACAAGTGTTCCCTTCGCCGCAACAGCC	A/G	CAGCAAATCAGATAATCCTGAAATAGCCGGCAGGAGCGGAACGGAGTGTCACGAAGCCTCCCTGCGGACGGCCAAGCACGGCTACTGTACATACTACCCC	1
c00166	166	gi|284386909|emb|FN658744.1|	NA	0	0	NA	NA	NA	0	0	0	1	0	7	0.142857	202	16	TATCTGCACAAAGAATAGAACCAATAAACAGAACATCCCACTGACGGGTCCTACGACCGTTTGCCTTCTCCTCCCACCCTGTTGCTGGCCCTAAAGGATC	A/G	CACACTTTTTGAAGCTTGTTCTTCTCTGCATCCTTCCTGGCATTAAATCTTCGAGGCTCCGATAAATCTGAGCAACATATCACTGAGGGTGTCCTTTTTT	6
c00169	169	ENSGALP00000034612	0	1	0	0	0	NA	1	1	0	0	0	10	0.3	265	49	CGTTCGCCCTATTTTTCTTAGCTGAATATGCAAACATCATACTAATGAACACATTAACCGCCATTTTATTCCTCAATCCGAGCTGTTTAAACCTCCCACA	T/C	GAACTATTCCCTGTTATCCTGGCTACTAAAGTCTTACTTCTCTCTTCTGGCTTCCTATGAATTCGCGCTTCTTACCCGCGATTCCGCTATGATCAGCTCA	NA
c00170	170	ENSGALP00000034614	1	0	0	0	NA	0	0	0	NA	0	NA	8	0.125	212	17	AAACAGAGGTGTTTGGTATTGGGAGAGGGCTGGAGGTTTTATGTTAATGGCAGTTGTGATGAAGTTGATGGCACCTAGAATAGAGGAGACCCCTGCCAGG	T/C	GGAGGGAGAAGATGGCAAGGTCGACGGAGGCTCCAGCGTGGGCCAGGTTGCCGGCGAGTGGGGGATACACCGTTCATCCTGTACCTGCTCCGGCTTCTAC	MT
c00173	173	gi|48841943|emb|CR523281.1|	0	0	NA	NA	0.5	0	0	0	0	0	0	9	0.0555556	214	28	TAACAGGTTAAACTACTGAGCTTGAAAAATTGTGTGGTGAAATACTATTTTTTCCCTTAGCAAAATAGCAATCCTCATGTTTATAAATATATTAACTGCA	T/C	GTATGACAAGGGAAGGTAGAGAATGCAGTGATAAACTCTAAACCCCACAGGGATACTTAATAATACATATCTGAAGTAGTATGTTAATCACATTAAAATC	2
c00174	174	ENSGALP00000038408	0.5	0	0	0	0	0	0	0	0	0	0	11	0.0454545	413	53	TTTCTTATTGCTGGAATTTCATTTTCTTTTCTTCTTCATTTCTTAAGTCTTTTCTTTGATGACTAAACCGGATGATGGTAGAGATGTTAAGCCGGTGTTT	A/G	CTCAGCCCCGCCCTGCTCGGCCTCGGGAGCGGACGTGTTCTCAGCTGGTGGATCGGCTGTCTTCGTCTCTTTGCCATCTTGTGGTTTAGGGTTCTCTGGG	21
c00177	177	gi|308418161|gb|HP494784.1|	0	0	NA	NA	NA	0	0	NA	0.5	0	0	7	0.0714286	438	20	CCTAGAGGATTCCAAAAGAAGTAGTAATAACAAATATCATGCAGTCTCCATATTCATACCATTTTAGGTAAATCAGTTTATTGTTTAGTTTCTTGTATAA	C/T	ACTACTTTAAAAGTCTAAGAGGTTACTTTTTTATTACTCCATGTATTGCACAGATGTCTCGATCTCTACCAGGAGATGCTGACACAGAACCTTGTTCTCA	20
c00178	178	ENSGALP00000006970	0.5	0.5	1	1	NA	1	0.5	0	NA	0	0	9	0.5	997	28	TCAGTGTAAGCCAGTATGAAGAACAGTTTGTAACACTTTTTACATTGACCATGATGCAGTTAAAACAGATGCTTCCTTTAAATACCAATATCCGACTTGC	G/A	TACTCAAATGGCAAGGACGATGAACAGAACTTCATTCAGAACCTCAGTTTGTTTCTCTGCACGTTCCTCAAGGAACACGGTCAACTTATAGAAAAAAGAT	3
c00179	179	ENSGALP00000035595	0	0	0	0	0	0	0.5	0	0	0	0	11	0.0454545	275	79	CTACATCGACAAGAAATGTCCCTTCACCGGTAACGTCTCCATCCGGGGCCGGATCCTGTCAGGGGTGGTCACCAAGATGAAGATGCAGCGCACCATCGTC	A/G	TCCGGCGGGACTACCTGCACTACATCCGCAAGTACAACCGCTTCGAGAAGCGCCACAAGAACATGTCGGTGCATCTCTCCCCCTGCTTCAGGGACGTGCA	1
c00180	180	ENSGALP00000019402	0.5	0	0	NA	NA	0	0	0	0	0	0	9	0.0555556	1897	28	TGGCTCAAGACAAGGAAGCCGCTGAAGCAATTGAAGCTGAAGGTGCAACTGCCCCTTTAACAGAACTGCTTCATTCTAGGAATGAGGGTGTTGCCACGTA	C/T	GCAGCTGCAGTGCTGTTCAGAATGTCCGAGGACAAACCACAGGACTATAAGAAGAGACTTTCAGTTGAGTTGACAAGCTCTTTGTTCCGGACTGAGCCCA	2
c00181	181	ENSTGUT00000005940	0.5	0	0	NA	0	0.5	0.5	NA	0.5	0.5	0	9	0.277778	676	34	AACAAGAGAGTAAGACCTTTTCTACAAAGGAGTACAAACCACTGTATTTACAAATCGATCAAGCACGGTTAGCCCTGGACAGAATTCAGACATTGTGTTC	G/A	TCATAAACAACAGGCTTATTACACACTTCAGATTCTAATGCTTTTAGTTTTAGCAGGAATTTTTTGAAAGGCAAGTTGCAAATAACCTCCAGTAGAATTA	15
c00183	183	ENSTGUT00000016915	0	0.5	0.5	0	0.5	NA	0.5	0.5	0	0	0	10	0.25	693	37	ACAGAGAAGTGGGAGGATGGAAACCAGCCCTATTTCACCAAGGAGCAGGAGCGATGGCCCTGGCATGCTCCCCTCGCCCAGTGACCACCGCAACAGCTGG	C/T	GGAGGCAGAGGCTGTAGCAGGAGAATCAACTTGGAAACCCCAGTGGTTCTCTGCACTGGAAAAACACGGCACTAAAACCTGCACGTTGACTAGAAATGTA	NA
c00184	184	ENSTGUT00000010399	0.5	0	0	0.5	NA	0	0	0	0	0	NA	9	0.111111	956	22	CCAGCATGTACTGTTGGGCCCTTCTTCCGCTAAATGCCCGTGTCCAAATCTTTCAGGTTTTTTTGCTCTTTCCTGGTAACTCTGATTAAATGTTGATGTC	A/G	CGTGTAGTTATAAGCCACCTTTCTTAACCTCAGGGAGACTCCCGCTTAAAGTGAATTTAGAAGTGTTAAGCAAATTCCAGTCTGCTCTTGTACAATATAA	3
c00186	186	gi|118102173|ref|XM_001233424.1|	0	0	0	0	0	0	0	0	0	0	0.5	11	0.0454545	361	82	TTTTCCCTACCCTGAGGGAGGGAGCTGAGGCCTTCCCTCCTGGCCAGGAGTGCTCTTAGTGTCTTAATGAGGTACAAGCCATCCTGCTGTGCATTGCTGA	C/T	GTGTAGTTGTTGTGAGGCGTGAGTGTGGAGACGTGTCAGGCTCGTGGCGTGTAGCTTGTGCTCGAGCATGCTGCTTGGTTGTAGCAGTTTTAGGGGCCAA	1
c00189	189	ENSGALP00000029159	0	1	0	NA	NA	1	0	NA	0	NA	0	7	0.285714	363	10	CTTCCCTCCCTCTTCCTCTGCCTTCTGCTCTCCTGTCCTCTCTTGTTCAGAGAATGAGCTGGACCCAAAAGGATGTGTGGGCTGATTGCCTGAGTCCTCC	A/G	GATCTGGAACGTTGCACCAAGAGTCTTTTTGGAGGAAGAAGCCGTGCTCTGGAGAAGACCCCTCTGACTCTTGGAACACGTGGCATCCAGCTGCTTTGGG	NA
c00192	192	ENSGALP00000025464	0.5	0.5	0	NA	0	0.5	NA	0	1	1	0	9	0.388889	1417	32	AGACTTGTCCTGGGCTTGACCAATATGCCATCAAGAAGTTTGCTGAGGCATTTGAAGCCATTCCTCGAGCACTGGCCGAAAACTCTGGAGTAAAGGCTAA	C/T	GAGGTCATCTCCAAGCTTTATGCTGCGCATCAGGAAGGGAACAAAAATGTTGGATTTGATATCGAGGCTGAAGCTGCTGCTGTGAAGGATATGTTGGAAG	1
c00193	193	gi|60302688|ref|NM_001012405.2|;gi|53133445|emb|AJ720393.1|	0.5	0	0	0	0	1	0	0	0	0	0	11	0.136364	2139	42	CAAGATGTTCAATTGAAATCTACCCCTTTTCCTGTTTTCTGGCTAAAACGTGTGAAATTTTGAAGGAACACTGTTGTCTTGTGGAAATGAGTTCTGATCC	G/A	TTGAAGCTCTTGAAAAGTCAATGTCAGCTGCAAGGATTCATGTCTGATGGAAATAAAGCTGCTTCTGAGAGTTCATATGTGGATTCTGCATAAATTCAGC	3
c00196	196	ENSGALP00000007659	NA	0	0	NA	0	0	NA	0	0	0	0.5	8	0.0625	859	19	TTAACCGGATATGTTTTCCTTGTTTAGAACCCAGATCCACAGAAGTGTTTGCCTTCAGGATCTCTGTCACTGTTCTCCTTGTGTACAGGACGGTTGATGC	A/G	CTCATGTCCACCTTCACAGTCTTGCGGTCAGTACCGAGGTTAGTGAGCATTAAGAGTAGAGTAATGTCTTTGCCAAACACTGGAGGTTCAGCCAGCTTGA	20
c00199	199	gi|46427893|emb|CR389248.1|	0	0	1	0.5	NA	NA	0.5	0	0	0	0.5	9	0.277778	403	47	CAATGATCAAATCCATTCTAAAAAGTTTTACTTCTGAGGCTTGCTCAAAGCATTAAGATCTCGCTCTGTAGATGCCAAGAATCCTCCATGCCCACTGTTC	A/G	CACAGCCCTGGTAGGACAGCCGTGTACAGAACAGAAACCTCAAAAACGCTTTGGACACATCATCCTGATCTCAAAATATTCCATAATGAAAGCTTGAATT	6
c00204	204	ENSGALP00000012845	0	0	0.5	NA	0	0	0	0	0	0	0	10	0.05	286	36	AAGAGGAAGGCTGTTGTCCCAGGGCCAGCTGAGCACCCCTTGCAGTATAATTACACCTTCTGGTACTCCAGACGAACACCCGGGAGGCCGACCAGCTCGC	A/T	GAGTTACGAACAGAACATCAAACAGATTGGCACCTTTGCCTCCGTGGAGCAGTTCTGGCGGTTTTACAGTCACATGGTACGTCCTGGGGACCTGACAGGC	9
c00205	205	ENSTGUT00000002794	0.5	1	NA	1	NA	0	NA	0	0	0.5	1	8	0.5	989	31	AAGGATAAATTTTGAGGTGGTACGTACTGCCGTAAGGCTCTTGTTTAGCTGCATTAGTTCTCTGCAGACTTTGACAAGTAGATGTCTGCATCTGTGGTCA	T/C	GCTGCAAAAGCTCTGTAACTGAAATTGAGTGCTCTGAGCGGTCGCTCAGAACAGTCTTCAGCACATGGATGTGTGATCCTGGTATGTCATAAACTGGCAT	4
c00207	207	ENSTGUT00000002072	NA	0	0.5	NA	0	NA	NA	0.5	NA	0	NA	5	0.2	298	23	TTCTGGGGGTCTGAGCAACCCCAGCACCCCTTGCAGAAGGACGGGTCCAGCCTGGGCTCTCAGAAAGCACGGCCCATGCCTGCCTTTCCCCTCTTCCACT	G/C	TCTCTTTTCCTCCCGTGTCCTTGTTCTCTTGTGCTGCCCTGGGCTGTGAGCCCCACAAAGCCAGCCTGGGGAGGACCTGCTGGCACTGCTCCTTCTCTGG	27
c00210	210	gi|46240444|emb|CR387685.1|	0	0	0	0	0	0	0	0	0	0	0.5	11	0.0454545	401	73	AATACAACTGAAAGACAGATGTGTATTTAAAAAAAAAAATAGAGAGCCCCTCATGTTTGACATGATCTTATACTGAGATAAATATCTATACACAGTGATA	C/T	GATCATGTATACTCACATGTGGTTATATCAACATTTATAATTTTTTTTTTCTGACAAGGTATTATCATCAAGGTAGTTGAACCTCCTCAACAAAGCTTGT	NA
c00214	214	gi|22552855|emb|AL772228.5|	0	0	0	0	0	NA	0.5	0	0	NA	0	9	0.0555556	2479	21	TCTTTTCTCGTTTTGAAAAGCAATTATGGAAACAAGAGGCTGCTTTCTGCCTCCTGGAGAGCTGCCGTCAGGGCCCTCACTCTTAGCATGTGGGTACTCG	C/T	AGTGAGAAGCGAAGAGATGATGTCCCATCTCTCCCAGGCCTGGAGGCTGTGGATTTGCAAAGGGGAAAGTCTGAAATGCATGGTCTGTGACAAGAGTGCG	1
c00215	215	gi|118100421|ref|XM_415902.2|	0	0	0	1	1	0	NA	0	0	0	0	10	0.2	223	44	CTGGTGGCCCAGTCCTGCTCCAAGGAACCCAGTCCCTTCCCCTGCGCCGGGAGGGAGCAACATCCAGGGAAAGGCTTCTCCCACCTCTGGGCTTGGGTTC	G/A	TTGTGGTCACACACAGAAGAAGGCAAAGCCTCCTGGGTAGAGCCGTCCTCGTCCGGGAGGTTGGACAGATCGCCGTCCTGCGCAGAATTAATGCCAGAAT	NA
c00216	216	gi|60302693|ref|NM_001012521.1|;gi|60098732|emb|AJ851563.1|	0.5	1	1	0	1	1	0.5	0	0.5	0	0	11	0.5	378	37	TTGTCGTGCCCCATCCACTCTTTAAAATATCCTTAACTGTATGCCATGGTGGGGATTTAGCAAATCATCTCTAAAGCAGGAGACAGGCTAGAAGGGTGAA	C/G	ATATTAGCAAGCCAAAGGAAAACTGCAGTGATTTTTTTCTTTCTCTGTATATAAAGTAGTGTTTATATAGCACTGTGAATGTACACAGCACTTTATAAAA	5
c00220	220	gi|118090436|ref|XM_420680.2|	1	1	NA	NA	NA	NA	NA	NA	NA	0.5	NA	3	0.833333	68	14	CTTTAACGGTTTTTTTTTGGGGTTTTGGGGGTGGGGGTAGGGAAATACATAGAGTGATGCCCTGATG	C/A	TAGTACGTTCTAGGGTTGTCTTAGTTTTAATGGCACACTAACACCACTAGTTCCGGTGGAAAACAAATTCACAAAATATCTACAAAATCTAGTTAAAACT	4
c00222	222	ENSGALP00000009770	0	0	0	0	0.5	0	0	0	0	0	0	11	0.0454545	763	34	TACTTGCATTTCTCCCTAGAGCATCGACCTTTGATGTAATCCATGCAAACTGTAACAGTATTTTCATTTGTGTCTATCATTGCAATATCTATAGGGTGAG	C/T	ATAGCGGCAATCATTCTCACCACGTGTGCAATTTCCACGCTGAAACTCTCGACAAACCTCCAGTTTATCCGTACGCATCAGTTTCTGCCCAGCAGAGCCT	4
c00223	223	ENSGALP00000038463	0	0	0	0	0	0	NA	NA	NA	0	0.5	8	0.0625	315	31	ACATCAGGCTGCAGCGCCAGAGGTCCATTCTCTACAAACGCTTGAAGGTGCCTCCTGCCATTAACCAGTTCACGCAGGCTTTGGACCGCCAGACAGCTAC	A/G	CAGCTTCTGAAGCTGGCACACAAATACAGGCCAGAAAACAAGCAAGAGAAGAAGCAGAGGCTACTGGCTCGTGCCGAGCAGAAGGCTGCAGGAAAGGGAG	17
c00225	225	ENSGALP00000012295	0	0	0	0	NA	0	1	0	1	0	0	10	0.2	643	23	CTGGTCTTGAACCCCTCCAGGGATGGGGCAGCCACAGTTTCTCTGGGCAACCTGGGCCAGGCTCTCACCACCCTCACACCAAAGTTCTTCCCCACATCTC	A/G	TCTCAATCTCCCCTCTTCCAGTTTGAAGCCTTTACCCCTCATCCTATCACTACATGCCCTTGTAAAAAGTCCCTCCCCAAGTTTTCTGGAGCCCCTGTAG	2
c00228	228	gi|46427049|emb|CR388434.1|	NA	0	NA	0	NA	0.5	0	NA	0	0	0	7	0.0714286	1046	29	TGTGAATATGGGGAGACTTCACAGTTCCAAACATATAGCCACTTAATTTATTACCTGCTCATGGGCCACCGTAGGATTGCTCCACTGGGTGAGCTGTAGC	A/G	TTGCAGGTTTCAAATTGAACCTGGTTTGTGGGGAAGGTGTTGCTATCAATTTGCCAAAGTCGCAGTATTCTGCTGTTATTTGGATGCTTAAGGCTGGGAT	3
c00229	229	ENSGALP00000035584	1	0	1	0	1	0	0.5	0	0	0	0	11	0.318182	551	56	TGGAGAGCGGTGCCAAGGGTTGTGAGGTGGTTGTGTCTGGCAAACTCCGAGGTCAGCGTGCCAAATCCATGAAGTTTGTGGATGGTTTGATGATCCACAG	T/C	GGAGACCCGGTGAATTACTACGTCGACACAGCCGTGCGTCACGTCCTTCTCCGGCAGGGAGTACTGGGAATCAAAGTAAAGATTATGTTGCCCTGGGACC	1
c00236	236	ENSTGUT00000017522	1	0	0	1	0	NA	NA	0.5	NA	1	0.5	8	0.5	1043	20	TAAGCCTTACTGCCCATCTGGGGAAAGCCCCCAGACTCCTCCTCCTGCTGGGAGCTGGAGAGCGGAGTGGATCCCGGGATCTAGCCCTCCGTAAATGCTA	C/T	GGAGGTGGTTCTTCTCTGCCATCTTCTTGGCAAAAACCCCAAGAATCTGCAAATGAGCCAGCAGAACCAGATGATGGTTTGTTAGGCTCGTGGTTTTTTG	7
c00239	239	ENSGALP00000014571	0	0	0	0	0	0	0	NA	0	0.5	0	10	0.05	1070	56	TGGATCTTAACTCTTCAAAGATTCCTCCTGAAAGCAAGGCAATTGTGCTCACTTAATGATTTGTTAAAACTCTGTAACAGCCAAGACTGGTAACTGTGCT	A/G	CTGTTTTTACCATTTGTTGAGAGTTGAATCTTAAACACCCCATCTTACTTAAGTCAAGCTTAACTACTCCCTGATCTTATGTTTATGATGATTAAATGAG	3
c00241	241	ENSTGUT00000007681	0	0	0.5	NA	0	0	0	0	0	0	1	10	0.15	417	32	TTTTAATACCTTAGTTAAATTTAGCAATTTGCTTCATGCACTTTGTTACTACTATACAACTTGTTTATATGGATGGAATGACTCAGATTTTTGAAGTCAA	T/C	GCGTTATACATAAAAGTCAAGTATAATTGTTTAACTTGTTTTATTTTCAGTTCTTTATAATATTGGGGGTTTGTTCGGTTAGATTTTTGGTTATCTATTG	11
c00245	245	ENSTGUT00000001247	0	0	0	NA	0	NA	NA	NA	NA	0	0.5	6	0.0833333	1679	14	GCTTTTCCTTTACAGTGGTGCCTTCCATTTCTTTGGTCTGATGTCTCTGGTCAGTTGCTTGTGATCAGAGCCCAAGTTGAATGGTGGTTACAGTAACCAT	G/A	TCTATATCCCGTGCCCTGACAGACACAGTCTGGTACGTTCCTCTCTTAACACCAAAGCTGTAGTACAGCCATTGAAGGTTCTCAGTTGGGACTTGCTTGA	1
c00250	250	ENSGALP00000023577	0	0	0	0	0	0	NA	0	NA	0	0.5	9	0.0555556	1062	24	GCTGGGGGGTGCTTCTGGTCTTTCAGGCAGTGTCAGACCAAGCCAATTCATGTTCATGCTACACTGGCTGCTCACACTCGATGTTCTGCTACCAAACGGG	T/C	GTAGAGGAATGGTACCAATGACCAGTGGTAGGTTGAGGAATAAATCCATGGCGCCTGGAATATCAACGTATACCATCAGTGAATACTCCACGCGGATTAT	Z
c00251	251	ENSTGUT00000012309	0	0.5	0	1	1	0.5	0	0	0	0	1	11	0.363636	771	113	GTGGGTCATGTCTTGGCCAGGGTGCTGTGCCCAAAGCTGGTGTGATGCTGAGCAGAGACCCAGGGATGTTCCCTGGGGCTGCTGCCTCCCAGGAACCCAC	A/G	CAGATGCTTGGAGGTATCTCGCTAACTTGCACACAACTGAAACGTTCAGGGTGGGTTTTTTTCTGAGCCACAGGCATTAAGAAAAAAGAAAGAAAACCTT	1
c00253	253	ENSGALP00000014097	0	0	0	0	0	0	0	0	0	0	0.5	11	0.0454545	1012	40	CAATCTTTTGAGGCTACTGGCCAAATTGCCAAAGTCAAAAACTTTTCCCCTGGTAACCGTTTAATACAGAACTTAAAACTTGTAGGTAAAGTTAGGCTAA	C/T	GCAACCTGTTGGTATCAAAACTGGGTTAAATTCTTAGTGCTTGCAGAGCAGTACTAATAAAGGCTAATTCTGAAGTTAGAGATAAAATAGACACACTTTT	3
c00255	255	gi|78486668|gb|AC164011.2|	0.5	NA	NA	NA	NA	NA	0	NA	1	1	NA	4	0.625	342	9	ATGATGTGCCCTCAGAGCCTAGCTGTTAGGCTTAGCAGCCTTGACAGTGTCTGTCTATTTATGTAATTGCATGGAAAATAAAATAAATAGAATCTGTACA	T/C	AGTCCTTATCTGAAATAAAGAACCTCTGACTTGGGGTAAACTTTGCCTCAAGTTGCTATCATCATGCCTTTCTGAATGGATGCAACACTACTATGAGAAC	1
c00256	256	ENSGALP00000039993	NA	0	NA	1	0	NA	NA	NA	0	NA	0	5	0.2	299	31	TTCTTCTCTGCATCATGAGTCCCTGTTGTCTCCTGCTGTCCTGTGCCATGGGTTCATCCTGAAGCAAGTCGAGACGGTCCCCACTCATGCCCCACTCTCC	G/A	TGTGTGTGAGGAAGCCGTGTGTCTGATTGCTGTGAAGGGGTGCCTGACTGCCAGCTGCCCTTGTAGCAGCCTGGACCAGGTCCCTTCACCATGTGCTGCT	25
c00257	257	gi|48841679|emb|CR523112.1|	0	0.5	0	0	0	0	0	0	0.5	0.5	0	11	0.136364	380	114	TTTTTAGGGGTTTTTTTTGTAKGGGTTTCTTTTTGTTTATTTTAAAGTTTTGCTTTTTTGCCCATTCCTTAAATAAGATCCATTCAAATTCTGAGCAGCT	C/G	TTGAAGCCTGCTCAGGAATATGGAAGGCAACAACCAAAATGCTGAGCTGCCTGGGTGTTCCAACCAGCTAAATCTGAGGGGGTTTCTTTTTTCTTTTTTT	NA
c00260	260	ENSTGUT00000009034	0	0	NA	0	0	NA	1	0	NA	0	0.5	8	0.1875	993	28	TGAATTATCTTCTCAATACCTCAAGTGTGTTGAGTTGCTTTGAGCTGAGTGTATACTCAAAACCTGGAGTGTGTTGAGTACTTGTGGACTGATGATTGCC	G/A	CGACGAAGCAACGGTCTGTCTGTGTCGTGGCTGGTAGTGAGGAGGTGTGGGGAAGCCTAGAGTCCCACGGAGGCTGAATTCTCCATTTCTCTCCTCTCCC	8
c00262	262	ENSGALP00000003152	0	NA	0	0	0	NA	0	0	0	0.5	0	9	0.0555556	637	28	CCTGCAGCACTGAGAGGAGTACGGCAAAGGGTTTGTTCTCAGAAGCCCAGCACACACAAGAGCTTTGGGAGGTTGTATTCTCTGCACTTTGGTCTTTGGG	T/C	AGTGCCACCTGCTCAGTATCTGTAGTGGTCTGGCTTGAATGGCCCATCTCTCGATAAGCCGAGGTATTTGGCCTGTTTGTCACTCAGCTTCGTCAGCTTC	20
c00265	265	ENSGALP00000010167	1	0.5	0	1	0.5	0	0	0.5	0	0.5	NA	10	0.4	624	43	GCCTTTCTGTGGCAGATTTAGCTGAAACTATTATGAAGAATTTGAGAAGAGTGCACCCAATCTCTACAGTTGTTAAGGGCATGCATGGAATAAAAGAAGA	T/C	GTCTTCCTAAGTGTTCCTTGTGTACTGGGCAATAATGGCATCACTGATGTAGTGAAGATGATCCTAAAACCTGAGGAAGAGGACAAATTAAGGAAGAGCG	5
c00266	266	gi|38521361|emb|AL928798.20|	0	0	0	0	0	0	0	0.5	0	0	0	11	0.0454545	575	65	TCGTTGACTTGAGTGGGATCTGACCTCTTCGGTACTGAATCTCTAGCTTCTAACTCCCAAGTGCAATATAACATGATCAGATCTAGTTCACTGCCAAGTC	A/G	TCTGTTTATTTTGTTTGCCTAGGAAGGGATGTAGCAGTTGTTTACTTGCAGTGGTCAGTATTTTAAAGACATCAGCAACACCAGCGTGTTAAATTGAGGT	7
c00269	269	gi|128612215|gb|AC192058.2|	0	NA	0	1	0	NA	0	0	0	NA	NA	7	0.142857	258	23	TTTGGAACCATCTCTTTCAGTTCAACTGCTATTTCCCCAGGAGAACAAAAGTCCTGCTAAACAGGATCATTTGTTGGCGGTCAGATGGGTGAGAAACCGC	G/A	TGACTTAAACGGAAGAATCAGGATCTTGGCTTTCTAGGAAGAAGTGTGTGCACAAAGAAGAGGTGGTAGGTTGTAGTTGGTGCAGTGTGTCCGTAGGAGT	Z
c00273	273	ENSTGUT00000006358	0	0	NA	NA	0	0	0	0	0	0	0.5	9	0.0555556	961	54	TGCTCAATAACAACAAATTTGGTACTTGTTCCTTGAAAGCTTTCAGAAAGAGAGTTTTTTCCTTAAAAGAACCTGTAAACACCATTTAAGAAAACACTCA	C/T	GAAGATGGAAAAGCAAGATCAAGGTACGTGGCAAAGGACAAATAGAAGAGAAAGCAGAAGATGCAGCCAAGTGCCAGGGCACACGGAGAGCGGAGGTAAC	22
c00275	275	ENSGALP00000028033	1	1	NA	0	0	NA	0	0	0	0	0.5	9	0.277778	2867	26	AATTGTGGAAGAAAAATGTATCTGAAGGTGTGAACAAATACTTGGTTCATTAAAAATTCTGGGCAAATTCTTTTTCTAGCTTTATTCTTAAAAAAATAGC	G/A	TATAGTTTAATCCTGACTAACAGACATTAGTTTCGTTTCTTTTATTTCTGTTCTAATTTAGAAGCCCACTTGCTGTCTACCTTTAATCATGTTGTTTAAT	2
c00278	278	ENSGALP00000032293	1	0.5	0	NA	0	0	1	0	NA	0.5	1	9	0.444444	904	26	GTCAAACAATAAGGTCCATGAGACAAGCCAAGTGCTGAAATGATTATGCAGTATCCAGAGCCAAGCATCCCAATGAAGGCTGCCAGAACTGAGGACAGCA	G/T	CGAACACCGTTTCCCACAGCTCCCACGGCCAAAGCACCCACAGCAGTCATCGTTGTGAAGCCCAATGAATACTGCAGCTGGAATGAGTACCAAAATGCCT	9
c00279	279	ENSGALP00000018498	0	0.5	0	0	NA	1	0	0	0	0	1	10	0.25	548	50	CTTCCATGAAAGCCTTGGTACCAGACTTGGCAATAGTACCAAGGTTGTTGACCAGGTCAGCCTTGGTCATCCCTATGCCTGTATCCACAATGGTCAGAGT	A/G	CGATCATGCTTGTTTGGAATCAGATTAATTTTCAGGTCTTTGCCAGAATCCAGCTTGCTTGGGTCAGTCAAACTCTCATACCTTATCTTGTCCAGAGCAT	5
c00284	284	gi|46239331|emb|CR386572.1|	NA	NA	NA	0	NA	NA	1	1	1	0	0	6	0.5	182	11	CAAGAAATGAACTTGAGATGCCGACATGCTGTAGGAGCCAAAAGTAAAATCAAACTTTCTCATTTAAAGATGCAGTGTTCCTCTCTGCAAGGATTCTGAA	C/T	GACAGGGATTAGATTCGAATAGGAAAACTATCGGTCCTCACTCGGAGCATTTCACTGGTGCGCAGTGAAACATCCTATTTTGGTTTCTCGCTTGCCACCA	15
c00285	285	ENSGALP00000006118	0	0.5	0.5	0.5	NA	0	0.5	0	0	0.5	0	10	0.25	635	39	GGCAGCTCCAGTCTCAAACTGGTGGTGATGTGAGTGTGGAGGTCAATGCTGCCCCTGGCGAAGACCTGACAAAGACCCTGAACGACCTGAGAAACGAATA	C/T	GAGCAGATCATCGAGAAGAACCGCAGAGAGGTGGAGCAGTGGTACGAAGTCAAGATTGAAGAAGTCAATCGACAGGTCACCTCCAGCAGCCAGGACATCC	27
c00286	286	ENSGALP00000029968	0	0	0	0	0.5	0.5	0	0	0	0	0	11	0.0909091	497	55	AAGTCCAAGAAGAAGGCCTTCACCAAATACTGCAAGAAATGGCAAGATGAGGAAGGCAAAAAGCAGTTGGAGAAAGATTTCAATAGCATGAAGAAATACT	G/A	CCAGGTTATTAGAGTCATGGCTCACACTCAGATGCGTTTGCTTCCCCTGAGACAGAAGAAGTCTCACCTGATGGAGATCCAGGTGAATGGTGGCACTGTT	1
c00289	289	ENSGALP00000002152	0	NA	NA	NA	NA	NA	0	NA	0	0	0.5	5	0.1	352	12	ATGTAACGAACGAGGCAGAAGAGCAAGAATCCGTAATTCACGTCGGTGTCAACAAACTGTACAGGCAGAAGAGCAAAGTCTTTCAGCTCACGGGGGAGAG	T/C	GGGAACTGGCGAGGACAAATAAAGACCCTGCTGGAGTGTGGGGTGAAACCAGGAGACGGAGACTTCCTTTTCACGGGACGCATGCACTTTGGGGAGGCCA	18
c00290	290	ENSTGUT00000006406	0	0	NA	0	0	0.5	0	1	0	0.5	0.5	10	0.25	365	64	TACACCATGAGCAACAACAGTGGCTGCTGCGGTGGCAGCGGTGGCTGCTGTGGTGGCAACTAAACTCCGCTCTCTGCTGCCTTCCTCCTGGCTCATCTGA	T/C	GATGGATATGGATATGGATATGGACGTGGACATGGATATGGATACCACCCTAAATGCTATTCCTCCTTTGCTTAGAGACTGTATATCTTTCCTCTTCTCC	NA
c00291	291	ENSGALP00000039989	0	1	0.5	0.5	0	0	0	0	NA	0	0	10	0.2	620	60	CTCCTCCCAGTTTTCACAATGGACAGGAGCTGGAACCAAAAGGCTGTGTGGGGTTGATGGGCCAAGCCCTTGGGATCTGGAATGCTGCAACGAGAGGTCA	T/C	GTGGAGCAAGAAGCCATGCTCTGGAAAGATCCCTCTGCCTGTCAGAACTCATGGCATCCAGCCTCTCTTGGGTTTTGGTCACTGTCTATCTAATAATCTC	3
c00293	293	ENSGALP00000016635	NA	1	NA	NA	NA	0	1	0	0	0	0	7	0.285714	347	14	TCGGAGGCAGCGGACGTTGTGGAGGTTTTAGCAGCAGGAGCCTCCATAACCTGGGTGGCAGCGGAAGAATTTCCATGGGTGGCTCTTTTGGCGGTGGATA	T/C	GGATGTAGAATTGGTGGCTTTGGTGGAGGCTTTGGAGGAGGATTTGGCAGCATTGGAGGAGGTGTCATTGGTGGAGGAATAGGCAGCTTTGGTGGTCCTG	E22C19W28_E50C23
c00295	295	ENSGALP00000027545	0	0	0	0	0	0	0	0	0	0	0.5	11	0.0454545	384	65	TTATTTATCAAGGGAGGTTTCTTCATGGCAATGTGACATTAGGAGCATTAAAACTTCCTTTTGGCAAAACAACAGTGATGCATTTGGTGGCTCGAGAGAC	A/G	TTGCCAGAGCCCAACTCTCAAGGTCAAAGGAACCGTGAAAAAACTGGAGAAAGCAATTGCTGTGTAATCCTGTAAACCCCGTTAGCTTTACCTGCTGAGT	1
c00296	296	ENSTGUT00000002013	0	0	0.5	0	0.5	0	0	0	0	0	0.5	11	0.136364	997	21	GATGTAGCTAAAAACTTGATGTAAATTCCTCCCTTTTTTCCTTTTTTGGCTTAATGAATATCATTTATTCAGTATGAAATCTTTATACTATATGTTCCAC	G/A	TGTTAAGAATAAATGTACATTAAATCTTGGTAAGATGCT	Un_random
c00297	297	ENSGALP00000016635	0	0	0	1	0.5	0	0.5	0.5	1	0.5	1	11	0.454545	2043	103	GGGCTGCCGTGCTGGCTGAGGAGGAGTGTGTATAAAACTGCTCTTTCCTTTCACTTTTTAAGGTCTCTTTTTCAATGGCCACATTTCCCTTGCGACTCCC	G/A	CGTGTCCTGCATGGTACCCACACGCTTGTTTCAGCTGTATCGGGAACTCATGTGAGCAGAAGAAAGGTGATAATGTCTCATAGTCAGATTTAGGAGTGAG	E22C19W28_E50C23
c00298	298	ENSGALP00000034087	0.5	0	NA	0	0	0	0	0	0	0	NA	9	0.0555556	499	21	TTTACGTCAGCGGTCAACATCTTGTAGCATTAGAGGAAGAACCAGAATCAGACGACGAGGAGGATGATACAAAAATTGTGAACACTTCAGCAAAGAGACC	A/T	GCGAGTGGAGGAGGAGCTAAAACACCACAGAAAAAAGCAAAATTAGCAGATGATGATGAGGATGACGATGAAGATGATGAGGATGATGATGAGGATGAGG	13
c00300	300	gi|224051612|ref|XM_002200553.1|	0	0	0	0	0	0.5	0.5	0	0.5	0	0.5	11	0.181818	679	86	ACCCAGGAAGTTCTCTCCAGTCCCATGTTTCTAAGCCATGCACCAAGTGTATCCAGCCCACACTTTCACATTTGGAAAAAGCCAAAGCCACACACACGCA	C/T	ACTCACAGAGGAAAAAAAAAAAAAAAAGAATTAAAAAAAAAAAATCCTTGATGACACCATTTCATTTCTCTAGATATTCACTATGCAGAAGGGAACAGAG	5
c00302	302	ENSGALP00000029198	0	0	0	0.5	0.5	0	0.5	0	0.5	0	0	11	0.181818	467	76	CATGCTGGGTGTCCAGCAGATCAACCAGGAAACCCAAAGCCAGTTGCTGGTCTGAGGACAGAACTACTGGCCATGGTTTCCAGATGGGTTGAGCACCCTC	A/G	TGTCCTCCTGCAAAGGAGGGAAGTAAGGTCTGTCTGAAACATGGCCAACTGATGTCTTATTCTTGAAATTCCTGCTTTTGATGACTTCCCTTGCATCTGT	1
c00303	303	ENSGALP00000016210	0	0	0	NA	NA	NA	NA	0	0.5	0	0	7	0.0714286	429	23	CACCCCTTGCAGAAGGACGGGTCCAGCCTGGGCTCTCAGAAAGCACGGCCCATGCCTGCCTTTCCCCTCTTCCACTCTCTCCTTTCCCTCCCATGTCCTT	G/A	CTCTCTTGTGCTGCCCTGGGCTGTGAGCCCCACAAAGCCAGCCTGGGGAGGACCTGCTGGGCTTTCTCCCTTTCTGGGCAGGCAGACGGACACCCTGTGG	27
c00304	304	gi|46879264|gb|AC131320.8|	0	0	NA	1	1	NA	NA	0.5	1	1	0	8	0.5625	289	21	CTCTGCTCACTGTTGTGAAACTGGTTAGTGTGAATGTTCTCAGCAGTGGAGCTATTCCATTCTTTAAACGCCTTGGTCTCTCCCTGCTTCGTTTGAATGC	A/G	TTTAAGCAAAAATTCTAGTATTTCGGTAACAACTAGCCATTTATGCCGGGGCCACTGGGAACTGCTGGTGTTACAAAGAACCCACTGTCAGAGCTGCTGG	NA
c00305	305	ENSGALP00000027920	0.5	0.5	0.5	0	0.5	0.5	0	0	0	0	0	11	0.227273	153	33	GACGACGAGAGTACGCGGGGTCKCGGGGGGCGGAGGGCGGCGAGAAGATGGCGGCCAAAGGCGGTAGGAACGGGCTGCTCGATAAGTGGAAGATCGACGA	C/T	AAACCGGTAAAAATTGATAAATGGGACGGTTCGGCAGTGAAAAATTCTTTGGACGATTCTGCCAAGAAGGTTCTCCTGGAGAAGTACAAATACGTGGAAA	1
c00306	306	ENSTGUT00000007814	NA	0	1	1	1	0	1	0.5	0	0.5	1	10	0.6	991	24	ATTGTAGGGACCCTCCCTCAGTTGTAGGCAAAAGTGCTGTAAAGGTGGAAAGAGGGAATCCCTACCACTTTCCTCCACTGAAGATACAAGAGCATCTGCA	T/C	AAATCAAAAATCATGAACTGGCCCTTTCTGCTACCCAAGAGAAAAGTTAGGAGTAACTGAAATTAATACACTTGTAGGCTTTGAAAAGATCCTCTCTGAT	NA
c00308	308	ENSGALP00000015964	0	0	0	0	NA	NA	0	0	NA	0	0.5	8	0.0625	259	25	ATGCGGATCTTCGCTCCGAACCATGTTGTGGCCAAGTCCCGGTTCTGGTACTTCGTTTCTCAGCTGAAGAAGATGAAGAAGTCTTCTGGAGAGATTGTGT	A/G	CTGTGGCCAGGTGTATGAGAAGTCCCCTCTGCGGGTAAAAAACTTTGGCATCTGGTTGCGCTATGATTCTCGTAGCGGAACTCACAACATGTACAGGGAG	1
c00309	309	gi|71897266|ref|NM_001030906.1|;gi|53126727|emb|AJ719320.1|	1	0.5	0	1	0.5	0.5	0	0.5	0	0.5	0.5	11	0.454545	1825	104	TAGTGATAAACTAAATAGCTAGAGATGCAGCTCTTGTTCATATCCAACTTCAAACATTTGTTCTTAAGTAAAACGAAATCTTGTAACCAAACCACTATCC	A/G	TTCTGAGGAAGAAGTGATTCAGACTTGCTTGACCAAATACTTTTTTTAAATGTGTAAAAGCAAGTCTTTGTTACTCAGGAAGAGAGATGGCTACAGTTTT	23
c00310	310	ENSGALP00000033584	0.5	0	0	0	NA	NA	NA	NA	0	0	0	7	0.0714286	1375	22	AAGAAACTGTATTTGAAAATAAAGTCCGATGGAAAGCAGCTGATCCTCTTCCCCTGTTCATTTGTAAGAGTCTGACCCATTTGAATGATTTGAGTGGTCT	G/A	CACACCCAGGAGGAGTTTTTTCCATGACGTGCCGTAGGGATGAGAAAAGACAGCCTGCTCACACTCAAAGCTTCTGAACTGTTCAGTTGCCTTAAGTTCA	12
c00311	311	ENSGALP00000017250	0.5	0	1	1	1	1	0.5	0	0	0	0	11	0.454545	679	95	TGAAGAGCGGCACATAGGTATTACATTATCTCCAAGAGCAGTAGGAGAAATTATTTAATCCGATTTTGGTCTTCCAATAATCCCAGAACTAGATATCAAT	C/G	AGTTAATGCTGAAGGCTGACCTACCTTGATCTATATTTTACAGCTACACAGAAGCATACATATTCCCTCCCACGCACCCCATCAACTTCACCTCTTAGAA	1
c00314	314	ENSTGUT00000002072	0	0.5	0	NA	0.5	0	NA	0.5	0	0.5	0	9	0.222222	290	33	AACCCCAGCAACCCTTGCAGAAGGACGGGTCCAGCCTGGGCTCTCAGAAAGCACGGCCCATGCCTGCCTTTCCCCTCTTCCACTCTCTCCTTTCCCTCCC	G/A	TGTCCTTGTTCTCTTGTGCTGCCCTGGGCTGTGAGCCCCACAAAGCCAGCCTGGGGAGGACCTGCTGGCCCTGCTCCCTCTCTAGGACAGGCCGATGGAC	27
c00317	317	ENSGALP00000002960	0.5	0	0.5	0	0.5	0	0	0	1	1	0	11	0.318182	493	40	TTGATGGGGATACCTTCAGAATTAACCACGATGATTCCCTGCACTCCTTTCTGGCTCTGAATACGCTTCAGTGTTTCTTCCACCTCAGCCATCTCGAGCC	G/A	CCGCCTCTCCGCCCCGTCACCCCCCGA	20
c00318	318	ENSTGUT00000006276	0	0	0.5	0	0.5	0.5	0	0	0	0	0.5	11	0.181818	252	99	CGTTACACCGCAGCCATGGGCTTTCTGTGAAATTTGCTTACAGATGAAACACGTAGTTACTTCCATTTGCTTCTGCATGTTAGGGGTGGCTAGTTCAGAG	C/A	GCGCTGATTTTTAGAAGAGCTCACCCCCCTCCACTCCCATCCCCACCCCCAAAATACCGAGGGAAGATACTGGTGCATAAACCTGAGTTGACACCTTGTG	E22C19W28_E50C23
c00320	320	gi|71897262|ref|NM_001030907.1|;gi|53133315|emb|AJ720328.1|	0	0	0.5	NA	0	1	0	0	0	0	0.5	10	0.2	486	49	ATATATACCATTCCTGCCTCTGGAACCAGGACCTGCCTGCAGGATCCCATTTTGCAACTGGAAGCTGGTGGCAGGAAGGGATCACGAGCTGGCACAAGAC	A/T	GAGTTGAAAACTACCAAGCCCACGGCAAATTCATGCCCATTACTTTTTCTCTCCACCTTCAATCAACTGAAAACACTTCTGAAAATTCAATATGCACATC	23
c00323	323	ENSTGUT00000009711	0	0	0	1	NA	0	0	0	0	0	0.5	10	0.15	674	29	TGAGAAAAGCTCCTTCCCACTGAGCTGAGCTCTGGTTCTCGCCGATCTCTTCACCCACCGGGGTCTTTGGGTGTCACAGCTTCATCCAAGGACTGGTCAC	A/T	CGGAAACGCGACGCTCCTCCCGAAACAAGGAAGTGCAGTGAAATGCATGATTGACACACTCTCACATACCAGTTAGAAAAATGCACACACAGAGAGAACT	NA
c00324	324	ENSTGUT00000019005	NA	0	0	0	NA	0	0	NA	0	0.5	0	8	0.0625	1324	25	AGCAGCTTTCCTTGCTTGGGGCTAAAAGTTCCTACTGTTTCCATAACGTGGCCAAACATCAATGGTAGACAGGGACCAGGTATTTAAGACATTGGAGATA	G/T	AAGTGTCCAGCTGCTGCTGGGATGCTCCAGCTCCTTGGAGAAGGTCCCAAACTGTGTGCCATAAGCTAAAAAGTGCTTATGGGGAAGAAGCAGCTGCTTG	NA
c00325	325	ENSTGUT00000002861	0	0	0	NA	NA	1	NA	0	0	0	0	8	0.125	433	34	AGTCCTTCCTTGTATTGCTTCATCCACTGGAAAAAAAAACCAACCAAACAAACAAAAAACAAAGCACCACCACCACCCGTAAGTACCACCATGTCTTAGT	G/A	TTGTCTGAGCATAGTTCATGGTACAGAGTTGTATTCCAGGGTACTCAACATTGACTACTCTTCATGGAGCATTCTGGCTTCACTCCTACTTGGGTAGTAA	9
c00327	327	gi|211768|gb|J02839.1|CHKFASA	0	1	1	NA	NA	0	NA	NA	NA	NA	0	5	0.4	325	12	ATGGCTTCTTGTTGCCATGATTTTGGTACTTTAGACACAACCAAACAACACACCCACAAGACTGACATGGAAACTCTCAAATTCTAATTCTGGCTCCACC	G/A	TTGTGGTTTTAGACAAGCCATTAATGCTACTGCCTCAGTTTCCCCATCTGTAAAATGGGACTAATAGCATCTACCTCAAGGTCGTTGAGAGTGCTAGATA	18
c00328	328	gi|71897262|ref|NM_001030907.1|;gi|53133315|emb|AJ720328.1|	1	NA	0.5	NA	0	0	0	0	0	0	0.5	9	0.222222	1001	49	CTGGGAGGAATTTTAGCATAAAGAATACGTTTCACTTACATTTAACACTATATTAACTGGAAGCTGTTGTACCAGTACAGATCAGCTTTTAACTGCTATA	C/G	AATGAACTTTCTTGAATCCAATCGTGACAGTAAGTAAGAGATTATTTCAGCACTTGGTACATCACACTGTACAATATAAAGAAAAGGGTAACATCCTTTA	23
c00329	329	ENSGALP00000040068	0	0	0	0.5	0	NA	NA	0	NA	NA	1	7	0.214286	709	12	AGGACAGGCCGATGGACACCTGGTGGGATCTCTGCCACAGCCCTGGGACACAGACTCTCATCCAACCCTGGTGCTCCCTGTGCTGGGGCCTCCACTCAGA	T/G	CAACCTCATTTCCCTCTTGACTAAATAAAGTTCTGTTGCATACCCAWCCCATGCCTCTGTGTCTTCCTTCCTCTGCAGGTGCTCTCCCAAGATGCCCAGG	NA
c00330	330	gi|297206749|ref|NG_021367.1|	0	0	1	0	0	0	0	0	NA	0	0	10	0.1	927	46	AAGAATTGCTGCAAGTCTCATCACTTGGAAAGCTGAAAAGTATTCCCAAGCTGTGTGCATTGTCATTATATTTTCAAAGCAAGTACATATTTTGTGACAA	C/T	GTCTCTTTCACTGGGGTAACAGCGCTGCCACCTCCGGCTCTATTGAAAGTGCTTCTCAAACTGGGTAATCACAGGTGATAATCTAAACACCAATTACCTA	NA
c00331	331	ENSGALP00000003899	0	0	NA	NA	0	0.5	0	0	0	0	0	9	0.0555556	876	25	ATGAGACAGAAGAATGTATGCCTCTAACTATTATTCTTGCTCATAAACTGAATGCCAAGTTAGCAGAGCTGAGGCGTAATGGAGAACTTCCTTGGCTGAG	A/T	CCTGACTCTAAGACACAGGTGACAGTTCAGTACATGCAGGAGAACGGAGCAGTCATCCCGGTGCGTGTCCACACCATTGTGATATCTGTGCAGCACGATG	6
c00333	333	ENSTGUT00000014330	0.5	0	NA	NA	0.5	0.5	1	0	0	0.5	NA	8	0.375	284	56	GCAACCCCAGCACCCCTTGCAGAAGGACGGGTCCAGCCTGGGCTCTCAGAAAGCACGGCCCATGCCTGCCTTTCCCCTCTTCCACTCTCCTTTCCCTCCC	A/G	TGTCCTTGCTCTCTTGTGCTGCCCTGGGCTGTGAGCCCCACAAAGCCAGCCTGGGGAGGACCTGCTGGCCCTGCTCCCTCTCTAGGACAGGCCGATGGAC	27
c00336	336	ENSGALP00000023214	0	NA	NA	1	NA	0	0	NA	NA	0	0	6	0.166667	429	15	AGCAGATGAAGCCAAGATGAGGTTTGCCCACATAGATGGAGATCATTTGACGTTGCTCAACGTCTACCACGCTTTCAAACAAAATCATGAGTCGGTTCAG	T/C	GGTGTTATGACAACTTCATTAACTACAGGTCCCTGATGTCTGCAGACAATGTACGCCAACAGCTGTCACGAATCATGGATAGATTTAATTTGCCTCGTAG	4
c00337	337	ENSGALP00000004807	1	1	NA	1	0.5	0	0	0	0	0	0	10	0.35	467	43	AGCTGAGACTGATTGCACAGAGGTATTTGTTACAGTATCAAGAGCCCATTCCTTGTGAGCAACTGGTAACAGCACTGTGTGATATCAAGCAGGCTTATAC	A/G	CAGTTTGGAGGAAAACGTCCTTTTGGTGTTTCACTGCTGTATATTGGCTGGGATAAGCACTACGGATTTCAGCTGTATCAAAGTGATCCTAGTGGAAATT	10
c00342	342	ENSGALP00000022438	0	0.5	NA	0.5	0	0.5	1	0	1	0	0	10	0.35	707	45	ATATAATACAAGAAATACTGGGCATTGAAAAAGCTTAGTTCTGAAGGACTTTGGCTTTACAGTGTGCTGGCTAATGCTCTGTATGTTGTGTTTTGTACAT	A/G	TGCATGAACACATATACCCACACACTTACACTCTCCCTAGTACTCGGCTCACAATAGTAAGAATTAAATTCCCAGATGCTCGTTACACAGAGTAATGCAC	NA
c00343	343	ENSGALP00000030471	0.5	0	0	0	0	NA	0	0	0	0	0	10	0.05	274	27	AAAGCTGCAAATGGAGTGGTGCTGGCAACTGAGAAGAAGCAGAAATCCATTCTTTATGATGAAAGGAGTGTCCACAAAGTAGAACCAATTACCAAACACA	T/C	AGGTTTAGTGTACAGCGGTATGGGTCCAGATTACAGAGTACTTGTGCACAGAGCTCGGAAGCTGGCCCAGCAATATTACTTGGTTTATCATGAGCCCATT	2
c00345	345	gi|158508829|gb|AC202793.3|	0	0	0	0	0	0	0	0	0	0.5	0	11	0.0454545	963	38	GACATTTCAGTCACATGAAGTTAACATAACAGAGACAAATGCCATCTCCTTCAGCGTCCATAAGTTAAAACCTCCTACTGAAAAACCTAAACTGAGGCAA	C/T	GAGCTGAGCCGTTCTTCCCTCCAGAAGTCCAGTGCTCCCAGTTCCATGATCTAACAAGAATTTGGATCCCGAGGCTTGGTTTTTGCAAGAAAACAGAAAT	NA
c00346	346	ENSTGUT00000010427	0	0.5	0	0	0	0	0	NA	NA	0	0.5	9	0.111111	650	38	TCCAAGGAGCTGATGTCCACACAGGGAGGTCATGCTCTGGAGTAGCAGTTCCCTGTTCCCAAAGCAGCACAGTCCCCCGCCTCCCCACACAGAGCAGGAG	T/C	GCACAAGGAAGAGGTAGGAAACTCCAGCGTAGCCCATACTCGCATTTAATCGTGAGGAAAGGACAGACCGGGGCAGGCAGGTACGTTGGTGTGGAAGCAC	17
c00348	348	gi|46430047|emb|CR391402.1|	0	0	0	0	0	0	0	0	0	0	0.5	11	0.0454545	1163	35	TTCAGATTGTGACTAGCAAAGCTGGAATTAGGTTTTTAACTATTTTAAACCTGTGAGAACTGTTTAGGTAACCATCTGTCTTGTAACTGCAGTACCTGTG	T/C	ATATGCAACGTAGAAGCTGCATTGCCATAGAGTGAATCACTGAGGTCAAGTGTGGGCTGTTTGATTTATAAACAAAATGCCTTCACTCTGTGTTGAAATC	1
c00350	350	gi|118086061|ref|XM_418757.2|	0	0.5	0	0	NA	NA	0	NA	NA	NA	0	6	0.0833333	531	18	GACTACATTTGTGAACTGAAAAAAATCGTAAACTGTTTGTCTTACGATGTCCAGAAACGTATGTACAAGACAACCCTTTGGAATGGCGCAGGCTCCGCAA	T/C	GTGACGCTGCTGTTACAGGTGTATTTTACAGCCTCTCGAACCTGCCTTTGCAAAGGGCACAGATTAGGAAGCTCCCATCTGAAGAGAGAGATGCGGGGGA	NA
c00352	352	ENSTGUT00000015533	0	1	0	0	1	0	NA	NA	0.5	0	1	9	0.388889	1025	32	GGAAGGAAAAAGGAGGGTGGGGTGGGAATTGGCGTTGGCAACATTTAAGTACTTTAATTGTATGCGATCACCAGGTCAACTGGCTCTCTTGCTGTGTTGC	A/G	TTCTTGTCTTGCACCTTTTTGGTAAGTGAAATGTTTGCTTCCTCGCTCAGGTTCGCTTATGAAAGAGCAATGTGTTCCTTCAGGAAGTCCAAAGGTGTAG	2
c00353	353	gi|34366488|emb|AL807780.7|	0	0	0	0	0	NA	0	0.5	0	0	0	10	0.05	489	24	TGGAAATGTCGCAATTACGACATTAAGAGGAAGCTCTAATCTAATCTAAAAGGTCAAGTACAAGTGTGAAAACCCAATTACAAATTTGCCGGTAGGGTTT	G/A	TCTATACAGAGTGACATAAGTAAGCAACAGTCCATGGGCAAATACTGCATTTTGCTGTGCTTGTCAAACCTGGATCTTGCCTCCGAACCGTCGGCTGGGA	1
c00355	355	gi|226823205|ref|NM_001159347.1|	0	0	0	0.5	1	0	0	0	0	NA	0	10	0.15	995	25	ACTCAAAGAACTAAGGGAAAGCTGCTCTTTCCTGTACCTGTGCTCTGAGCAAACCTGCAAATCTTTTCCTGCCATGTTTAACACACAAACACACAATATC	G/A	CATATACAAAACTTCCTGCAATACATCTCAGTGAGTCCACCTAGTTTACAACTCAGAAATTGTTTGTGAAACATTTGTCTGTACACATTTTATATTTTGT	1
c00356	356	ENSGALP00000013964	0.5	0	1	NA	0	0	0.5	0.5	NA	1	0	9	0.388889	347	15	TGCTATTTTTGTTCTGAACGTTGAGCATTTGCTCATCGACCTCTTTCATCGACATACGGCCCCTAAAAACGGCAGCTACGGTCAGATAGCGGCCGTGACG	C/T	GGGTCACAGGCCGCCATCATGTTCTTTGCATCGAACATCTGCTGCGTTAGCTCTGGCACGGTTAAAGCACGGTACTGCTGGCTGCCACGGCTCGTCAGCG	17
c00358	358	ENSGALP00000002235	0	0	0.5	0	NA	0	0	0	0	1	0	10	0.15	712	43	TCAGCTTCTCCTCTGCCATTTTGCTGAAGTTGTTGTTTTCTTCAATGGCTTTCTGAAGCACCTCCTTTTCATGCTCCCGCTTCTCAGCGAGCTGCTTCAA	C/G	ACTTCTGCTTCATGAGACTTGCGTCTCTCTTCTGCCGCTTCCAACTTCTTTTGAATCTCCTCCAATGACACATCCTTCTTCTTTGGGGGAGAAAGAGGGA	23
c00359	359	ENSGALP00000019120	NA	0	0	NA	NA	0	NA	1	NA	0	0	6	0.166667	905	11	GGGCCATGACGAAGGACAACAACTTGCTGGGCAAGTTTGACCTAACGGGCATCCCTCCGGCCCCCCGTGGAGTCCCCCAGATTGAGGTTACTTTTGACAT	C/A	GATGCCAACGGTATCCTGAACGTCAGCGCCGTGGACAAGAGCACGGGTAAGGAGAACAAGATCACCATCACCAATGACAAAGGTCGCCTTAGCAAGGATG	5
c00362	362	ENSTGUT00000011927	0	0	0	NA	0	NA	0	NA	0	0	0.5	8	0.0625	134	23	TATTTTTTGTACACATGAAGCACGTAAAATCACATACCCAGTTACAAAATACTTAAAATTTGATCACAGCATAACATACTCTCACAGTTGCATAATTCTA	C/T	AAATAGGCTGCCACTGTTATATAAAAAGTCCTCCATTCACCATCCTAAAATTATTCCTAAGCTTCCACACAAAATATGGCTTTGTAAAAATTATTGCTCT	2
c00364	364	ENSTGUT00000010916	NA	0	1	0	1	1	0	0	0	0	NA	9	0.333333	472	14	CCTCCAAGAACCGGAAGGTGATCGTGGAGAGAGCGGCCCAGCTCGCCATCAAGATCACCAACCCCAACGCCAGACTGCGCAGCGAGGAGAACGAGTGAAG	C/T	GGCTGCTGCAGCCCAGATGTAWTTAATAAAATGTAAAACCGAAAAAAAAA	12
c00365	365	gi|60391235|dbj|D10876.2|	0	0	0	0	0	1	0	0	NA	0	0	10	0.1	399	33	CTACTTGATATTAAAACCATATTAAAATGTGTAGAAAATAGGTATCCAATTGTTTTTGCTCAGTGAGAGGATAAGATGTTGTATATATCTTGATATACTG	T/C	GTAGTTCAAAGTAACATCGATAAGGGATAGTGCATCTTTATTAGAGCGATAAGTTACTAGTGTCACTAAAGTCTACTTTAAGATCCTCAGATACAGAAAG	3
c00369	369	ENSGALP00000006118	0	0	0	0	NA	0.5	0	0	NA	0	0	9	0.0555556	522	49	CTGCTCCAGGCGGGTCTTGATGCCCAGGAGCATCTTGTACTCCTGGTTCTGACTCTCCATCTCACAGCGGATATTGGCCAGCTCCTCCTCCACGGAGTTC	A/G	CCTGCGCTTGGATTTGTTGCAGCAGGAAGCCATAGCGAGATTCGGTTTCTGCCAAGGAGTTTTCCAGAGAGGATTTCGTGCTGAGCTGCGCCTGCAGTTC	27
c00371	371	ENSGALP00000010447	0	0	0	0	0.5	0	0.5	0.5	0.5	0.5	0	11	0.227273	755	32	GCCATTAGTGGCTTGTTTTTAGGCAATTCTAAACAACCCTTGTGCCGTAGCTCTTTAAAACATGGTTTTGTGTGTCCACAGGAGATCTTACGCCTCTGTA	T/C	GTGATACTTCAGCTTGTAGAGACTTAATTATTGCATACAAAGCTAATGCAATATCAAGCTTAACTTCTTTGGACAAAGCCACTTGCAACTAGTTGAACAG	13
c00373	373	gi|296785148|gb|AC239375.3|	0	0	0	0	NA	0	1	NA	0.5	0	0	9	0.166667	799	24	TGCTCATAAAAAAGCAACAGTAGTTCATAGAATGCTTTTCACTGAGAAAGCTTGAGAGACTTTCTAGAAGAGGTCAATCTCCAGTGTGCAGTGGGAGGCG	C/T	GAGGAAGGAGAGCTGTAGATAATCACGGGCTGTGACAAATAAGAAATGAAACCCTGGTTTCCTGGGTCCCTGTCCAAGCTGAAGGAAATTTTTCAGAAGC	11
c00376	376	ENSGALP00000029198	1	0.5	0.5	0	1	1	1	0.5	0.5	1	0.5	11	0.681818	539	121	GTCATGATTTCCAGATGGGTTGAGCATCCTTGTTCCCTCCTGCAAAGGAGGGAGGGAAGCGAGGTGCCAGCCTGTGTTGTCTGGAAACATGGCCAGCTGA	C/T	GTCTTCTACTACTCCTGCTTTCTTCTCCACATCATGAGTTCCTATTGTCTCCTGCTGTCCTGTGCCACGGGTTCATCCTGAAGCAAGTTGAGAGCCATTC	25
c00377	377	ENSGALP00000011233	0	0	NA	0	0	NA	0	0	NA	0.5	1	8	0.1875	1720	19	TTCCCAAGGAGCAGTGGTGGCTGAAGCTGCGCCCACTGATGAAAATCCTGGCCAAGTACAAGACCAGCTACGATGTCTCAGACTCAGGGCAGCTGGAGCA	C/T	GTCGCCATGCACAGCCCAAAGGAAGCAGAGACCGGAGCCATCTAAAGACATCACTTTTAGATCCTTGTACTAGATGCACATTGTGGGTAACAATGCTTTA	2
c00379	379	ENSTGUT00000011369	0	0	0	0.5	0	0	1	NA	0.5	0	0.5	10	0.25	1217	31	TATACACCTATCGTTTCCAACCAGCTGAACATTTCAGAAGAAATGTACTTCCACGTTTCCCCAATTTTTCTATTAAATAAGGCAATAATAAAAAGCAGAG	C/T	GTCACAACAACCTATTTAAAACTCTAGATCCGAGTCCTGACATAATGCAGCACTCAAAAGGAATGTGCAAAAATAAACACTTGGATTTGCACTTTGATTC	3
c00381	381	ENSTGUT00000000725	NA	0.5	0	NA	0	0	NA	0	0	0	0.5	8	0.125	3391	22	GGCAGACTGTGATACTGGGGCTCTGTGGAAATGTGCCTCACGAGAGCTGAATTCTGATCGTCTCAGAAGCAGATAAGCTACTAAAAAAATTGTTGTCATC	A/G	CTTGTGCCCAAATATTTGAAGGTGATCTTTCATAAAATTGATTTTAACTGAGACATGCACACTTGATTCTGTTATGTGTTTGGTATACTTTCTATCTTTA	5
c00382	382	gi|118085159|ref|XM_417208.2|	NA	0	NA	0.5	0	0	0	0	0	0	0	9	0.0555556	751	20	CAGTAATAAGAAATTTAACGGGAATTAAAACATTCTTAAGGCTGGGGTAGGACTACAGTGTTACAAGACAAAGATTCTATTAGTTAATCCAATTCATATC	A/G	TCTGACAAAGACTTCCAATAAACCACTTATTTCTTCCTCCTTTTTCTTTCTTAAAATACCTGCAACCTACTGTGATTTCCATTCCCTGGCTTACCTCGTC	1
c00384	384	ENSTGUT00000014076	NA	0	NA	0	NA	0	0	0	0.5	0.5	0	8	0.125	1600	23	AAGGGTCAGAGAAACGGAACCCTGCTGCAGGACCTGCATCTCAGAACATTCTCTACAGCATCTCAGCTTTCTCACTGGTGAGAATTACAGGACCTGGGAG	T/C	AGCAAAAGAACTAGGCTTCCTGTGGTCAGTTTTTTGTCCAGTTTAGTCAGTTCAGCTGTTCAGCTCACAAGCCACAGCATAACCGTAAATACTCCCTAAA	9
c00385	385	gi|19774458|gb|AC091976.2|	0	0.5	0	0	NA	0	0	0	0	0	0	10	0.05	1485	33	TTCTTCCTTTAACAATAACATGATGTTGTGGCCAGTCACAGTCCTTCCCAGTTCCAATTCAAATCCACTAAGTATTAGAAAGAATATGTAGTTATTACTC	G/A	TTAGGCAGAAGTAATGCTGGCTCTCTGGACTTTTGGTAATTTAGTACTTTAAAGGAAGTTAATCTCAAAGATTTAGGGCAGTTTGCATTAACAAGAAGGT	3
c00386	386	ENSGALP00000017347	0	0	0	0	0	0	0	0	NA	0.5	NA	9	0.0555556	1210	34	AAAAGACCAAGAAGCGGATCTTTCAGATTCACACCAGCAGGATGACGCTGGCAGATGATGTGACTTTGGATGACCTCATTATGGCCAAAGATGATCTCAG	C/T	GGTGCAGACATCAAGGCCATTTGTACAGAAGCTGGATTGATGGCTTTGAGGGAACGGCGCATGAAAGTCACAAACGAAGACTTCAAAAAGTCCAAAGAGA	5
c00388	388	ENSGALP00000029159	0	1	NA	NA	NA	NA	1	1	0	1	0	7	0.571429	324	16	CCCCTCTTTCCATGGCACCGCTCCTCCTTGCTCAATCCTGTTCCCCGATGTGCAGCTCCACCATCATCCCACAGGGCACTTGCTTGTCTCTCCAATTACT	A/G	TTGCCTGGCAGAAACCTGAAGGAACATCTCTCCAGAAGACAGGGGGGATAACCAGCCTGCCTCACCTCATGTGTCTTTCTCCAGTCAA	NA
c00389	389	ENSGALP00000040234	NA	0	NA	0	NA	0	0	0	NA	1	0	7	0.142857	1521	14	CTTTTTTGTTTACAAGTTCATTAAAAACTAAAAACTGTTTCTGTAAGGAAATGAGATTTTTTTTTTTAATTTGCCTTGTTAATTCAGTTTAAGAAATCTG	C/T	ATCACCCTGTTTTTAAACCAAGTTTTAAGGCCATTTGTTAAGCAAAAGAAGTCATATTTCTTTCTAAATCATTTTAGATTTAGTGTTGTAACTCTTCCTC	13
c00390	390	gi|46429628|emb|CR390983.1|	0	0	1	0	0.5	NA	0	0	0	0	0	10	0.15	1381	25	ATTCATTTGGGAAACACTAAGAGAATATAAGCTCATCTAAAGTCTTTCTATTTCAATTTTTTCTTGCTGTTAGAATTTCCAGTACCACTGAAGTCCACAT	G/A	TGACCGTCTGTGGAGTTTGGAACTTGTCCATGCACTTATTTGGCGTGGAGACTTGCAGCAGGAAGTGACAAGTTGGAGTAAGAGATGAAAGCTAGTTAAT	10
c00395	395	ENSTGUT00000005364	0	0	0	0	NA	NA	NA	0	NA	1	0	7	0.142857	997	23	TGTCTGCCACTTGGTGGGAAGCAGGCAGTGTCACAGAAGGAAGTTTCAGGACTCCCCAGCACCTTTTACAAGCACATAACCTTGTGTAGTTCTGGAAGTA	T/C	AAGCTGTGACCTGGAAGTGTTTCCTGCCACTGGGTAGGAAACAGGGAACTGTTGTCCCATCTGGGGCCGCTCCCCAGCTTGGCACCGTGTTGGATTGGGA	8
c00398	398	ENSTGUT00000008821	0	0.5	0	0	NA	NA	0	0	0	0	0	9	0.0555556	164	30	TTNTTTTTTTTTTTTTTTTTGAKTTAGAAACTTTATTTTGAAATACATTACACAGTTTACATGTGAAGTGCTTTCACTGTAAGATATTTCATAACATTGT	G/A	CTGAGCAAAATGGCTGACCGATTTCCTTGAAGCTCTTCCAGTTATGTTTTGTTTTTATTAAAACTATCTTACAGAACTAAGATGCAACTTCAGCATTTGT	3
c00399	399	NA	NA	0	NA	NA	NA	0	NA	0	NA	0.5	NA	4	0.125	882	34	TTGAGCTGACAAAACCAGATGCTCTAAACCCTTTCATCTTTCGGTTTCGTAAACATTAAAATTAAGGTCTCCTGTTCTGTGCAAAACTACTGTCTGTCTG	T/C	GCAGAACATTTTCTCTCTGTACACATACAAAATTAAAGTCTTTCACCTAAACATACACGGTTAATAAAGGAAATTATTTGGTACTTTCCTTTTAGAGCAG	1
c00400	400	ENSGALP00000000669	0	0	0	NA	0	0	0	0.5	0	0	NA	9	0.0555556	508	24	GTCATCACAAAGCCAGACGTGTACAAGAGCCCGGCGTCAGACACCTACATAGTCTTTGGTGAAGCGAAGATCGAAGACCTGTCCCAGCAGGCCCAGCTGG	C/T	AGCTGCCGAAAAGTTCAAAGTGCAAGGAGAAGCTGTTTCAAACATCCAAGAAAACACACAAACCCCCACCGTGCAGGAGGAGAGCGAGGAAGAGGAGGTT	E22C19W28_E50C23
c00401	401	ENSGALP00000028174	0	0	0	0	0.5	0	0.5	0.5	0	0	0	11	0.136364	724	383	GTTTGGAGCAGGAGATTCAGACCTACCGGTGCTTGTTGGAAGGAGGACAGCAGGACCTTATTCATGGAGGAGGGATCGGAGTAGGAACGGGTGTAGGAGG	C/A	GGCGTCATTAGGACAAGCCACACTTACACGACCACTACAGCTGCCCACTGCCAGCCCCAAGTCCAACCCTGCAAGACCGGAGACATACAAGTGACCTGCA	27
c00405	405	ENSGALP00000023538	0	0	0	NA	NA	0	0	0	0	0.5	0	9	0.0555556	1201	26	TTCAGGAAATCAAAGGTGCTGAGCCCCAGCAGTTCGAAGGAGATGCACATGTGGCCATGGTAGTCAAACCAGTCAAACATCCTGACACAAAGATTTGTGC	T/A	CTCAGGGTCCTTCTCGTTGATTTTCTCCAGCACGTTAATTTCCAGTCGAGCAGCCTCTTTGTATTTCTCTACGTTTTTAATGATTTTGAGAGCAACACGT	25
c00406	406	ENSGALP00000018743	0	0	0.5	0	0.5	0.5	0.5	0	0.5	0	0	11	0.227273	767	57	TGATTGATGATCACTTCTTGTTTGACAAGCCAGTTTCTCCTCTTCTGTTGGCTTCTGGGATGGCACGAGATTGGCCTGATGCCAGGGGTATCTGGCACAA	C/T	GATAACAAGACCTTTCTTGTCTGGATTAACGAGGAGGATCACCTTAGAGTTATTTCCATGCAGAAAGGTGGCAACATGAAGGAAGTATTTACCCGCTTCT	5
c00407	407	ENSGALP00000029159	NA	0	1	0.5	1	0	NA	0.5	0	0	0.5	9	0.388889	280	28	ACCAACTGCCAACACCACCAGCACCCAGCTGAGCTGGTTGGCACAGGAAACTCAGCAGTCTGACCAGCCCCAGCCAAGGCCTGGGCAGCTGGCAGTGCTG	T/C	ACACCCTTTGCCCCTTCCCTGCCCTTGTCCCCTGTCCTCTGCTTTCCTCCCCTGCCCTCTCCTCCCTACTCCAGGATGAGGCAAGAACTGTACCCAAAAT	23
c00408	408	ENSGALP00000029198	0.5	0.5	0.5	0.5	0.5	0.5	0.5	0.5	0.5	0.5	0.5	11	0.5	539	299	GCCAGGGTTTCCAGATGGGTTGTGCCCCTTTGTTCCCTCCTGCAAAGGAGGGAGGGAAGCGAGGTGCCAGCCTGTGTTGTCTGGAAACATGGCCAGCTGA	C/T	GTCTTCTACTACTCCTGCTTTCTTCTCCACATCATGAGTCCCTGTTGTCTCCTGCTGTCCTGTGCCACGGGTTCATCCTGAAGCAAGTCGAGAGCCATCC	25
c00410	410	ENSTGUT00000011378	0	0	0	0	0	0	0	0	0	0.5	0	11	0.0454545	828	91	ATGTTCAGTTGCAAAAAAAGATCTGTGCACTGCAAGTATTGAGGTGTCCTCAGTACCCTTGAGGTTAAAAAATGTTCAGTTTAATGTGTCCTAGGAATTT	A/G	TACATTGTTTTCTGGCCTTCCATGGCACTACAGTACAAGAGTAATGGAAACCTTGTTTGCTTTCGTACACTCTGCTTTAAAAGGAATATATTGTAAAGGG	25
c00412	412	ENSGALP00000008953	0	0	0	0	0	NA	0	0	0	0	0.5	10	0.05	694	40	AGTGACGAATCGGATTCTTCGTCTGCTCCATCTAAAGAGCAGCTGGAGCAGGAAAAACAACTGCTTCTTTCCTTCAAGCCGGTAATGCAGAAGTTCCTCC	A/G	TGACCATGTTGATCTGCAAGTGAGTGCTTTATATGCACTCCAGGTGCACTGCTACAACAATAACTTCCCAAAAGGCATGTTACTGCGCTTCTTTGTGCAT	5
c00413	413	ENSGALP00000029159	NA	0	NA	NA	NA	0.5	NA	1	0	0	0	6	0.25	199	23	GGACACCTGTGGGTCCTGCTAGACCCAGCCCCACACACCCCACAGCTCATAGGACAACTCAGCCTCACATTTTCTTTTCTTTATCCCAACTGGCACCTCT	G/A	TCCATGACACCTCTCCACCGTGCTCTGGCCTCTGGCCAGAGGTTGAACCCACCATCATCCCACAGAGCACTTTCTTGTCTCTGCAAGGACCAGTGCCTGG	3
c00414	414	NA	NA	0.5	0.5	NA	NA	NA	NA	0	0	0	0	6	0.166667	782	19	GAAAAGTAAGGCCTTTATTAGAAGTTGCACTGCTTTAGTTTTCAGCCCATTGTACCTTCATCTTTCACTACTGCTTTGACATGAGCCTGCAGTGCTTCAC	A/G	CTTGGTCCGTTAAAACTAGTTTCACCAGCATCTTTCAACAAGTGTTTTCAATCAAAAAGATCTAGGATTAAAAAAAACCCAAAAACAAAAAACCTCTGTG	5
c00415	415	ENSGALP00000034078	1	0	0	NA	1	1	0.5	NA	NA	0	0	8	0.4375	498	22	ACGGCAGTGACTCTGTGGAAAGTGCCCAGAAGGAGATCAACCTGTGGTTCAAACCCGCAGAGCTCATTGACTACAAGTCTTGTGCACACGACTGGATCTA	C/T	GAGTGAAATGAGTTTCCAGAATGAATTGTGCCTTGGTAACACATCATCTCATTCCAGCTAGTGACCTGGGAGCAATTATCACCACGGTTATTTAGTCATT	18
c00416	416	ENSGALP00000029378	0	0	0	0	0	0	0	0	0.5	0	0	11	0.0454545	313	88	CCTCAGCTCCTTCCCTCAGAACACCGTGGTGGGCTCCTCCACCTCTGCTGCAGTTGGCAGCATCCTCAGCTGTGATGGAGTGCCCATCACCTCTGGGTGC	T/A	GTGACCTCTCTGGCATTTCCAGCCGCTACTATGGCAGAAGGTCCCTCCTCTAATAAAGATGCTGGGAAAGCCTCAGGGAGGCACCTTGATGTACTCAGAA	27
c00419	419	ENSGALP00000010089	0.5	0	0	0	0	0	0	NA	0	0	0	10	0.05	139	29	AAGATGGCGGTGTGCATCGCCGTGATCGCCAAGGAGAACTATCCCCTCTACATCCGGAGCGTTCCAACTGAAAATGAGCTGAAGTTTCACTACACCGTGC	A/T	CACCTCCCTCGATGTTGTGGATGAAAAGATCTCTGCGATGGGCAAGGCTCTGGTAGATCAGAGGGAACTGTACCTAGGGCTTCTCTACCCCACTGAAGAC	11
c00422	422	NA	0	0.5	1	1	1	1	1	0	0.5	0	0.5	11	0.590909	467	70	TAACATACCCTGCCCGTTTTAGGTGCCAACAGGCCAGACCAACCCCACCAGGGGTGGGCAAATCACGCCTAGCCACAGCTTCCTAGGAGGGTCCACCTCC	G/A	CTGCCCCCAGCAAGTTCCTCACCCCAGCACAAAGCTACTGCTTTCCACCCCTCCCAGTAAAGAGACTGGGCTGGAAGGGGTCTGGGCTACCCAAATAACC	NA
c00423	423	NA	0	0	0.5	0	0	0	0	NA	0	0	0	10	0.05	119	35	ACTCGTCTTTTGTCTTTCCTATTCACTAGCCTTGGGGGCCAGGGTAGGTGTGGGGCAAGTGGGACTCCTCCCTTGGCAGAGCCAGTGGTGGAGCATCTTC	G/A	CAGCTGGTTGCCAGAAGGATTAACTGCCCCAGGGTGGAGCACCTGGGAAGCTTTGCTCACCTGGTAGCCCCAGGTGGAGCAGTGGCTTCCAGTTCCCCTT	9
c00424	424	NA	0	0	NA	0.5	0	0	0	0	0	0	0.5	10	0.1	677	47	TTGCTGAATCACTTCAACATGCAAAAGGGAATATTGGCTTGAAGGAGAGCAGAATATTCCTTTAGTCAACGCACTGTACTATTTTCTTATTGTAATTGTT	A/G	CTCTGTTAAGATTATCTCAAATTTAGGTATATTTTTAAATGCAAAAAACCAACCAAGAATACCGAACATTTTGTCTACTTTGGTAGATCTTTTGTTACGA	20
c00430	430	ENSTGUT00000001621	0	0	0	0	0	0	0	0	0	0.5	0	11	0.0454545	823	80	TGGTTTATTGTGAACAATAATCAAGGTTTAGTCAAACTGACAGTTATTTGCCCTAAATTATGTGGAAGCAAGAGCCTCGGTCCTCAACAGTACTTAAGAT	A/G	TTGAACTCCTACTGAACACATCTTAGATTTTTTGCCTAAATGTTTTTGAGATAAGCACCCAAATTACAACTTCATACTCTTCCACCCAATTCAAAAATCT	Z
c00433	433	ENSGALP00000015448	1	0	0	0	0	0	0	1	NA	NA	1	9	0.333333	627	13	AAGGATGCTGCTTCTAGTAACCCTGAAGTGGCAGATGTGGAAGCTAAAGAAGAATTGAATAAAGAAGAAGAGGTGGTCTAATGAGAACAACATGATTCAA	C/T	AGCTGAAACAGCTGAATGGAATTGTAGGAAACCTATTTTAATTATTACGGAAAGAAGAACAAATACTAACTATATTTGCAAAGGCATTTTTTATGAGCTC	4
c00434	434	ENSGALP00000039983	0	0	0	0	0.5	NA	0	0	0.5	0	0	10	0.1	646	44	GGGGGAGCGAAACGTTCGGGCCACACCAAGAAGAGCCGCTGTGCTTCCAAATGGCTCTGCTAAAGGAGATAAAGAAGGAGTTGTGAGAACAGCAACCTAT	G/A	TAGCTGAGGTCTGAGGTTATTTTTCCCCCATTCCTAGTCCCCAGAGAAGCTTTAGCCTTATTTTACCCCTTATTGTATCCATGTAAAACTCGTAGAGTGC	25
c00435	435	ENSGALP00000034614	1	0	NA	NA	NA	0	0	0	NA	0	0	7	0.142857	355	20	GTAGAAGCCGGAGCAGGTACAGGATGAACGGTGTATCCCCCACTCGCCGGCAACCTGGCCCACGCTGGAGCCTCCGTCGACCTTGCCATCTTCTCCCTCC	A/G	CCTGGCAGGGGTCTCCTCTATTCTAGGTGCCATCAACTTCATCACAACTGCCATTAACATAAAACCTCCAGCCCTCTCCCAATACCAAACACCTCTGTTT	MT
c00436	436	ENSGALP00000022438	0	0	0.5	NA	0	0	0	0.5	0	0	0	10	0.1	857	29	TTTAAAAGACTTACGAACAGCAAACCCACGAAAAAAAAAGGGTCTTTTAACAAATGTTTGACACCCACGTTCATATGGCTTCAGCTCCAGTCCTGATGTG	T/C	GCTGAGTCCACCAAGGGGAACCATACCTCTGCTGAAGTCCTTCCTGACCCTTCTCTGCTAGATAAAAGAGCTGGACCAGTATGACAGAGCTTTTTAAAGC	NA
c00438	438	ENSTGUT00000009604	0	0	NA	0	0	0	0	0	0	0.5	1	10	0.15	708	68	GACAAGGCTGTTGCATCTTTGCCTTCTGTGCAAAAGAACTTTGTGCTCCTTTAGGCTGTCGGACGAAAAGTTGTCATTTCTGCCTTCATCAATATCTGTC	G/A	CTTTGAGGCATCTTTTGTTTTTGCTTTTTGAACTCCCTTCTCGTTCAGCATCAGTCGAGCCTGTCTTTCATATCTGGATAAACGGAGTATTTTAAATGAC	15
c00439	439	ENSGALP00000001394	0	0	0.5	0	NA	0	0	0	0	0	0	10	0.05	364	26	AGTCTAAAGGAGTGATTCATAATCAGCTCTTAGAAAAACAGAGAATAGCCGAAGAGAAAATTAAGGAATTAGAGCAGAAGAAGTCATACCTGGAGCGGAG	C/T	GTGAAGGAAGCAGAAGATAACATCCGGGAAATGCTGATGGCGCGGAGGGCGCAGTAGCTGTGTGATTCTCCCTGGCCTCCCGTGACACCCCCTGGGTGGG	13
c00440	440	ENSTGUT00000013855	0	0	0	0	NA	0	1	0	0	0	0	10	0.1	939	33	CACATTTATTCCCGGATAGGTATGGTTGACTCAGCCTTTGACACGGTTCCAACGCTAAGAGGATCTGCATCTTCAACAACACAGTCTTAACAGGGGTGTG	C/T	GTGTGCCTACAGACACACACACTTAGAAGTTCCTCTTTCACAGAAAGAATGATTCAGCTTGCGCTAATTTTAAATAAGTACAGCACAACTTGTTCTCAAA	2
c00441	441	ENSTGUT00000008952	1	0	NA	0.5	0	NA	0	NA	0	NA	0	7	0.214286	1353	20	TCATTGTAATAAGCTTTACAACCATTTGGTCTTTATAGGGCAGCCATACGCAGTATCATGTAATTGCTTAACTTAGAGCAAGAAGAGATCTCATCTGACA	C/T	GATGAACTCATTATGGCAGGCTCTAATGTTTGTTGTAAACACAACCTGTTTGTTCCACCTCTTGCATGGTTACTTATCTGTTTTCATATTGCTATGTTAT	19
c00442	442	ENSTGUT00000016090	0	0	0	0.5	0	0.5	0	0	0	0.5	0	11	0.136364	225	54	CAACAAACGAATAGGAAAGCGCACAAAATTTAAAACACATAAAATGAAACGCTTCCCATCCTGTAAAATCCCCTCGAAAAATAAAGGTTTGAAAGTGCTA	T/C	GTGCTTTACCATGACTCACCCATCGTACTGCTGTTGTGTTTTCTGTGCTGCAAAGGGAGATGGGGTGCGGCCGCCTGTTCCCCCCCCGCAGGGTGCGTGG	13
c00448	448	ENSTGUT00000008465	0	0	0	0	NA	NA	0	0.5	0	0	0	9	0.0555556	468	23	ATGGCCTGGGAAAGTTGTTTCAATGCCTGACTGTCCCCTGAGACTTTATCTACTCTTAACCTTTCTTCAACTCATGTCTATGGTCTTTCATCTTCCTACC	A/G	TGCACCACTGTAAAAAATGTGTCCACTAGGCTTCTGCAGAGTTATTGGACACTTAATTTTTAAAGTAACAATAAAACTTTATTTTGAAAGCCTGTAGCAC	3
c00449	449	ENSTGUT00000014890	0	0	0	0	0.5	0	0	NA	0	NA	0	9	0.0555556	121	26	TCCTGGATATTTATTTCTTTGGTATTTTGAATAGATGTTTTAAATGATATGAACCGGACCTTCAAGAGCCTTAAATAGTTTCTTTGATAATTTATTATCA	T/C	GTGAACTGTACTCACAGGGAAAAAAATTATTTTGTGAGGCCAAGCAAAACTGCGCAGAGTCTATTTTTCTACATGTCACGTGTGTCCTGACTTTCAGAAA	2
c00450	450	ENSGALP00000026392	0	0	0	NA	0	0	0	0	0	0	0.5	10	0.05	317	47	AAGCCATCATTATCTTCGTACCAGTTCCTCAGCTGAAATCGTTCCAGAAGATTCAGGTGCGGCTAGTTCGTGAGCTGGAGAAGAAATTCAGTGGAAAGCA	C/T	GTGGTGTTCATTGCTCAGAGAAGGATTCTGCCCAAGCCAACAAGAAAAAGCCGCACAAAAAACAAGCAAAAGCGTCCCAGGAGCCGTACGCTTACTGCAG	3
c00451	451	ENSTGUT00000018034	0	NA	0	NA	NA	0	NA	NA	0	0	1	6	0.166667	280	23	TTTAAGATAAGCTTTTTGCTTATGTGTCTTTTGGGCTATTATATTTTTTTTTTAAATGGCAGCACTCGAGGGTACAATGGGTTGTGAACCACGTGCGACA	C/T	GTCGCGCTTGGGCCAGCCCTGAGCAGCAGCGTTTGCAGGCACGAGGGGAGGATGAGGATGGCTTTTCTTCCTCCGACAGAGCGGGGCTGGCTTTAAACAG	NA
c00452	452	ENSGALP00000026126	0	0.5	0	0	NA	0.5	0.5	0	1	1	1	10	0.45	742	38	GCTGGCCGCGTGTCCGTGGTGTGGCCATGAACCCTGTAGAACATCCCTTTGGTGGTGGTAACCATCAGCACATTGGCAAGCCTTCAACCATCAGGAGAGA	C/T	GCTCCGGCTGGGCGCAAAGTTGGTCTCATTGCTGCCCGTCGTACGGGTAGGCTGCGGGGAACAAAGACTGTGCAGGAGAAGGAGAACTAAAGACCCGGCG	1
c00454	454	ENSTGUT00000009230	0	0.5	0	0.5	0	0	0	NA	NA	0	0	9	0.111111	407	34	CATATTGCAGAAATATGCATTTAGGCCTTGATTAATGAAAGCACTTCACTAGATGGCAATATATGAGCAGGCTGGTGTTGCCATGTTGCTTTGAAGCAAG	C/T	GGTGAGCGCACAAATTAAATTCAAAGAGCTCCCACCAGTGTCAAAGGGACTTGGAGACAGTGTTTAAGTGGTTTGATCAATCAAGGCCCATTTTCCAGAT	1
c00455	455	NA	0.5	0	0	0	NA	NA	0	0	0	0	0	9	0.0555556	1481	26	TTCTGACAACACACCCTCCATTTACCTATTTTACCCATTTACCTACATTTCAGAGTAGGACTGGCTGCAATTACTTGTAATAAATAACAAAGAGCCACTG	T/C	AGTGTTGATACAGTATTCCAAGAATCCCCAAAAGCTTTCATTTGTGTATTGATCTACTTGGTCAGCCAAAACCTTGGCTCTTCCCTGCACTTGGTGCTGA	NA
c00457	457	ENSTGUT00000010107	0	0	0.5	0	NA	0	0	NA	0.5	0	0	9	0.111111	369	38	ACAGACTCTGTCCCGAGATGGCTGAAGAGTGTTGGTTGTTGGGATTTTTCCCCCGCTGCCAGTCACTAAATAGGGTGTAAGCAGTTTTTTGGGGGGTGCT	G/A	CAAATCCAGGTGGAGCATCATCCCCCTTCCCCCMCAGGCTCCCCGCAGCAACAGGGGTGAGAATAGGCATATGGATAAAGTGWATTTTTTTGTTGCCTGT	10
c00458	458	NA	0	0.5	0	1	NA	0	0	NA	0	NA	0	8	0.1875	1170	19	TTTATGAACTTTAAGAACTATGATACCTTAGTGCAATCCTCCTCAAAGGTTGAAGGTGGCACAGTTAAGTCGAGTAACGATATTTTTAAAATTCAGCACA	C/T	GGTGTTTAATCATTGAGGTGCCTGGTGGTTCCCTATTTGGAGAGCTGTCTTCTGAAACGTTCACCCATGCTGCCATCCTTCACGCCGATACTGTCTTAAA	NA
c00459	459	ENSGALP00000018710	NA	0.5	NA	NA	0	NA	0	0	0	0.5	0	7	0.142857	352	37	CATCGGCTGCCGTGGGCAACGAACTCAGCGCCCAGGGAGTGCCCGTCTCCTCCGGTGGCTTTGGCTACGGCTTCGGCTACGGCTTGGGAGGCCTGGGTGG	A/C	TGCTATGGCGGAAGAGGCTGCAACATCTGCTAAGGGCACCAGCCACAACCCCTGACACCACCCACTCACACCATGGAATCCATGTCATGGATGGACAATG	Un_random
c00461	461	ENSGALP00000038287	0	1	0	0	0	0.5	0	NA	1	0	1	10	0.35	630	27	ACATTAAGCCTTCATTTTACATATTTACAGCTTTTCTGTTTTTCAGATGAGAAATTTCATACTTAATGTTAAATGTGGTCTTTGCCAATTAAATCCAAGA	C/T	ATCACATTAGTGATTTAAATATCATTACTATGTTTCTAAGGTATTGTTTGCTAATGGTAAGTCCTGCATTAGACATAAGTGTGCATTTGTGATTGTGTAT	8
c00462	462	NA	NA	NA	0	NA	NA	1	1	NA	1	0	NA	5	0.6	268	27	CTTCCTCTGCCTTCTGCTCTCCTGTCCTCTCCCCTCATCTCTTGTTCAGAGAATGAGTTGGACCCAAAAGGCTGTGTGGGGCTGATTGCCTGAGTCCTCC	A/G	GATCTGGAACTTTGCACCAAGAGTCCTTTTGTAGGAAGAAGCCGTGCTCTGGAGAAGAACCCTCTGACTCTTGGAACACGTGGCATCCAGCTGCTTTGGG	NA
c00464	464	ENSGALP00000003441	1	0	0	0.5	NA	0	0	0	NA	0	0	9	0.166667	648	28	TGCAGCTCTGACCAGCTGCTCTTAAGAAGAAGTTGCCTAAAGTCGAGGGAGCGTTGTGTAATTACTTCCGGACACCAAGACCGCCAACTCCTGGATCGAC	A/G	TCTCCTTGTTGAGGTAACTGTTGTACTGAGCCATGGTTAACCTTCCACTCTTCAGGGCGTCCTCAATTGAGAACTCTCTACCGGACTTTCTGTCGAGGAT	14
c00465	465	ENSGALP00000015687	1	0	0	0	0	0	NA	1	0	0	0	10	0.2	75	38	TTTCGGGTTTGTTCTTTCTTAGTAAAGAACAATGAATGGGGCAAAACGATCATTGAATACAGAACAAACAAGCC	G/A	TCTCGCTTGCCCATCCTCGACATCGCACCTTTGGATATTGGCGGCGCTGACCAAGAATTCGGTTTGGACATTGGCCCAGTCTGTTTCAAATGAATGAACT	2
c00466	466	NA	0.5	0.5	0	0.5	0	0.5	1	0	0.5	0.5	1	11	0.454545	1205	72	AGCATATGCACAATGGTGTTTGCAGTCACACTGAGCGTGCCGAGGCCGATGGACCCACTCGATTCACGGCGGCCGGAGGGGGCAGGCAGTCTAGAGAGTC	G/A	CTTCCAATAGTGGTTGAGACACAAGAGTCAGCACATGGTGAGGACTTGACTAGACTTAGAAACATTTGTGTTTTAATAGAAAGAGTTCAATGAAAAGACA	26
c00469	469	ENSGALP00000024710	0	0.5	0	0	0	0	0	0	NA	0	0	10	0.05	346	28	GGACTGTTCTGTACAGGCGTAAACACAAGAAAGGACAGTCAGAAGAGGTACAAAAGAAGCGTACACGTCGTGCTGTTAAGTTCCAGAGAGCTATCACTGG	T/C	GCATCTTTAGCTGAGATTATGGCTAAACGAAATCAGAAGCCTGAAGTACGAAAGGCGCAGAGGGAACAAGCTATTAGGGCTGCAAAAGAAGCCAAGAAGG	1
c00470	470	NA	0	0	NA	0	0	0	0.5	0	0	0	0	10	0.05	66	35	TTGGCCAGTTTCAGATCACCATTTGTTTGTTCCCAGTTTTTCCCCCACCAAGCACTTCGATATAG	T/C	GAACAATTACTTGCTTGTTCTTCCATAGGATAAAAGTAACTTTCTAATTCAGTTGGCTTTAAAAAGTACTTCAGTCGACACATATTAGCTTCCATTAAAA	Z
c00471	471	ENSGALP00000024524	0	1	NA	0	NA	NA	0	0	NA	0	0	7	0.142857	1328	20	AAGGTTTCACCCATATACAAGATATGAAGATGTAACTTTCAATTGTTGCAATCACTGCCAAGGAGAGCTCATAGCCCTTTAAAAGCACTACCAATACACG	C/T	GCTCTTTCTGAAGAGTTACACTAGTTGATATTCAGCAACCTTCCCTTTTTCCTGTTTCTTTCCACAACGTCTGGGTTTAATATTGGAAATGATGCAGTTT	1
c00473	473	NA	NA	0	0	NA	0.5	0	0	NA	NA	NA	0	6	0.0833333	1014	12	TGCTTCTAGTAGGGATGAAGAAATGTGAAGTTAGAGCAATACACGTAGCTCGTCAGGGTACCTCTAAAGGTGCAAGAATCAAGGCTCTGAAGCAAGACAA	C/T	GAAGGAAAAATCCATCTGGGTTTGAATGCTGACACTGATCAAACGCGCAATAAAATGGATGTGGAACCTCTGGGTATCTCATCTGCTCTAGCCAAACAAC	2
c00474	474	ENSGALP00000037708	NA	0	NA	NA	1	NA	1	0	0	0	0.5	7	0.357143	202	15	GTACGCGTCTCCTGGACAGCGAGATCAAGATCATGAAGAGCGAAGTACTGAGGGTGACCCATGAGCTTCAGGCCATGAAAGACAAGATCAAAGAGAACAG	C/T	GAGAAGATCAAAGTGAACAAAACCCTGCCATACCTCGTCTCTAACGTTATTGAGCTGCTGGATGTTGACCCCAATGACCAGGAGGAGGATGGAGCAAACA	5
c00475	475	ENSGALP00000039993	0.5	0	0	0	0	NA	0	0	NA	0.5	NA	8	0.125	186	24	GCCGCTACTACGGCAGAAGGTGCCTGCCCTGCTAAAGCCGGGCTGGACGTCCAGTGAGTGCATCGACCAGGAAGCCCAAAGCCAGGTGCCGGACTGAGGA	T/C	GGAGCTGGTGGCCAGGGTTTCCAGATGGGTTGAGCATCCTTGTTCCCTCCTGCAAAGGAGGGAGGGAAGCGAGGTGCCAGCCTGTCTTGTCTGGAAACAT	1
c00477	477	ENSTGUT00000009861	0	0	0	NA	0	0.5	0	NA	0	0	0	9	0.0555556	734	45	GTTCTTTGGTGTAATTTTTTGTTAATGCTGAGAAGCCGGAGAATCTGGTGGTGTATTAGTACAATCCATGATAGTTCCAAATACTCAAAAACTAAGATTT	G/A	CTGCCTGATTCGCTTCAATGTCCCATCTTTGTGGCTAAAAATTGCAAAGCCTATGGTAATTTAAACTCATTTTAAGATGATATTGTATATATGGGGGTGG	12
c00480	480	ENSGALP00000034001	0	0	NA	0	0.5	0	NA	0	0	0	NA	8	0.0625	1281	19	AGTATCTGTCACGTCGATCGCCTCGGGAACGACCTGAACCTCTGTCTTCAATCAACTGAAGCAATTTGGGGTTGATGGCTTGATTAGCCTCCCGAAGCAC	A/T	GAGATGAGGTCGTTTACTTGCTTAATATTGTTAGGAGTAAAGAATGTGTATGCTGTGCCTGTTTTGGTACTGCGGGCAGTTCGTCCAATTCGGTGGATAT	18
c00481	481	ENSTGUT00000012521	0	0	0	0.5	0	0.5	0	0	0	0	0	11	0.0909091	683	82	TACTGTGCTGAGTGTCTCAGCTGGAGAGATCTGGAGCTTTGGTGAGGAAAGGAGAGGGTGGCTGTTTCCCACCCCGTGGAAAGCTGCCATCCTTGCTGCC	G/A	TATTATTGGGTGGAAAGCAGCAGGCTGTATTTTGTCAAGTTAACAGCATACTTAATATAACTTTGCATTCTCTGCATGTGTGACAGGTTTTTAATAAGGT	15
c00483	483	ENSGALP00000040106	NA	NA	NA	NA	1	NA	1	1	0.5	0	1	6	0.75	377	25	CCCCTTGCAGAAGGACGGGTCCAGCCTGGGCTCTCAGAAAGCACGGCCCATGCCTGCCTTTCCCCTCTTCCACTCTCTCTTTTCCTCCCGTGTCCTTGCT	G/C	TCTTGTGCTGCTCTGAGCTTTGAGCCCCACAAAGCCAGCCTGGGGAGGACCTGCTGGCCCTGCTCCTTCTCTGGGGGGCAGGCCAAAGGACACCTGGTGG	27
c00488	488	ENSGALP00000003850	NA	0	0	0.5	0	1	1	0	0.5	0	0	10	0.3	1423	28	TTCAGGCAGAGCACGTGGAATCGGGGCAACTCACTGGAGTCGATCTGAACACTGGTGAGCCCATGGTAGCTGCAGCAGCTGGAATCTGGGATAATTACAA	C/T	GTCAAAAAGCAACTGCTTCATTCATGCACGGTGATTGCCAGCAACATTCTCTTGGTGGATGAGATCATGCGGGCTGGAATGTCTTCTCTCAAGGGCTGAG	19
c00489	489	ENSGALP00000013762	0	0	NA	0	NA	0	0	0	0	0.5	0	9	0.0555556	583	41	TCCTACTCACGGCTGTGGCAATTTTGTGCGTGTGATACAGTCGTACAACCGCACACACCTGTACGTCTGCGGCAGTGGCGCCTTCAGCCCCGTGTGTGTG	T/C	ACGTCAACAGAGGCCGCAGGTCTGAGGAACAAGTCTTCAAGATCGACTCCAAGTGTGAATCAGGAAAGGGACGCTGTTCCTTCAACCCGAATGTGAACAC	1
c00492	492	ENSGALP00000003954	0	0	0	0	0	0	0	0	0	0.5	0	11	0.0454545	486	93	CGCCAGGTAGAGCAGCATGGGAAAAGGCCAGCGCTTTGTGTGGAGCTTGTCCTTGGGCAACGGGCCATTTTCTTTGCCTCCCTGAACCCTGCAGACGTGT	G/A	TCTTGGTCTCTGCCCTGTGCCACCGCATTTGCTCCTTCTCATTAAAGACTTTGTGCAGCACAACAAAAAAAAAAAAAANAAAAAAAAAAAACGTAACTAA	Un_random
c00495	495	ENSTGUT00000006406	NA	0	NA	0	0	NA	0	NA	0	0.5	0.5	7	0.142857	287	40	TACACCATGAGCAACAACAGTGGCTGCTGCGGTGGCAGCGGTGGCTGCTGTGGTGGCAACTAAACTCCGCTCTCTGCTGCCTTCCTCCTGGCTCATCTGA	T/C	GATGGATATGGATATGGATATGGACGTGGACATGGATATGGATACCACCCTAAATGCTATTCCTCCTTTGCTTAGAGACTGTATATCTTTCCTCTTCTCC	NA
c00501	501	ENSGALP00000000205	NA	0.5	1	1	0.5	1	0	0	0	0	1	10	0.5	220	31	ACAGAAAGGAGCTGGCAACAGTTCGCACAATTTGCAGCCATGTACAGAACATGATCAAGGGTGTTACACTGGGCTTCCGTTACAAGATGAGGTCAGTGTA	C/T	GCTCACTTCCCAATCAACGTAGTTATCCAGGATAATGGCTCACTTGTGGAAATCCGAAACTTCTTGGGAGAGAAGTACATCCGCCGAGTGCGTATGAGGC	4
c00507	507	ENSTGUT00000014330	0	0	NA	NA	NA	NA	NA	0	0	0.5	0.5	6	0.166667	91	13	GGGCGGCACCAGGTGCCTCCCCTGCTAAAGCTGATGGAGATGGTCCTGGGGAAGCTCCCCGGGGAGTAGCCTCAGGAAGGGACCCAGAGC	C/A	TGGTATGGACTGGGGATGGAACACGGTGTTGTTGCTTTCTGGGGGTCTGAGCAATGCCAGCAACCCTTGCAGAAGGACGGGTCCAGCCTGGGCTCTCAGA	27
c00508	508	NA	NA	0	0	NA	0	1	0	NA	0	0	0	8	0.125	224	22	AGAGCCTCCAGGAGAAGACAGGATGTGCACTTACCTACGGGTTCTAGTCGTTCAGTATTCAGACACAAACACAGGAACTTAAAAAGATCGGGCTCGCAAA	T/C	GTAGTTTTACCGCTACTTTTCTAGTGTCTTTACAGATAATTCATTTAAAAAAAAATAATAATATGCAACCCCCCCCCCCATGTTAAGTCAGTTCATTTCC	25
c00511	511	NA	0	0	0	0	NA	0.5	NA	1	0	0	0	9	0.166667	1025	27	CTTTCATTGGAACATATACAAATGTGGTCTCTACTCTCCTTTCTACCATTTATAATTTCAGAGACTTACACTCTCTGCATCAGGGCTCAGTGAAGTATCA	C/T	AGGCGTTCCTCAAATGAAGAGCTTCCATCTTTGATCACCCTTGTCAACCTCCTCTGTATCTTCTCTAGTTCTATTATATCATTTTCCTGTTAAACCAGTA	3
c00514	514	ENSTGUT00000006134	0	0	0	0	0	NA	0	NA	0.5	0	0	9	0.0555556	147	25	TATACTGTAATAAACATGGCTTTAATATTAAACTTTTCCTTATTATCCAAAGTCACCACAGTCCATTTCAGTAAATATAAAAATATATACTTAATACTTT	G/A	TACAATACTGGTTTTTGGTCCAAACAAAAATGGATCAGAAAAGCCAATAAACTTACTTTAAGAATTCCCAATTTTAAAGATTTTCTAAATGGATTTAGGC	2
c00516	516	NA	0	0	NA	0	0	1	0	0	1	1	0	10	0.3	243	54	TCTCAGACATCATTTACCTTTTCCCGTCACTGTTGCAGAAGCTTTCCCCATCTGTATATGAATGTAAGTACACGACGCAGCTGCTTTGTGCACAGCCTCA	T/C	AGCAAACTTTATGTACCTACTGCAAGTGGTTTTACCCTGTTTGGTGATGGTAGCTTTCTCGTGCAGGCACGTCATCTGATGTTGACCTTAGCAATCAACC	1
c00518	518	ENSGALP00000002828	0	0	1	0	NA	0	0.5	1	0.5	0	0	10	0.3	363	35	GAAACCTATAAGGCTGCTTTTTTTTTTAATATCTTTTTTTGATTTCTTCCTTATTTTAAGTCTCAACCCATTAATCAACAAGATGGCAGTTGATGGGCTC	G/A	CTCTCTACCCAAGGCTAATTAATTAAATTTTAATACCCCCCCCAACTCTCCCCCAGAGTCCATCAGGAGCTTAATTAGAGTTTGTCAAGGAAGTTGTCGA	NA
c00519	519	ENSGALP00000027538	0	0	1	0	NA	1	0	0	NA	0	NA	8	0.25	2215	12	TCTTCTGCCTTCCCAGAGTTAGAGCCAGGTGAATGGAACTGAGTCACTTTACCTGAGGTACCCAACGTACTTCCTGACTTATTCCAAGCTGGACCTTCAA	C/T	AGTGGTATGACTTGCTGTTGGAAGACGAGTGCTTTGAGAAAACCCTTTGAAATGTGATAAAGGATGACTATTATTACTCTGAGGAACCACTGACTTCGGG	NA
c00520	520	ENSTGUT00000014330	NA	NA	NA	NA	0	NA	0.5	1	1	NA	0	5	0.5	292	14	AACCCCAACACCCCTTGCAGAAGGACGGGTCCAGCCTGGGCTCTCAGAAAGCACGGCCCATGCCTGCCTTTCCCCTCTTCCACTCTCTCCTTTCCCTCCC	G/A	TGTCCATGCTCTCTTGTGCTGCCCTGGGCTGTGAGCCCCACAACGCCAGCCTGGGGAGGACCTGCCAATGGACACCCTGTGGGATCTCTGCCACAGCCTT	27
c00521	521	ENSTGUT00000002880	0.5	0.5	0	NA	0	NA	0	NA	0	0	NA	7	0.142857	1896	12	ATGCATATAAGTCTGTGTAAGTACATATGTGGATTTATATCCAAATCTATGCACAGATCCATATAAATCCAGCTGTTTTGATCGTTCCAAATAGTCTTAC	G/A	TCCTGACTTAACAGACTTCTGCATTTCCCAGGATGCTGGATTGTTAACTGGTGCAGTCTTAAAATTGTATTTAATGCCTGATGACATTCAGTTGGGCACA	6
c00523	523	ENSGALP00000006421	0	0	0	NA	0	NA	0	0	1	0	NA	8	0.125	238	21	CAGTCATCTTCTTCAAAAGAAAGACATGGCCGATCGCTTTTGGGTCGGGGATGGGGTTAGGAATGGCTTATTCCAATTGTCAACACGACTTCCAGTCTCC	A/G	TATCTTCTCCATGGTAAATTTGTAAAAGAACAGTGACTAATGACTAAGACTATCCCAGTGGGAAGGAAGGAGAAATCAATGATTATTCCTCAGGAATACT	21
c00524	524	ENSGALP00000020970	0	0	0	0	0.5	0	0	0	0.5	0	0	11	0.0909091	416	35	GGGGGTGTCGAGTGGGTTTGGGGGTTTTCCATCTAACAAATCCTCCACAGGTTGGCAGAGAGTTACCCCAGGGTCTGCAGCTTCTGCCTTCCTGTGTTAC	G/A	TCTATCCCCCTTATCGCAGTATGTAGTCACTTTTCTGCTCTAATTGGATTCCTTGGGTCTGTCCTTTATGTCCCTGTCATCTCTTCTACCCTGTGGCAGG	25
c00529	529	ENSTGUT00000008502	0	0	0	0.5	0	0	0	0	0	0.5	0	11	0.0909091	504	21	GATACAAACTGAGAGGGTCGACTGATACAGGCACGATCCGAGTGGGAGGCAGACAAAAACGTGTGCTTTTAGATTTTTGCGAGGATGCAGAACCTGCAGG	C/T	GAGTCTGGGCTCATTCTGCCCCATAGAAACAAATCGGTCCAGGGGAGAGGGGCTCATTTGAAACACCCCAGGGGTGATGGCCTCAGTCGGGGTCGTTAGA	13
c00530	530	ENSGALP00000039993	0.5	0.5	0	0	0.5	0.5	0.5	0	0.5	0.5	1	11	0.409091	350	82	GTCATGATTTCCAGATGGGTTGAGCATCCTTGTTCCCTCCTGCAAAGGAGGGAGGGAAGCGAGGTGCCAGCCTGTGTTGTCTGGAAACATGGCCAGCTGA	C/T	GTCTTCTACTACTCCTGCTTTCTTCTCCACATCATGAGTCCCTGTTGTCTCCTGCTGTCCTGTGCCACGGGTTCATCCTGAAGCAAGTTGAGAGCCATCC	25
c00533	533	ENSGALP00000028174	0	0	0	0	0.5	0	0.5	0.5	0	0	0	11	0.136364	413	108	GTTTGGAGCAGGAGATTCAGACCTACCGGTGCTTGTTGGAAGGAGGACAGCAGGACCTTATTCATGGAGGAGGAATCGGAGTAGGAACGGGTGTAGGAGG	C/A	GGCGTCATTAGGACAAGCCACACTTACACGACCACTACAGCTGCCCACTGCCAGCCCCAAGTCCAACCCTGCAAGACCGGAGACATACAAGTGACCTGCA	27
c00534	534	NA	NA	0	NA	1	NA	1	0	0	0	0	NA	7	0.285714	193	18	AGAAGCCACGGGGCCACTTGATAAGAGGTGATGATCAAAGCATAGACTTTGTGTGATAATTAATGATGATATTCAGTACTTTTGCCACCTTTTAGTTTGC	A/G	TGAGAAGGTAACAAAAAGGAAACCCGAGCCAAGAGCATACCGTGCTACTGCACAAAGACCTGAGCTGAGTTGGAATTTGGGGACTTGTACTAGTTTGGGT	NA
c00539	539	ENSGALP00000004023	0.5	0	1	0.5	NA	1	0	0	1	0	0	10	0.4	562	33	CTCCCAATACCAAAGTTTACCCTTCTTTCTAAGATGCAGTCCATAAAGCTAGAAAGACCTCCCTGTTTCAACTACCTCAACATGGACAGAAACTGGGAAG	T/C	GTCTGATGAGTCAAACCAAAAAACAATCAAACAAATCAATCAAATCACATTGGACCCATTGGTCAATTCATTTGGAATCATTTGGTACAAAATTGTCTAT	7
c00540	540	ENSGALP00000029198	0	0	1	1	0	NA	0	0.5	0	0	1	10	0.35	424	39	GAAGCCTAAAGCCAGGTGCTGGACTGAGGATGGAGCTGGTGGCCAGGGTTTCCAGATGGGTTGAGCATCCTTTTTCCCTCCTGCAAAGGAGGGAGGGAAG	T/C	GAGGTGCCAGCCTGTGTTGTCTGGAAACATGGCCAGCCAACGTCTTCTACTTCTGCTTTCTTCTCTGCATCATGAGTCCCTGTTGTCTCCTGCTGTCCTG	1
c00542	542	NA	0	NA	0	NA	NA	NA	0	0	1	0	0	7	0.142857	2278	37	GCACAGGGAAGAGCGCGGCTGCTGGGATGAGTGAGTAGCTGAAGGAGCTTGTGTGAGCTTCGATAGCAGGCCAGAGCAGCTCTCCACTGTGAATGACAAG	T/C	GATGGGCCAAACCACTGGGGAGCTACCGATGAGTTATTAATGGTGACAGGTACACTACCTGGGAGACAGGTTGAGAGGGGAAAAAGATTATTTATAAGCG	Z
c00543	543	ENSTGUT00000001609	0	0	0	NA	0	NA	0	1	NA	0	0	8	0.125	1357	11	AGTGGCTTTTGGAATATGAATATCCAGTAAGTTATGGTCAGTAAATTCTAAGTCTGGAAAAGAGATATATTAATTTTCATATAAAATTAACTGATTACTG	T/C	AGGAATACAATACTGTGTATTTTTCTACAGTAACTGGGAATCTTGATTTCCTCCACCACCTACTTGGCTTTACTACTCCTTTCTACCTTAACTCTTCCTG	1
c00548	548	ENSTGUT00000012874	1	0	0	0	0	0	0	0	0	0	0.5	11	0.136364	465	53	AGGTAGGCTCACAGAATTAGACCCAAAGGATTTGTAACTCCAAATGAAACCATTTACAACTACAATGTCAATGTCAGGAGAGAGAGAAAATTACTTCTGT	A/G	TTCTAGGATTACTGCTCTGCACACTGCAGTCTGTTGAGGACGAGATTGCAAAGTACACTGGACTAGCAACAACATGCAGACTGGTTTTCTCGTATTTACC	9
c00550	550	ENSGALP00000029435	0	0	0	0.5	0	NA	0	0	0	0	0	10	0.05	667	29	AGTGACTGACTCTACGCTCACAGCGGAAGCACTGGATCAGACCATCGCTGCATTTGACACAGTGGAGGATCTGCTCAAACATTTTAACCCGGACTCCTGG	C/T	AAGAAGATCTCGAGAATTTGTACACAGACAGTGGCCACCATTATCGAGGCAGGAGCTACCATGACAGGAAGTCCAAAGTTGACCTGGACAGGTTGAATGA	1
c00551	551	ENSTGUT00000002814	0	0	NA	0	NA	0	NA	0	1	0	0.5	8	0.1875	906	28	CTCAATTCTCAGTGAAGCTAGATCATCTCACTTAAAATGAGAATACATTTCCCACCATTTCCAGAGGGACGTTTGAGAAGGTTAGAGGATGTTAGTTCGT	C/G	TATCTCTATGTAAAGAAACTAAATTATCTGGTTTAAATAGCATTTAGCATAATGTTTTATCTGCGAATGGTTTCAGACATCAGTTAAAGAAAGTTGCTGA	14
c00555	555	ENSGALP00000001460	0	1	0	1	0	0	0.5	0	0	0	0	11	0.227273	702	46	TCACAGTACAGGTGGGAATGTTCTTTTGGCAAGTTAGGATACAACATAAATGCTTCAACTTGAGTTTATTGCTGGTCTAAAAAAATCTCCCCAGTATCGG	T/C	AGCAGTGGCTGTGGTTTGCAGCCTGCACCCACAAATTAACATGACCCCAACAATTATCTGACCTGCCCAGCAAGGCAATCCTGCCTTTGGTAGCAAGCGG	20
c00556	556	NA	0	0	0	0	NA	0	0	0	0.5	0	0	10	0.05	951	20	GTAAACTTGCTTTTGGGGGCCTCTTTCCCCATCGGTAGGAGCTGGTCAGGCTTCAGCTACCCAAACCATCAACCTGGGTGCTTCTGGTATTTTAAATCCT	G/A	TGCTTAGTGGGATCCTTTGGAGAGGCAGGGTCAGAAATCTGTATCCAAAGGAAGCAGAAGCTTCTCGGTGAGGGGCGTAGCCTAACAGTTTAAATAGTTA	NA
c00558	558	ENSGALP00000023266	0	0	0	0	0	0	0	1	0.5	0	0	11	0.136364	407	21	ATTGACTTACACAGCCCTTCTGAGATCGTCAAGCAGATCACTTCCATCAGCATTGAACCAGGTGTAGAAGTTGAAGTTACTATTGCCGATGCCTAAATGA	C/T	GGTCATCGTTGAATAAAGTTGATTTGCAAATTTTCGATAC	2
c00559	559	NA	0	0	0	0	NA	0	0.5	NA	0	0	0	9	0.0555556	562	21	TACAAAAGTTTATAAACTTTTCTTGGACCAAAACAGATAGTCTTAAAAAACAATTCTTCTTCTACAGGTCATACTGTACAAAACCGAAAGCACAACATGA	T/C	GTGAGAGTCTTTGCTGTGATTATATGGTGTAGTGAATTTGGCACTTCAGAGTAATGAAATTTCCAATGGCACAGTTCTTATCTACAGCAGCACATAACCT	1
c00560	560	ENSGALP00000013267	NA	NA	0	0	NA	NA	1	NA	NA	NA	NA	3	0.333333	378	12	GCTCCTCCTCCCCGTAGATATCGTTCTTCTTGCGTTTCATCTCCTCGAAGTCGAACTCTGATCCCATCATCCTCTTATAAATATCTTTGATGTCGTCGCA	C/T	GTCGTCTCGAAGTGGGTGGTGGCGTCGTAGGTGCGAGAGATGAAGATCTGGCTTTCGGTTCCCAGGTCGGTCGGCGCAAACAGGTCACTGATGCTAACGA	1
c00561	561	NA	0	0	0	0	0.5	NA	0.5	0	0	0.5	0	10	0.15	899	42	TGGTGCCTATGTATCACATGCAAGAGTCGTAACATGACCTTTATAGCGTTTAATATAGATGGCAAGCCATTTCACCTTGGTGAAAGAGTCGTACCCACTG	T/C	GACAGGCCAGTCGCACGCGTGGCTGTCTTTCTCTGCATCTCCTACTTTTTGCACAACAAACATGCATGTATACAGAGAAGCAGCAATATAAATGAACCAG	4
c00563	563	ENSGALP00000012940	0.5	0.5	1	0.5	0.5	0.5	0.5	0.5	0.5	0.5	0.5	11	0.545455	2080	100	TTTGTTTTAATGCTATGAAACCTAATAGAGTTAAATGTCTACCTGGGATGCTGGTATACTTGAATTGGGATAATTGTGCGTTTGGAGATTCAAACCGAGA	C/T	GGATTTTTAAAGCTGAATGTTACCTGCTGTATTCTTTTGGGGGGTTTCGGAGGGGTTTGGACAAGATGTTTTCATTTGTGGTGCAACCTACAGGACAGTG	1
c00565	565	ENSGALP00000022229	NA	0	0	0	0	0	0	0.5	0	0	0	10	0.05	1495	24	TCTCAAAATGAGAAGCTAAATAGGTACAACTACATCCAGGGGGTGAAGATGCTTGGTGCATACCTCTATGAAGTGTCCCAGCTGAAGGACTAAGTTAGAC	A/G	CCTATCTTCTGGCTGATGGATCAGAAGTCTGAATTTTCCTACAAAATGTCATCGATCACAAAGTCCTGCATGGCTCCCCTTTTCCACCAACACTCCACTG	2
c00567	567	ENSTGUT00000004746	NA	1	NA	NA	0	NA	0	1	1	0	0	7	0.428571	1958	11	TGGAGTGTCGAACAAATTAGAAGCATTTGTAGGTAACTAAGTCATTCCCAGGAAGTTCATGCTGTTCCTAACTTACAGAGAACTTACTAYGCCTTTAATG	C/T	GCAATTTTCAGAAAGACAAAAGCATTTGCAATGCACTCACAAAAAAAAA	NA
c00568	568	ENSGALP00000033570	NA	0	NA	NA	NA	1	0	0	0.5	NA	0	6	0.25	518	16	CACTTCTCACATTCTTCATCCTCATTTTTCAGAAAATACCCTCACTTACATATCTAGGTGCTATAATTAGCTAAATTACATTCCAGCTGTGTGATGCAGC	G/A	CCCTTCTACCCAAGTAACTCTCCTCTTTCTAAACAAAAGAATTGTAATTCACAGGGCCCTGTGAATAGTGCAATAGAAATTCAGCTCTTCAGTCTTGGCA	6
c00569	569	ENSGALP00000001181	0	0	0	0	NA	0	1	0	0	NA	0	9	0.111111	833	22	AGATTGCAATGTTTGCCTCTTAGAGCTTTCTTGTTGTCTATAAAGATGATTCTGTAGAAATTTTGTCAACATCTATTACAGTATATATTATAACTCTGTA	C/T	GAAACGTTGTGACCAACTGCTCTGGTGGTGAGATGTTGAAAATTTCAGACTCCACATCTTTTTCTGGATTTGTGCGCATGTTGTGGTTGTGCAAAATAAA	28
c00571	571	ENSTGUT00000007474	0	1	NA	0	0	1	NA	NA	NA	0.5	0	7	0.357143	1277	17	GCGCTGTTTGGCACAGCCAAACCCCAGGTGTGTCACTGACACTGTTCTGCTCACAAATCCAAAGCACTGCACCATCCTGCTATGAAGAAACTTAGCACCT	A/G	TGATTAAAATTAACTTCATCCCAGCCAAAACCAGTACAAACCCGTTCCCGGTCAGATTCCTCCGAGAGAAAACAATTACTGAAAAGAGTGTGTACTCCTT	4
c00575	575	NA	0	1	1	1	NA	NA	0	1	0	0.5	NA	8	0.5625	340	14	CCCGTTGTCAGCAGAGACCTGGGGATCTCGGCTTTGCCTCGGACCAGAGATGAGGCAGAGCCCAAGGTCGAGCTCACGGAGAGCGGGGTCTGGTCCTCCT	A/G	CAGCTGCTCTTACCTGTGTGGGGGGCGTTTGCTGGGTGAAGCATTTGTTTATCCCATCCCTCCCCTCCCTGTTGCCCCTCGCTTACTCGGGCATGTATGT	NA
c00578	578	ENSGALP00000003430	0	0.5	0	NA	NA	NA	0	0	1	0	0	8	0.1875	1311	24	TGATTCTGTCCCGTAGAGTCTTAACAGGCTTGTCCATCTCCAGCTCAGCGCTGAAAACTTCCTGTCTGCAAGGCTACCCAGTATAGATCCTTATAGACCC	A/G	CACAGATGCTTGCTTCCTTTGATTATATGGGGATTATTTAAGGAATAAGCTACAGAATCATAGCCTAACTGGGGAAGAGTATTCCCTAGAAACCACCTGC	NA
c00580	580	ENSGALP00000010110	1	1	0	0.5	NA	NA	NA	1	0	0	0	8	0.4375	1500	33	TGGTGGTTCCATCAGTGTTTGTTTTATTGAGTAAATGTTTTGCCTTGGTACTAAAAGTAGTTTCCAGCAAACGTTTGGGTACAGGCACCGTATCTAGATG	A/C	TCTGTGGATGGAGTCGGGCTGTATTAGGAGCCAAGATTATTCACAAATTTGAAAGGCAATAAATAATGCTCAGTGCTTATAAGGGTGCTTGTTTGAGTAT	NA
c00581	581	ENSTGUT00000008231	NA	0.5	0	0	0	0	NA	NA	0	0	0	8	0.0625	1975	27	CTGGTTTGTACTGTTATTAAAAGTTTATTGTATTATAGAGCTGTTCAGATATTTTAAATATAAAGATGTATTGTTTCCATAATATAGCTATATGATATAT	G/A	TTTAGGTAGTAGTTGCATTAATTGGAAAGCTCTGCTTTGATAAACTGACAATTTGTCTAAACTTATAAGCAAAAGTCCTATTGCTTATTATTGGCTTAAG	1
c00582	582	NA	0	0	0	0.5	0	0	0	0	0	0	0	11	0.0454545	1524	66	ACTTCTAGACATATTTCTGTTAAAGTTTCTGGTTCTTGCAGTTGTAGGTCACATAGAAGGTCCCACCATCACACGTAACATATTTTTCTTTTAACACCAC	G/A	TACTGTTGAAGCAGCGCTTGGTGCTGAGAATGGTTTACTTCCAAGAGGGCAAGTCTTGTGTGCTAATTTTGTAACAGGAAACATGCTGGAGAGAGAACCA	1
c00590	590	NA	0.5	0	NA	0	0	0	0.5	0	0	0	0	10	0.1	352	27	GAGGAATAATCCTTTAAAAAGGTGGTTTTTTTTCATTTGCAGCAACATTTAAGTTGATGAAAGAATAACTGATAAAAGGAGAGTTTGTATCACAGCAAGA	C/T	GGAGTTCTGACAATAGGAAATTCTCAATCGTGTTCGAGTTCTCAAAATTTCACACAATTTTGTTTAGTGTACACTCACTGGAATAAAATCCCTATATTTT	6
c00593	593	ENSTGUT00000014330	0	0.5	0	0	0	0.5	0	0.5	0	0.5	0	11	0.181818	136	63	CTGCGGCACCAGGTGCCTCCCCTGCTAAAGCTGCTGGAGATGGTCCTGGGGAAGGTCCCCAGGGACCCAGAGGATGGTACCGGACTGGGGACAGAGCATT	G/A	TGTTGTTGCTTTCTGGGGGTCTGAGCAACCCCAGCACCCCTTGCAGAAGGACTGGTCCAGCCTGGGCTCTCAGAAAGCACGGCCCATGCCTGCCTTTCCC	27
c00595	595	ENSTGUT00000011170	0	1	0	0	0	0	0.5	0	0	NA	0	10	0.15	1603	35	AAGCGACTCCAGGGTCGGTTTTTATCCGTATTAACGTAGCTTTGGTTCAGAAATTCTTTTAAGTGTTGTAGAGCACCTGGTTTAGTGACAAAACACGTGC	G/A	TCTCACAGTGCTAACAGTATAACGCTAACAAACTCTGAACTGCAGGTTTCAAATATTAATAGCATTTAATAAAAAAATTTTACAGAAATACTCTCGTTGA	6
c00597	597	NA	0	0	1	0.5	0	0	0	1	0	0	1	11	0.318182	363	79	TTTCTTAATAGAAAATTTAATCTCATTCTTTGAGTCAAACAATCCTGTCTAGAAACACATTCCCACTGAAGTTAACTCCAGGTTGTGAACCTCGAGATAA	C/T	GAGATCCCTTGCCCCAGTTAACTTACATGAAGATAGTTTCCGTGTCCTACAAGTCGTCCCCAAACACCCCTTGACTTATAGTATTTATCATGCTTAAGCT	2
c00601	601	ENSP00000415308	0	0	NA	1	0	0	0	0	0.5	0	0.5	10	0.2	1411	49	TTTAAAAGACACGAATCAGATTTGGTAGGATCAATGATATATTTCCTATATCGCCAAGAACAATTGCTGAACGATCTTTCATGGGGTCAGATGCCAGGTA	C/T	GTCTGAGGGACCCTGACATCAGAGGAAGATCCAGGCATGTAAACAATAGGAGCTGGCTATGTTTGATTACTTCACACAGAACTCAAGAATTTTGTTAAAT	2
c00603	603	ENSGALP00000019402	1	0	0	NA	NA	0	0	0	0	0	0	9	0.111111	1111	24	TGGGCTCAGTCCGGAACAAAGAGCTTGTCAACTCAACTGAAAGTCTCTTCTTATAGTCCTGTGGTTTGTCCTCGGACATTCTGAACAGCACTGCAGCTGC	G/A	TACGTGGCAACACCCTCATTCCTAGAATGAAGCAGTTCTGTTAAAGGGGCAGTTGCACCTTCAGCTTCAATTGCTTCAGCGGCTTCCTTGTCTTGAGCCA	2
c00604	604	ENSTGUT00000001259	1	1	NA	1	NA	NA	NA	NA	NA	0.5	NA	4	0.875	309	13	CTGTGGTGTGGTTGGTGTCACATGGATGCAAACCTCAGAGCTTCCCAAAGCCTGATTCCTCCAGTACCTTTCATCTGTGAGTCTGCTCCTTCCCAATACT	A/G	CTCATGCCTCAGCTGCTGTGGAGGTCTCAGACTGGAAATGGGCCTCGTTGCATGAACCATGAGAATCTGACTCCTGCTTTAGCTGGAAGGAATAGCATCC	NA
c00607	607	ENSGALP00000009076	0	1	0	NA	NA	0	0	NA	NA	0.5	NA	6	0.25	1072	19	TGCCTGATTTTAATATAATCCTAAATAAGACTAGCAGCCATAACTTTTTTTAAAAAAAAAAAAAATAAATGCTTCCTTGTATCTGTGGGCAGAGCTATAA	T/C	ATCAGCTGGTTTGATTGCAGGTTTTTCTGTGGGATATGGATAAATACTCCATGATCCGGAAACTCGAAGGACATCACAATGATGTTGTAGCTTGTGAGTT	19
c00611	611	NA	0	0.5	0	NA	0	0	NA	0	0	0	0	9	0.0555556	441	43	CCTTCAGTTCACGATACGGCCAAAGGTTCGGCTACGGGAGCTGCTACCCCTGCTAAACCCAGAGAGAACATCCCTGAAATGAAGATCAACCCTGGCCTGG	C/T	GAGCACGGATTGACGGGGAACCTCGGCAGCAGTGGTCCCTGATGTGCAAGAGCCCTGGTGACAGCAGCCACCTCCCATCGAGGTGTTGAGTGCTCTGCGC	Un_random
c00612	612	ENSTGUT00000012149	0	0	0	0.5	0.5	0	0.5	0.5	0	0	0	11	0.181818	490	111	GAAAAAAAAAAAACCAACCCGAAAACTTAGAGTTCAGGTTCTAGAGCTGTTTCTAACTTGCGTGTTACAAAGTAAATAGAATTGAGTGGCTATAAATAGG	A/T	GGTGAGCTTTGTTGCTGTTTAAGTATAGGAATATATTTTCAGGTGTTACTTTGTTTTTTCGTGTTTGAAATCCACAAATTTCTTATCTGAAAAAAGAGAC	2
c00613	613	ENSGALP00000034539	0.5	0	0	0	0	0	0	0	0	0	0.5	11	0.0909091	1005	34	TTTTTCTTTCATGATCCATTGCACTGGAGAGATTAATGGCTTATAGTTGGTTATTTTTACGTAGTTCTCCTGCTCAGTATCACCCTGAAGTGCTGTGCAC	G/A	TATACGGAGGAAAAATGTAAGATGGCACACATGATGCTGTTTTCTGCTTCATGGCTGTGTGCTGTTTCCATAGAAAAATTCAGTAGACCTAAATAGATGC	21
c00615	615	NA	0	NA	0	0.5	NA	0	0	0	1	0	0	9	0.166667	851	29	TTGCTTTGATGAGGGACATCACCTGTAGTTGCAGCACAGATAAGCAAAGCAAATAAAAGTTGGGCAGGTGTGGTAATAATGAGCTTCACTGCACTGAGAA	C/T	GTGCCTCTGAGCACAGCTGTACTCCTTCCTCTCCGTGGCAGACTTTATCAGCCATATATTAAAGCATAAAGAAGCAGAGTTTTGAATGTGCCACCTACTA	NA
c00616	616	NA	NA	0	0	0	0	0	0	0.5	NA	1	0	9	0.166667	337	20	GTCTTGTAATTCCTAGAAGGATGATACCAGTTCCCCAAAGCTCAACCTTGTTTTTTCTGCAGAAGGAAACTGGTTGCTTCTGACCAGGTTTTATAATTGC	A/G	TATCTGTTCAGAGGCATCAGTTCTCTTGATTTCCTTCTGTAGACACAGAGAGCCTCTGGGGCTGAGCAATGTACAACCATCTCATTGGTGGCTTGTGGAA	17
c00618	618	ENSGALP00000038736	NA	0	NA	NA	NA	0	0	0.5	0	0	0	7	0.0714286	436	33	AGTCAGACAGGGTGCGCCCGTCTTCCAGCTGCTTCCCAGCGAAGATCAGCCTCTGCTGGTCTGGGGGGATGCCCTCCTTGTCCTGGATCTTGGCCTTCAC	G/A	TTCTCAATGGTGTCACTGGGCTCAACCTCGAGGGTGATGGTCTTGCCAGTCAGGGTCTTCACAAAGATCTGCATACCACCCCTCAGGCGCAGGACGAGAT	19
c00619	619	ENSTGUT00000019116	NA	NA	NA	NA	1	0	0.5	0.5	NA	0.5	NA	5	0.5	42	15	CGGGDGATGCAGCAGTTCTTTAATGAGAAGAGGCAGTGTGC	A/G	TGTTGAGGGGAGGGGGAAGAGCACTGAGCAGGAGAGGTCGAGGGCTCCACAGGGCAAGAGCACGTCACCCTTCGCAGCGCCATACCAAGCGCCTGCAGGG	2
c00621	621	ENSGALP00000030165	0	0.5	NA	NA	NA	0	0	0	0	0	0	8	0.0625	665	28	GGGACACCTCCCACTAGACCAGGTTGCTCAAAGCCCCATCCAGCCTGGCCTTGAACACCTCCAGGGATGGGGCAGCTTCTCTGGGAAACCTGTTCCAGTG	T/C	CTCCCTACCCTCATAATGGAAAATTTCTTCCTGATATCTAATGTAAATCTCCCTTCTTTCAGTTTGAAGCCATTGCCCCTCATCCTATCACTACATGGCC	3
c00622	622	ENSGALP00000001690	0	0	NA	0	1	0.5	0	0.5	0	1	0.5	10	0.35	663	56	AGCATCCTTGCCAGAGGGGCTTCTGTAAGAAGATATAATCAGCTTAAAACAAAGAATAGTCGCAGGAAAAGAACAAACAAAGAAGTGAAAGAACATGGCA	T/C	GTGATTTACAAGCATGGCTACCGGAGAGGGAAGCTACCCCTGAAAACCAGGACCCTACATTTAGTAGTGCTTTAGCTTAGATTAATGCTTTCTTTATTCT	25
c00625	625	ENSGALP00000018987	1	0	0	0	NA	0	NA	0	0	0	0.5	9	0.166667	687	23	TTGCAATAGCAGAATTTGCAAGGTCCCTGTTAATAATTCCAAATACGCTGGCGGTAAATGCCGCTCAGGACGCGACAGACCTCGTTGCCAAGTTGAGAGC	G/A	TTCCACAACGAGGCTCAAGTGAACCCAGATCGCAAAAATCTGAAATGGATTGGTCTTGACTTGATCAACGGAAAACCTCGTGATAACAAGCAAGCTGGTG	3
c00626	626	ENSGALP00000001392	0	0	0	0	0	0	1	0	0	0	0	11	0.0909091	93	20	TCGGGGGTCGTCCTGTGGGCGGCGGCGGCGGCAAGATGGCGCTGGAGACCGTCCCCAAGGATCTGCGGCACCTCCGCGCCTGTCTCCTCTGC	T/A	CCCTCGTCAAGACCATCGACCAGTTCGAGTACGATGGCTGCGACAACTGCGATGCCTACCTACAGATGAAGGGCAACCGGGAGATGGTCTACGACTGCAC	19
c00631	631	NA	0	0.5	0	0	0	NA	0	0	0	0	0	10	0.05	758	29	CATATTTCAGACTTAAGTAATAGTAACATGAAGTTTGTTATCTACATCTGATATTACTGTTGGTATCCCTCATATTCCTCAAATACTGCTGTTCTTTGCC	A/G	TGAGAGATTCAGTTCTTTCAAAATAAAAAAAAAAGAGTTGTTACTTTTTTGATAGGACTACAAGAACAAAAAATAGGAGTAAGAGAGCTTACTAGATGTC	5
c00632	632	ENSGALP00000022086	NA	0.5	NA	NA	NA	0	NA	NA	NA	0	0	4	0.125	465	14	CATCAGCGTCGTGCAGACAGTCAGCTTATTGAGGACAGGCTTTGTGGAGAGAACGTCGTAAATTCTTGGTAAGGAGATGTTCTCTTGCATGGTCTGGTTG	A/C	GGCATTTCATTGCAGGTGTTCTACGATTATCCAAGACCAGCGGAGGCTTCCAGCGATCGTAGTTTGTTTCCACCACGTACCACGTGCCTTTCTGGATATC	4
c00633	633	ENSGALP00000023115	0	0	NA	0	0	NA	0	0	1	0	1	9	0.222222	1364	24	TTAGTTTTGTAAATGAAAGAATTTCCAGTGAATTAGACCTTTATTTTTCTACCTGGTTGGACAGTGGCTTCAGGGGAGCAGAGGCTGATGCCACCATGCC	G/A	CAGTCAGTTACAGCTTTGTATGTCTGTTGAAGAAGCTGAGTGGCAGCATAAATCTAGTTTAATCCTAGGGAGTTTATTTATTCATTCAGCTTCTGTTACT	1
c00634	634	ENSGALP00000039982	NA	0	1	0	NA	NA	0	1	NA	1	0	7	0.428571	226	17	GCCACCAAGTGTGTCCCACAGCAGCAGTGTGCCACCAAGTGTGTCCCACAGAAATGTCAGTCAGGGGGAGTTAAAATTTCGAGTCACTCTAAAAAGTACT	G/A	CTCTGCGTCCAAATGGCCCTGGTAGAACAGAGTGGGGGAAGGAAGGTCCTCCAGAAAAAGTAAGTTCAGCTTTGGGGCAGGGGTTATTTCTCTCCTCCCA	25
c00635	635	ENSGALP00000022728	0	NA	0	0	0	NA	0	0	0	0	0.5	9	0.0555556	736	20	ATGTAGTGATAGAGTGTTCCTTGCTGCTTGCCAGACACACGTGCAGCTCTGGAAATAGAGGCAGGTAGTTAGTCATAGCCCAAGATACAGACTGTGATAG	C/T	AAACTGCAAGGCTCTCAGACTGGAAGAAAAATTAACAAAAATAAGGTTATTGTGGTGTATATAGCTTACAGTATCACTTGTGCATTACTTTGATCTATAG	NA
c00637	637	ENSP00000381541	0	0	0	NA	NA	0	NA	NA	1	NA	0.5	6	0.25	1374	24	TCTCAGAGGATGTACAGCCACTGATGCCACTTCAGTAAATGCAGATGCACCTGGTTACTCCATCTCTAAACCACACTTGCATAGAAATAGCGAGATGACA	G/T	ACCTCATGGGTTTGGTATTTTAACAGTTTGCAGGAACACAATTTACCAGACAACTGCTAGACCTGCAAGCTCACCATCAAAGCAGCAGCTCAAACCCTCC	3
c00645	645	NA	0	0.5	0.5	0	0	0	1	0	0	0.5	0	11	0.227273	1213	129	TACCATTTGCAGCTCCGAGTGTGCCAACAGCGTGGGGAAGCGCCGGTGGGCGGCAGGGCCTCGGGGAGGAGGAGCTGTTAACTCCCACCGCAGGGTCAGC	G/A	CGCCAGGGTCAGTTCAGGGACGTTACAGTGCGTTCACTCTCAGTGCATACTAACAGGATTTTATAAAATATATAAAATCATTTGAGAAGGAATTCAATTC	7
c00647	647	NA	0.5	0.5	0	0	1	NA	NA	0.5	0.5	0	0.5	9	0.388889	480	48	TGGGGGCAACCAGGGGGGTTATTGCATGTGGTAGAAAGGTAGAGAGGAGAAAGCGTTTTGAAGCTGAGGAGGAGTAAGGAGGGAGGAAGCAGAGGTTGTA	C/T	ATACTCGTAGCGGCGACACTGCCGTGTTCTAGAGGTCCAAAGAGATGTGTGGGAGATGCCAGCTCGGTCACTGCGCCGCAAAGCGGTGAGGCCTTCGAGC	NA
c00648	648	ENSTGUT00000008828	0	0	0	1	NA	0	0	0	0	0.5	0	10	0.15	481	32	CTCCTGTCTTTTGGCAGCCTGAAACTACCAAATGACTATCAGCTCCAGCAAAACAATGGCTATTAGCTGCCATAATACAACTTTCTGTCTCTTGACTACG	C/T	GAGAACTGTGGAGGCGAAAGAGTAGTTTGTTCATCTGTTTCATAAAAGTGAAACAGCCAGTGATTTCCCACAGTTACAATGGGCAGCTTAAGGATCGAGA	5
c00652	652	NA	0	0	0	0.5	NA	NA	0	NA	0	0	NA	7	0.0714286	230	20	TCTGTAAATCTCTGGACACTTGGGAGCGATGAGCGTACCTAAAAATGTGTAAAGTTAAAAAGCATGAAATTACCATATTATTTTTTGGTGACAGGTCTGG	T/C	GACGGCCACGGGCTTTATACCATGAAACTCTCCTGGTAGCAAATGGCCCACGAGAAATGATTTTTTCTTTCTAAGATTTCTATAAATGGTACCATTATTA	1
c00653	653	NA	0	0	0.5	0	0	0	0	0	0	0	0	11	0.0454545	717	50	GGTTATTTTTTCTTTTCTTTTTTTTTTTTTTTAAAGTCTTCAGCTTTTGTTATATATCAAGAATTAACTTGATTGTCTACTGGGTGTCTGCTCACTCGTA	T/C	GGCAGCTATGAGTGCATCCTAATTGACTGTTAGTAATTTGATTCTTAGAGGCTTAAACAGAAAAGTGCAGTTCTTACTATGTGGCTAATCCCTAGTCTTT	5
c00655	655	ENSTGUT00000012698	1	0	0	NA	0	NA	NA	0	NA	NA	0.5	6	0.25	1324	13	ACATTTTCATTGCTATTGTATTGCCTCAAAGGCTACTGGTGCTTTTATTGTTACCACCCTAAAGGAAGTGCCTTACTAGTTTTCCTCCTTTTGTACAGAC	G/A	TACTGAAGTTTTGTTGCTCTGAAAAGTGCTGCTTTTAGTTCTTCATAGAAAATGTTGTTATTGATTCCAAACAGTGGTACTTTGTCATATTGATGTGCTC	3
c00659	659	ENSGALP00000029405	0	0	0	0.5	1	1	0	0	1	1	0	11	0.409091	259	33	ACATCAGTACCAAATAAAGCATTACAAAGGTAACAAATATATAACTTTTTAGAAATGCTTCCAGAACGCTAAAGTTAATGACAAAGATTTTATAGTGCAG	C/T	AGTCTTGGGTTTTTAGCTCTTAGACCATTTCTCTGTTTCTGCGGATTGCACAGCAGAGAACCATACTGAATATCATGCCGAAAATCATTATTACAGCAAT	1
c00661	661	NA	0.5	0	0	NA	0	0	NA	0	NA	0.5	1	8	0.25	330	17	GAAGTTATCTAACTCCTTCCGGTGAACACGTTAGCAAACCTTCAGCTCTGCAGCAGCAGCAGGTATTTGCTACCCTGATGGTAACTGTAAAACAACCTGA	G/C	AATATCCCAACTGCTCCGGAATAAGGGCACTGCTGTCATCAAGGTGTCCCTTTGAGACCGGAGCAGGGATGTGGGGTGTTTGTTTTTAAGGTGATCAGTA	NA
c00663	663	ENSGALP00000000734	NA	NA	0	0	NA	0	0	0	0	0	0.5	8	0.0625	785	17	GAGAATGGGTTTGGTCTTGACGTGCTGGGGTGTGTTTTGCTGGGATCCAGCTGTTGGAGGAGGGTGCATGGAAGGTGTGTTGGTTGTGGTGGCCGCAGAG	C/T	GAGGTGTGGGTGCTCCGGAGCGCAGTTCCAGGGAATAGGCAGGAACATGGAGCCATCAGTGTGTGAAGGAAATGACTGAGCTGTCATTTAATCCAAAGCT	NA
c00666	666	ENSGALP00000009351	0	1	0.5	0	NA	0	1	0.5	NA	0	0	9	0.333333	292	20	CGCCGGTACTGGGGATCCTTCTGCAAGGGATTTCGCTCCAGATACACAGTTTCCAAGTTCTTCGCTCCTTTCAGCTCATCCAGGTCACTCCAGCTCTCGA	C/T	GAGATTATCATTCATCCAGAATTCCTGCAGCTCTGTTAGGTGACTGATATTTTCAATCTTCTTGATCCTGTTGCATGCAATGTCCAGCATTGTGAGTTTG	9
c00667	667	ENSGALP00000021459	0	0	0	NA	0	NA	0	0	0	0.5	0	9	0.0555556	219	21	CTGTATCGGGACGGTGGATAGCAGAGCTGAGTCAATTGACAAGAAAATTGCTAGGCTTGATGCAGAACTGGTGAAGTATAAGGATCAAATGAAGAAGATG	A/T	GGGAGGGGCCTGCAAAGAATACAGTAAAGCAGAAGGCATTGAGAGTGTTGAAGCAGAAGCGAATGTATGAACAACAGCGGGATAATCTATCACAGCAGTC	2
c00668	668	NA	0	0	NA	0	0.5	0	0	NA	NA	0	NA	7	0.0714286	429	12	ACATTTTGATTTTCTTCGCTTTATGACGACGGAGAAGCAGGTGGTGCGGATCAGCAAAAGGCTGCAGCTTATCATTGCCACACGGTTATTTTACTCTGAT	G/A	CTGTAAAACCTGTGCAGGGCTTTTAAAATTCTTTCTGAAACAGATTACAGTTCATCGTTTTGAAATCTGAAATCGGGAAGAGGATRAAAGTAAAAACTTA	4
c00670	670	NA	0	NA	0	1	0	1	0	0	0	0	0	10	0.2	523	31	TGTCATGTGTCTTAAAAGATTGACCTGTCTAAGCAGCAATCAGTTCCATGGCCAACAAAGTTGCCTCTTTTGACCTCATTTTATCTGTTTAGAACCTGCC	G/A	CTGTAGGATTTCTTCTTTTTATTTTTTTTTCTTGGAACCAGGGAATTCTTACTGCAGAATGTGTATTAATCCTGGGGAGCATATGGTAGAAGAATGTCAA	Un_random
c00672	672	NA	0	NA	NA	0	NA	0	1	1	NA	0	0	7	0.285714	775	17	CTAAAATGGTTTTCCCAAAGTATATTCTTACACCAAGTTTTAATTTCAACAATGAAATCCTTAGCTCTGCAGACAGATTTCTTCCAGCAGACCTTCATGT	G/A	CAGAATCCCATGTGGTCACTGAGGTTCTGTGTAGATGTGAAGTCCACGTAAATCATCTACGCTTTCAGGCTATTGACCTACTTCTTGCCAATCATTAATT	NA
c00673	673	ENSGALP00000039989	0	1	0.5	NA	NA	0	0	0	0	0	0	9	0.166667	322	35	CTCCTCCCACTTCTCACACTGGGCAGGAGCTGGACCCAAACAGCTGCGTGGGGCTGATGGGCCAAGCCCTTGGGATCTGGAATGCTGCAACGAGAGGTCA	T/C	GTGGAGCAAGAAGCCATGCTCTGGAAAGATCCCTCTGCCTGTCAGAACTCATGGCATCCAGCCTCTCTTGGGTTTTGGTCACTGTCTATCTAATAATCTC	3
c00674	674	NA	0.5	0	0	0	NA	0	NA	0	NA	0.5	0	8	0.125	1116	21	GTTCAACAAAAATATACCATGTATATACACACACAACACAAATGCACTGTTTTGTTTTGCAGTATAAATAGATCTGATTAAGCTAAATTCCTAAAACTAA	T/C	GAACTATTGACTGACAGTTCCAAACAGTTTCCATCTATTAAGTAACACAGAAAGCTTTAAGGCCCAGATGACGCTAGCTGGATATGGCTATAAAACAGTA	2
c00677	677	ENSGALP00000030179	0	0.5	NA	0	0	0	0	0	0	0	0	10	0.05	434	18	AGAGCCTTGGTACCAGACAGTGTAAAGAAAGAACTCTTGCAAAGAATAAGAACTTTCCTTGCCCAGCATGCCAGCCTTTAACTGTGACGTTCATCTGGGA	T/C	ACAGCGTTTGTTTCTGTATTATGTCAATCATGCCAGGATTTGAATGCAGTTTCCATACTTAAGGATGGAAAATCATTAATTTTTTGTATGATGAGCTTAA	2
c00678	678	ENSGALP00000023188	NA	NA	NA	0	0	NA	0.5	0	NA	0	0	6	0.0833333	314	15	CTTGGTGTCTTCCCATAATTTGCACTGCCTTGACCGCCGCCTCTTCCACCTCTGCCTCTTCCTCCATAGCTACCTCTTCCTCCACCACTACTGAACTGTT	G/A	CTGCTGGTATACTTCTTTTGGCTGTGCTACCTTAATCTCGCACTTGCTTCCGCTGACGTTATGGAATTTCTTCTCCAGAACCTTCTTCACTGGATCCTCT	13
c00680	680	ENSTGUT00000007992	0	NA	0	0.5	0	0	0	NA	0	NA	0	8	0.0625	588	29	TGGACAAACACACAGGCAGGTGTTCTGTTAATGCTATTTTACATAGGTTTTAGGTTCAGGGAAAAAAAAAAAAGAGAAAAAAGACACCAACCCTCTCATC	T/A	GACTCACTAGCTCAGAATCCTTATTCCTCTTGAATAAAGAGGGGGAAACGGGGGTGCGGAAAGGATAACATCCTCCTGTTTCTCACAGAGACACCACTTT	1
c00681	681	ENSGALP00000030336	0	0	NA	0	NA	NA	1	NA	1	1	0.5	7	0.5	912	17	TCTTCTCAATATCATTACGAGGCCAAAGAATGAAGTCCATCTCCTGGGTACAGCCGATCACATCCCTGCGCATAGACTGGTAGCGGGGTGCGTGAAGCTG	T/C	ACTACATCCTTCTGCAGAAGCTCTAAGGAACTTTCCAAAGAATAGCTGGAATCCCGCACACCTTTCAGGATATTTTCTTCATAATTATTGGTCATGACTG	2
c00682	682	ENSTGUT00000014330	NA	0	1	0	0.5	NA	NA	0	0.5	0	NA	7	0.285714	349	19	TCCACTCTCTCCTTTCCCTCCTGTGTCCTTGTTCTCTTGGGATCCCCTGGACAGTGAGTCCCACAAAGCCAAGCTGGGGAGGACCTGCTGGCACTGCTCT	G/C	TCTGTGGAATGGGCGGACGAACAATTGGTGGGATCTTTACCACAGCCATGGGACACAGATTCCTTTCTGGTCCTGGTGTTCCCTGCACTGGGTCTTCCAC	27
c00683	683	ENSGALP00000030997	0	0.5	NA	NA	NA	0	0	0	0	0	0	8	0.0625	186	22	GCTGTTGGAGGTGTCATAGCGTACACTCGGAAAGGTAGTAAAATCTCTTTAGCTGCTGGGCTCACCTTTGGATCTGTGGCTGGTTATGGAGCTTACTGCG	T/C	AACACGTGATCCAAGAAATGTGAAGATATCGTTGTTTTCAGCTTTTCTTTTGACCATTATAATGGGAATGAGGTTCAAGAGGTCCAAGAAATTAATGCCA	3
c00685	685	ENSGALP00000011475	0.5	0	0	0	0.5	0	0	0	0	0	0.5	11	0.136364	71	58	GGGTTCCGTCTTTCCGTTTCGGGGGGGCGGACGGCGGCCAAGGCCTTGAGGGGGGAAGAAGGTGACACGG	A/T	GCCGCCATGGGTCTTCATTTCGGGAACCTAGCGCGGGTCCGCCATGTCATCACCTACAGCCTGTCCCCCTTCGAGCAGCGCGCCTTCCCCAACGTCTTCT	13
c00686	686	NA	0	NA	0	0	0	1	NA	NA	0	NA	0	7	0.142857	669	15	AACACTGGCTTTCTACCTCTACTAAGGGGATTTAAATGTTACATTGTGCTTTCATTAAACATGACTTGGTTTTGTCCTAAAATGTAAGCAATGCTTGTCT	A/G	CATCTGAGTGCTGGATTGTATGATTTCTGAGAGTCTGACTCTCTTCTTGTTTATAAGGCTAACTTCAGATTGTTTTTTTAAACCAAGTCTCATTACGGGG	Z
c00689	689	NA	NA	1	0	NA	NA	NA	NA	NA	1	0	NA	4	0.5	380	14	TGGTCCCTGGCGTGTTTTACCTGCTGCAGGACAGAGCTGAGCTACTCTGCGTTATCCTGACAATCTCTGCCTCCTAGTATGGTCAACTTTCCACGTAGAC	T/A	CTCAGTCTCCAGGACTGTTAACCTTGTACCTCCTTGATGTGTTCCCTTCTTCCTGTCTGTGTCTCCTCTTCTTGCTGTCTCCTTTCCTCCAAAGTAGCAA	5
c00691	691	ENSGALP00000015145	0	0	0	0	0	0	0	0.5	0	0	0	11	0.0454545	762	52	AGGGGGGGAAAAAAAAAAAAGAAGATGGGGCACGATGAATTTCAAATTTATAAAAATATACTGATATTAACCAAAAAACCTTCTGGTCAAAGGACACTTC	A/G	CATACACACAACTTAAAAGTATGCAATAAAAGGGGACAAGTACCTAGAGCGTTGGGTTCTCTGTCTGTTGGTGGTGGGGCACACACACACACACACACAC	3
c00692	692	ENSTGUT00000014027	0.5	0	0	0.5	0	0.5	0	0	0	0.5	0	11	0.181818	343	79	GTCTACTATGTGATGTTTAAGTAACTGATTATTTCTTTATGTACAGAGGTTAAATTTCCCAAATCTTACCCAGACAATGAGTATGGCACTTAGTTCAGAC	A/G	TTTCTGGCAGCAGCTCTTCCCTCCCTCTAACACAGCTATCATACTGCAGTTTTAATTAACGCAAAAATATCAAGTAGTGAGAGATCCAGGTTTGGAAAGT	7
c00693	693	ENSGALP00000023288	0.5	0	NA	0	0	0	0	0	0	0	0.5	10	0.1	856	44	TGTTAAGATGTTGCTGAGGATTACGAACACCTGCAGCGTATTTGTACTGTGGTACTGTGCGTACAGCAGGAGTGGCTGCAGTAGCTGCTGCTGCAGGACG	T/C	GGACCCATTGTCTGTGTTGATGTATTAGCAACACGTTGTGTTGACATGACTCGTGGAACTTGTGAAGAAGCTGGTCTCATGGTACTAAATGGTGGTCTGG	2
c00694	694	ENSGALP00000034612	NA	0	NA	NA	1	1	0	0	NA	1	1	7	0.571429	202	13	TGAGCTGATCATAGCGGAATCGCGGGTAAGAAGCGCGAATTCATAGGAAGCCAGAAGAGAGAAGTAAGACTTTAGTAGCCAGGATAACAGGGAATAGTTC	G/A	TGTGGGAGGTTTAAACAGCTCGGATTGAGGAATAAAATGGCGGTTAATGTGTTCATTAGTATGATGTTTGCATATTCAGCTAAGAAAAATAGGGCGAACG	NA
c00698	698	ENSGALP00000005467	0	NA	0.5	NA	0	0	0	NA	NA	0	NA	6	0.0833333	188	15	AAGTTTCTTCAGAGTGCAGAGAAACCTGTGAACGGTCGGAATATTATAAGTCTTTCCTTGAGATGTCAGTCAAGAGCTTCAGTACAGTCACAGTCACTAC	T/A	GTGCTTATTTTCTTCCTAAAGATACAACTCTCAGTGCAAGCGCCGTTGAATGGGTCAAAATGGTCTTATATTGGTCCCGATGGAGAGAAGGCCTGGCCAA	10
c00699	699	ENSGALP00000029198	0	0	0.5	0.5	0.5	0	1	0.5	0.5	0	0	11	0.318182	484	125	GAAGCCTAAAGCCAGGTGCTGGACTGAGGATGGAGCTGGTGGCCAGGGTTTCCAGATGGGTTGAGCATCCTTTTTCCCTCCTGCAAAGGAGGGAGGGAAG	T/C	GAGGTGCCAGCCTGTGTTGTCTGGAAACATGGCCAGCCAACGTCTTCTACTTCTGCTTTCTTCTCTGCATCATGAGTCCCTGTTGTCTCCTGCTGTCCTG	1
c00702	702	NA	NA	0.5	0.5	0	0.5	NA	0.5	1	1	0	1	9	0.555556	220	26	TTATTGCATGTGGTAGAAAGGTAGAGAGGAGAAAGCGTTTTGAAGCTGAGGAGGAGTAAGGAGGGAGGAAGCAGAGGTTGTATATACTCGTAGCGGCGAC	A/G	CTGCCGTGTTCTAGAGGTCCAAAGAGATGTGTGGGAGATGCCAGCTCGGTCACTGCGCCGCAAAGCGGTGACACCTTCGAGCAGGTTGTTCCTGTGGTGG	NA
c00703	703	ENSGALP00000005654	0	0	0	0	0.5	0	0	0	0	0	0	11	0.0454545	654	29	TTAAAGAAATCGGGGGGGGGGAAGAGATGCTAAATCACAAATTGGTGGGGGATCAAAATATATTAAAGGGTGAGGGTGTAGAAATTCAAGAACATTTGAG	T/C	ACAACATCTCCTGAAGTTTAGCAAATAGGAAAGTCCACCAAACACTTCTGCTTTCACCTAAGCGTGCAGCCAGCAATAAGATAGGAACAGCAAATCCAAT	7
c00704	704	NA	0.5	NA	1	0.5	0	NA	0	NA	0	0	0	8	0.25	891	23	AAGGTAATTGTTACTTCAGAAACTTGAACTTTTTAGTGTAATTTTATAGCATGTATAATAAGGAAGTTAAAATATATTTTAGCATTTAATACAACAGAGC	A/G	TTTGAAATTAATTGCTGTCTATTTGCACAAGGGAAAGTTTGACAGTGAGATTGTGCTGTTCAAGGTTAAAATGAAGAAAGGATCACTTGTGAGTTCACTC	4
c00708	708	ENSTGUT00000006860	0	NA	NA	0	0	NA	0.5	1	0	0	0	8	0.1875	255	13	ACCAATTGTCAACTTACTTACAGACTCCCTGAACTTCCAGAAAGGAAGAAATTAAATATCCCGTGAGCACACCGAGTGTTACAAGCTCTTCACCCCCTGC	G/A	TGATCACCTGCACAGCACCTGCATTGCCCAAACACAGCTCATCTCAACGCCGAAAACATGGAAAGCCACCACCAGCATATATGAAAAACACTTCATAAAC	2
c00711	711	NA	0	0	0	0	0	0	NA	0	0	0	0.5	10	0.05	367	29	GAGTCAGTGTCAAAACAGTCTACTGTTGCACATCTATTAGAACATAAAATCCTCAATAGAGTTCAAAGTGCTGTTGCATTTTATAGCAGTGAAAAGGTAC	A/G	TCTGAATTCTCTGTATCAAAAGCAAATTAGTAAAACCACACCAAAACAGAGGAAATAATTTCTGTTGGAAGAGGCAAAGGGCAGGGCAGTCACTGCCCTC	Z
c00712	712	ENSGALP00000035832	0.5	0	0	0	0	0.5	0.5	0.5	NA	0	0	10	0.2	327	27	AAGCCAAGTTGGTCATCCTAGCCAACAACTGTCCTGCTTTGAGGAAATCGGAGATCGAGTACTACGCCATGCTTGCCAAGACTGGTGTCCATCATTACAG	T/C	GGCAACAACATTGAACTGGGCACAGCCTGCGGGAAGTACTACAGAGTGTGCACGCTGGCCATCATCGACCCAGGTGACTCTGACATCATTAGAAGCATGC	2
c00716	716	ENSGALP00000012740	0.5	0.5	0	0	0.5	0.5	0.5	0	0.5	0.5	0.5	11	0.363636	454	72	GCCGCTACTGTGGCAACAGATGTCAGCCCTGCTAAACCTGCTGGCAACATCCTGGAGTAAGAACCTCCCAAGGCCTCAGAACATGATGCTGGAAAGGAGA	C/T	AGAGCTTTGGAGGATTCCACTTAGATCTTTGGTCCATTTGTTGCCTCTTCCACTCTCTTCTCTCTCTTCTTCTTTTTTCCTGTCACCGCCTGCCAACGCC	27
c00717	717	NA	0	0	0	NA	0	0	0	0	0	NA	0.5	9	0.0555556	407	26	TTTAAAAGAATATTTTGCAAGTGTTCCCTCTGTCCTCCTGCAGCAGTTGAAGTATTCTTTACCTCCCCCTTCTTTTTGCACACAGAGCTTTGTGAAATAC	G/A	CTCCTTGGTACCAGCTTCCCATGCGCATGCGGTTAGGTGCTTCGAGGAAGCCCTTGTGTAATGTGGAGCCTACTGCTTTGAAATCAAGCATCAACGCATT	NA
c00720	720	ENSGALP00000038037	0	0	NA	NA	NA	NA	NA	0.5	0	NA	0	5	0.1	1000	16	AATCAGGATCTACTGCTGCTCCACCCTTCACCGTTAGCTTCATTTTCTTTTCAGACTTGCTAGGTCCTTGCTCTTCTTTGACCTTGCCAGCACTCTTCGT	A/G	CTTGGGGCTTGCTGCACTTCCCATCCACAGCCATCTCCTCGTGCTCCATTTTCACCTCCGCACCCCAAGGTGAAAGCGCATGGAGAGACACAAGCTCCTG	3
c00721	721	NA	0	NA	0	NA	0	NA	0.5	NA	NA	0	0	6	0.0833333	795	13	ATGTGCTCACTGTATGCTCCATTATTTTTACGCAAGGCCCGGGTGACTGGAAGTGCAGTTGTCAGGCATTTTAATTAACTGGACAGCCATTTGTTTCTGC	A/G	CGACAAGGCATCGTTACACAGGAGCAATCAGGAGAAAACAGGAAACAGCCAAGCACTCTGCACTGCAACACGCCACCTTAACAGCTAACCAGCATTACTC	18
c00723	723	NA	0	0	NA	0	NA	NA	NA	0	1	0	1	7	0.285714	337	14	TGCACTTCAGTGCTGTCTCCTAGAGGAAGCGGAGTCAGTTGTTCTAGCACAGCTGGTCCACACAGGTCACCCTTGTACCCGTGACCCGTGAGGGACTATA	T/C	AGAATATGAGTTTTGATGTGATGCCAGGAGGCAGAGCCCTGGGCACAGCCTGGTCATGGGTAAGCGTTACGTTTAGTGCCCCGACTTCCACAACCTCAGT	26
c00726	726	NA	1	1	1	1	0	0	NA	0	1	NA	0	9	0.555556	1095	23	GCTGTTGCAGTCAGGATGCTTCAGCTTACCCAGCTAAGGAATGGTTTCCTAGTTTATTTTTGAGTCTGTTCTTTGAGAACAGAGGATATTGTTCTGTGAA	T/G	CCTATACTGGGATGCAACACTCCTGTGCCCTTGCAAAGGATCCTGATCCCCAGTCTGCTGACGCTCTTGGAATGGGAACAGGTTTTATTAGAACTAGAGC	2
c00727	727	ENSGALP00000035832	0.5	0	0	NA	0	1	0.5	0	NA	0	0	9	0.222222	254	19	AAGCCAAGTTGGTCATCCTAGCCAACAACTGTCCTGCTTTGAGGAAATCGGAGATCGAGTACTACGCCATGCTTGCCAAGACTGGTGTCCATCATTACAG	T/C	GGCAACAACATTGAACTGGGCACAGCCTGCGGGAAGTACTACAGAGTGTGCACGCTGGCCATCATCGACCCAGGTGACTCTGACATCATTAGAAGCATGC	2
c00732	732	NA	0.5	0	NA	0	NA	0	NA	NA	0	0	0	7	0.0714286	187	21	AGCTTTGGCATTTCTAGAAACGGGGTGGTGTAGTGAATGACATCTCACTCAGAAGATATTTTAACTCGCCGTCAAGTTATTGTGTGTGTATAGAAGGTGT	G/A	CTAGTAACAAACTTGTACCACAACACAGTATTTCTGTCACTGGTTTTCTTAGGGGTTTTTTGTTCTGTTTTCCAAAGCCAAAATAGCCATCTAAGCTGCA	3
c00735	735	ENSGALP00000006090	0.5	0	0	0	0	0	0	0	0	0	0	11	0.0454545	108	87	AGTGCGGTTGCGCGCTATCAGCGTTTCATACTGACATCTCAAATCCTCCAAGATTTGCCTGAGATCGGGTCCAGGGCAGGCATTTGACCTCCACACTCAC	G/A	TCTCCAGTCGATTGTTTTCTCAGGCAATTCATTTCCTCCTCGTGGTTCTTCTTCAGGCAGCAGAGCTCCTCCCGCAGCGACTCCAGCTGAGCCTCCAGGT	27
c00738	738	ENSGALP00000014338	0	0.5	0	0	0	0	0	0	0	0	0	11	0.0454545	2247	54	CAAAAATGAGGAACATGTCCTGCTCCTGTGACATTTTGAGGGGCTTTGCACGATAGGAACTTGCCTTGGTGAGCAGGACGTAACAGATGCGAAGGGAAGA	C/T	GCTGTTCAAAAGCCTGAGACATCTCCTGAAAACCACAGGACAAACGACACCGCAGAATGAAGCTGTCCCAGATAACGCTGCTCTCTGGTCACTAGCCAAT	NA
c00740	740	ENSGALP00000018537	0	NA	NA	0	NA	0	0	0	NA	0.5	0	7	0.0714286	1011	16	TGCCCATTGTGAAAGGAGGAGAAGCCACAAGAATGGAGGAAGGTGAAGTATATGCTATAGAAACCTTCGGTAGCACAGGAAAAGGTGTTGTTCATGATGA	T/C	ATGGAGTGTTCTCATTATATGAAGAACTTTGATGTTGGGCATGTGCCAATAAGGCTTCCAAGAGCAAAACACTTGCTGAATGTTATCAATGAAAACTTTG	1
c00741	741	ENSGALP00000008802	0	0	NA	1	NA	NA	0	NA	NA	0.5	1	6	0.416667	120	22	GAGGCAAGGCCGAAGATAAGGAATGGATTCCTGTCACCAAGCTTGGTCGCCTGGTCAAGGATATGAAGATCAAGTCTCTTGAGGAGATTTATCTCTTCTC	A/G	CTTCCAATCAAGGAATCGGAGATCATCGATTTCTTCCTGGGATCTTCTCTGAAAGATGAGGTTTTGAAGATCATGCCTGTCCAGAAACAGACCCGTGCTG	14
c00743	743	ENSGALP00000031270	0	0	0	NA	0	0	0	0	0.5	NA	NA	8	0.0625	193	14	AGAGCAAATCTAAATACATTCTGGTGAGGATGAAAAGTGCAGCTGAGACGGGCTTCTGTTTCAACATCAGGAGACTCCGACTGCAGGAAAAACTGGTCCT	G/A	CTGAGATACGATCCCATCGCAAAACAACGTGTTCTCTTCACAGAGAAGAGAAAAATCCGCTCTATCTGAACAACGACTGGACTTGATTTATGCACAAGGA	3
c00746	746	NA	0	0.5	0	NA	0	0	NA	NA	0	0	0	8	0.0625	615	12	GATTTAAAAATAGACTTTTCTCTAAAATAAAGGTGAGTAATTGGTGACACCATAGGTTGAATGAACTACGCCCATGTCTCATCACAGTGTATGCTCATGC	A/G	CCGAGTCTTTATGCAACTCATGTGTCATCCAAAACCAAAATCCTGGTCTTCCTTCAACCACCCTACTTCATCCATCCTACCTGATCTGTTACCTAGTGCT	Z
c00748	748	ENSGALP00000008232	1	1	NA	NA	1	NA	1	NA	0	NA	1	6	0.833333	305	10	CACGATTTCGTCCTGAAAATACAAAGAAACGTCCGTTTTATGGAGCTGATGGGAAGACCTACCAAGTTCCTATGCTGTCCCAATTATCCATCTTCCGCTG	C/T	GGAACTACAAGCACTCCAAATGAGCTTTGGTATAATATCATCGAATTGCCTTACCATGGTGAAATGATAAGCATGTTGATTGCTCTGCCTACTGAAAGCA	9
c00753	753	NA	NA	0.5	NA	0	NA	0	NA	NA	0	NA	0	5	0.1	770	14	ATGAACATTGTTTCCGAGGTTTCACTGGTTCATTTTGAAAGATACATAAATACTTTCTTAGAATTAATGCTGTCTGCTGAGTTTCTCTGCATGTTGGATG	T/C	GAATGCCAGCTCCGTGTTGAGTTCTGTGGTGTTTCTGAAGGATACTCAGCACATGGGATATGCCTTGTGCGTACGTTGTGTGTTTGACACTGGGGTTTTT	4
c00754	754	ENSTGUT00000002899	1	1	0	0	0	1	0	0	NA	NA	0	9	0.333333	722	16	GGGTTTTTTTCCGTGATTTTTACTCCTTTCATTATGAAAATCTCTATTGAAACTGATTTTTAAAAAATTGTCCTATCATAAGATAAGCAACTTGATTGTA	T/C	AATACCGCTGTTGCTTGAGAAAGTACTTCTCCTTGGTAGAAGTTGCAGATACTCCGGCAGTAAAATGTCACTTGTTTTGACAGGCTACTGAAAACTCTGT	10
c00755	755	ENSTGUT00000001786	NA	0.5	0	0.5	1	1	NA	0.5	1	NA	0	8	0.5625	281	20	GTGAAGAGCATCCCCCAGCAACAGCAGCAGCAGCAATGCCCCAAGCAGAAGTAGCACTGACAGCAGTGGCCACAAAGTGCCACAGAAGATGCAAATGCTC	A/G	TTTCCAAGCTCTCCTCCTGCCTGCTGGCTCTGCCAGAATAGCTAGAAATTTGCAGCACGCCTCCTTTGATTGCGAGCAGAAATTACTTTACAAAGAGATG	25
c00760	760	ENSGALP00000007502	0.5	1	0	0	0.5	0	0.5	0.5	0.5	0	0	11	0.318182	173	60	TGAAGCTTATGGACGTGAAGCTGGGCCAGCTGCCCAGCTGGCTGGCCATGAGAGACTTCACCCCCGGCGGCATCTTGGGGGCCGTGCGAAGAGGTTATGA	C/T	AGATACTACAATAAATATATTAATGTCAAGAAAGGGGGCCTCGGTGGGATCTCCATGGTGCTGGCTGGTTACGTTGTCATCAGCTACATCTGGAGCTACA	14
c00763	763	ENSGALP00000006522	0	0.5	1	0	0.5	0.5	0	0	NA	0	0	10	0.25	1517	62	TGTTGTCATCCTCTCGGATGTCAGCTTCCTCAGCAATTGGGAGGAAATACGGTTCCACTGCACGATCACGATTTTCATTTTCAAAGTAACACATCTCACC	A/T	CGGTACACCTTATGCTTAGGCATGAAGTACTTGTAGATGCAGGCTCCACCAACAACAACTCCTGCCAAGATGAATGCTAGACCCAGCAGAGTCAACAGAC	4
c00767	767	NA	0	0	0.5	0	NA	0	0	NA	0	0	0	9	0.0555556	387	39	GCTCACGCTTCCCGTTCAGGGTACCTGACACACCCAACACCACTGACACTGGCAGGGCATCACTCAAATGTGAGAGGCTTCATAAAGCAACAGACAGCAC	A/G	CGTGTAAGCGAGCAACGAGCCATTGAGAATCCAGAGTCCTTCAAAGAGAAACACAAACTGATCGAATCGCAGTCTTTATATGAAAATACTCGTCTTGTAG	Z
c00768	768	ENSGALP00000022188	1	NA	0	0.5	NA	0	NA	0.5	NA	NA	NA	5	0.4	684	15	TTCCTCGGCTGTAGGTGCTGTAGCGACGGGAAGAGTATGGGCTACAGTTTCCCCTTCCCAGAAATGAGTACCCAGAATTGTAAGACCTGCTGTAATTACA	C/T	ACACCCCCATAGCCATTTGAGCCTCCAAAAAGAATGGAGCCCCTTAAGCCAACAGCATTTCCGTAGCCCCTGTAACCAAGACAGCCCCCAGAACCAAATG	25
c00769	769	ENSGALP00000020559	NA	0	0	1	0	0	0	0	0	NA	0	9	0.111111	671	19	CTGCATCAATAGCAACAGACACTGGACCCACAGCTGCTACTGCTTTCATGAGAGCTCTTTCATGTCCTTGAGGGATGTCAACAAAGCCAGTGTCATTAGC	A/T	GCATTATACTCTGCCTTGTAGCGACAGTCTTCATCATCCTTTGCAGTGTATGGGTAGGATTCCTCTGAATCAATTCCCCCATTATCCTGCACGTACTGGA	Z
c00777	777	ENSGALP00000029159	0	0	0.5	0.5	NA	0	0.5	0	0	0	0	10	0.15	248	54	CAGAAGAACTGCCACTGCCACCAGCACCCATGAGTTTGCGGCACGGGGCACTCAGCAGTGCTGATCAGCCCCAGCCAAGGCCTGGGCAGCTGGCAGTGCT	G/A	CACACCCTTGGCCCTTGCCTGCTCTCTTCCCCTGCCCTCTGCTCTCCTCCCTCTCCTTTCCTTTCATTTCTTGGTCGGGGCACGAGCTGGCCCCAAAAGG	14
c00781	781	ENSGALP00000038524	NA	0	1	NA	NA	NA	0	0	NA	0.5	0	6	0.25	550	16	AACACTTGACGCAACAAGATTAACTGCAACAAGTGAAGAAGCTACTTCTGTAAAGTGCTACTTTTGTTAGATGTGGCTAAAAAAAAAAGCACAACTACAA	C/T	AGATTTGGGTATCCGGTGGTTAGATTGTCGGTGTCTTCCAAATCTCTCCTTTCAGGCTCTGTGTTTTTTGATGAAGTTGATGAGCCCGTTTGTCGAGCTA	11
c00786	786	ENSGALP00000028616	1	1	0	NA	NA	0	0.5	NA	NA	1	0	7	0.5	750	11	CATCCTGAGCCGGAGCATTGGGTGGACGAGGTCGACGCCGGTAGTTGTAGGGGCGCCTATACCCACGACGAAGGGGCTGCTGATTCATAGCGTTGGCCTC	G/A	TGATGGTTCTCTTTGTTTTCAGCCTCTCCAGCCACTGGGGCAGGGCGTGGACGTGGGGGCCCTCTGCGATAGCGGGGACGATAGGTAGGGTTCCTATTGA	1
c00791	791	ENSGALP00000010754	NA	0	NA	NA	NA	NA	NA	0	0	0	1	5	0.2	1878	18	TTCTTTTCTCTTTCCCATCCCAAGGAATGCTGATCAAATCCAATAGTTGTAACAGGACTTGCACTGTGCAACTATCTTAGAACAAAAGTGAATTGAGCAC	G/A	TGAGGATGATGATTTTTCTGTCCCTTTTTCTTTCTTTTTTCCCCCCTTTCAAGCCAGGGCATACTTGCCAGTTCAGTAGTCTTCTGGGGTAAAAACTAAA	20
c00792	792	ENSGALP00000020092	0	0	0	0	0	NA	1	0	0	NA	0	9	0.111111	489	20	TCCAGATGACCCACTAGTGCCAGAGATTGCACGTATCTATAAAACAGACAGAGACAAGTACAACAGAATATCTCGGGAATGGACTCAGAAGTATGCCATG	T/C	GATGCTACCTTAAAGTCAGAATAACCTGCATTATAGCTGGAATAAACTTTAAATTACTGTTCCTTTTTTGATTTTCTTATCCGGCTGCTCCCCTATCAGA	4
c00800	800	NA	0	0	0	NA	0	NA	0	0	0.5	NA	0	8	0.0625	153	21	TTTTTGTTTTGTTGTTTGTTTTTTTTTAATTATCTATAACTATTTCCTGCACTGTGTCCTAGGTGTTCTGAAGACACACGAGTCTAATTTTTGGTAACTG	T/C	GCTCCAAATCTATGTGACGTTTTGTTAAAACTTCAGACCATTCTGCAAATAACTTCATATGTTTAATGTTAAACTTTAGAAAACTTCTCAGCAGATTTCA	2
c00803	803	ENSGALP00000002398	1	1	0	NA	0	0	0	NA	0	0	NA	8	0.25	725	18	TGGAAGGTGAAGAGGAGGAGGATGGAGTAGATGATGAGGAGGAAGATGAGGAAGAAGACGGTGAGGATGATGAAGAAGATGAAGCTGATGATGACCTTCC	G/A	CGAGGGGAAAAGAGAAAACGAAATCTAGAGGATGAAGGAGAGGAAGATGCAGAAGAGGAAGAGGACGATGAGGATGACTGATCCCAGCAAGCCAATCAGT	28
c00806	806	ENSGALP00000039989	0	0	0	0	0	0.5	0	0	0	0.5	0	11	0.0909091	489	27	AGCCCATGGGACAACTCAGCCTCATGCCTCCTCTTTTTTATCCCCTCCTGCTCCTCTCTGTATGATACATGTTTGCCTTCCTCTGGCCCATGCCCAGATA	C/T	GCAACTCCACCTTCATCCCACTGGGCACTAGCTTCACTCTGCCATGATGACCACCTGGCAGAAGCCTAAACACCTCTCCTGAAGCCTGGTGGGTCAACCT	NA
c00807	807	ENSGALP00000008216	NA	0.5	NA	0	0	0	NA	0	NA	0	0	7	0.0714286	2331	18	AACTTGATTTCCTTTGTGCTCATAGTCCTCTGTTTTAGTTCACTTCCTCTGTGGGTATGGATAAACCCTCGGTTAGGATGACTCGGTGTCTAATGTGTAG	T/C	GCTGCACATCTAACTCCTGGTGCCAAAACCAGCACTTGACTGCTTGCTGCTGCTGCTGCAAACACATTAAAGGTACCTTCTGGGAAATCCTTGCAACCCC	8_random
c00813	813	ENSTGUT00000007149	0	1	0.5	NA	0	NA	0	0	0	0	0	9	0.166667	332	18	TAGGAAGGCCCACCTCCTTTGGTCTTGGTGCCTTTGTGGATTACAATCTTCTTGAAGCCATCCTGTACTCTGAATAATCAAACTTCAGTGGAATCAGCTC	A/T	GATAAGATTGCCCGAGCAGCCTTATTTTGTGAAGACGGTCACCATGCCATCTTAAGCTTCATAGTTTGAAAATTTGTATGTAACCACGAGTTTCAGAATA	3
c00819	819	NA	0	0	0.5	0	0	0.5	0	0.5	0	0	0	11	0.136364	284	84	CATCACCAACACGTTCTGAAGAAACTGCTTATCTTTTGCTTGACTTTAAAAGGTGAAGAGGGGATTAAATTTAAAAACTGTTATCCTACGTAGCTTGCCT	G/A	CCTAAGAAATGTCTGATCAATGCAGTTCAGATTTGGTTTGATATCTGTATTTTGTATTAAAGGACTGTAAAATATATATTGTATGTTTTTGTGAATACTC	Z
c00827	827	NA	0	0.5	0	0	0	NA	0	1	0	0	0	10	0.15	261	49	CTGCAGTACAGAGCATGCTCATAGCATCAGTTCAATGAATTATTTCTACACTAAGATCAGACACAAACTTGTTTCAACTTTTCCCTGCTCCATACGCTAA	C/T	GGTGTTCTTATGGCACATCCTATTTTATGATCTTCTAAAAAAAATAATAATAAAAAGAAACATTAATTGAAGACTGAAATGCAAAAAAAAGTGTCACAAG	5
c00833	833	NA	0	1	0	NA	NA	NA	NA	1	NA	1	0	6	0.5	433	12	CTGTCTATGCAGTGCTTTTGTTCCTGAACTGACTTCAGAAAGCATGGGGATACTGTCTCAGCTCTGCAGACAGCAAGCTGAGGCGAAGAAGGTAAAATGA	C/T	ACGCTTGAGCCGACACTGTCTGCCAGCTTCAGTTCCCAGGTCTCATGATTTTCAGCTCCCTGTTGAATCACTAGAACAGATTAGGTCTCCAGGTGAATGC	1
c00845	845	NA	0.5	NA	0	0	0	NA	NA	NA	0	0	0	7	0.0714286	962	17	CACTACATTTCACAAACGTGTTCTGTCAACAAGAGAAACGCTGCGGCTTCTCTTCAGCGATACTTGAGGCTCGCTCTCAAAAGGAGAGCACAGCTCACTG	T/C	ACTCAGAAGGGTTCAGCCTTATTCACACACTTACTGTTTCACTACAGCACACACTGTACCTGTGTTTGAAGTCTGTCAAAGGATTGAATTTGCCAGGTAA	10
c00849	849	ENSGALP00000007658	0	NA	NA	0	0	NA	0	1	0.5	NA	1	7	0.357143	1032	12	AGTCTGATGTTAAGACTGTTCATGTAAATATGACGGCTTGGAGCACCGTGTACACTAGAAGACCAGTTCGTGAGATCTGGAAGGACTCCATGTCTGTCAC	T/A	CTGTCTCCTAAAGAAGAGAAACAATTTCCCATTAATATACAATATACTGAATATCAACAGCAGTTAACTACAGACAACACGATCGAGGTAACAGCTTTAT	20
c00854	854	NA	0	0	0	0	0	0	0	0.5	NA	0.5	0	10	0.1	1584	40	GGTGAGTCTTCAACATACCTATAGTATATCCACTAGCAGGATACAATAAAACAGTTGATTTTTTTTTCAGGACACTTACATTGCAGCCCTTCAAAAACTA	T/C	AGACATCATAATCCACCCACGTACAGGTAACAAAGCAGAGGACACCTCTCGCACGTGGAATCTGAGCTGTACTTTCTGTAACATCACCTTTATACCCATG	NA
c00857	857	NA	0	0	NA	0	0	0.5	0	NA	0	0	0	9	0.0555556	623	24	TGAATTCAACTCACAGATCATTTTAGATATTTGGTTGTGGCTTTTTTGGAAAGATGAGCATGATTTTTGCATTGCACATAGAAGTATCTACAGGATACAG	C/T	AAGATACTCAACTTAGGAACTGGAAACATAAAGCTGTTAAAAGTGGTAGTGGAATATAGCATTAGAAGAGAGAGAAAAAGAAAAAAAGAAAAAAGAAAGC	1
c00859	859	ENSGALP00000029164	1	0.5	1	1	1	1	0	1	0	NA	0	10	0.65	316	19	TTTTTATCCCCTCCTGCTCCTCTCTGTATGATACGTATTTGCCTTCCTCTGGCCATGCCCAGATATGCAACTCCACCTTCATCCCACTGGGCACTAGCTT	C/G	ACTCTGCCATGACGACCGCCTGGCAAAAGCCTGAAGGAACAACTCTTCTGAAGCCTGGTGGGTCAACATGCCTGCCTCTGCCTCCAGAGATGTTTCTTTC	NA
c00873	873	NA	0	0	NA	0	0	NA	0	0	0.5	0	NA	8	0.0625	111	19	AAACTACACTGTACCACATAAGTAGCAATGACAATATTTTACAGCACAGCATTTGAAAAATATGGAAGCTATGCTCCATAGAAGTGGACAAGTAAGCACA	C/T	AATACACTGTACATTTTTCAACAGTGCCCATTAAATCATAATTAAATAGCTGAATTTGGCTTTAAACAGCCAAATAATAAAACTAACAGTCATACTAACA	8
c00880	880	ENSGALP00000000205	0	0.5	0	0	0.5	0.5	1	0.5	1	1	0	11	0.454545	342	64	ACAGAAAGGAGCTGGCAACAGTTCGCACAATTTGCAGCCATGTACAGAACATGATCAAGGGTGTTACACTGGGCTTCCGTTACAAGATGAGGTCAGTGTA	T/C	GCTCACTTCCCAATCAACGTAGTTATCCAGGATAATGGCTCACTTGTGGAAATCCGAAACTTCTTGGGAGAGAAGTACATCCGCCGAGTGCGTATGAGGC	4
c00887	887	ENSGALP00000023917	0	0	NA	0	NA	0	NA	NA	NA	NA	0.5	5	0.1	2998	14	TATAGACCACTCCAGAAAAAAACCCCACACCTTTACAGCAGAATGGACATGGTAGGTGCTGTAGTTTCAGAGCAATAAAGTGACTTGTAAGTTTAATGAC	A/G	TCAGGAAAAGCAGAGGCAATCACAAGTTTTGCATGGTCATTTTGGCAGAAACTACAAGGCATTTTTTGACCATGTTTATTAACATTTTAGTACAACATTA	13
c00891	891	ENSGALP00000014954	1	0.5	0	NA	0.5	0	0.5	0.5	0	0.5	0	10	0.35	477	39	CAACATCTGCTAAGGACATCGCCCACAACCTCTGACACCAACCACTCGCACCATGGAATCCACGGCACGGATTGACAACGCACCTCCCGGCTTTTCTGGC	A/T	CATGGGTTTCTTCTCCAGGGCTCTTCCTCTCAAGGCACCCAGCAAGGAAGCACCGAAGGGGCCGGCCTGCCCGCAGTGTCTGGAAACACGGACCATGGAC	NA
c00893	893	NA	0	NA	0	1	0	NA	0	0	NA	0	0	8	0.125	835	12	CAGCAGCAGCCAACAGGGAGTCTCAAGCCCTTCTGTGTGATGAGGACCAATGGACAACGTACAGAGGGGTGGCTGCCAGTGGTTTTAGCTCACCACTCAA	T/C	AGCAGACACAGCGCCTTGTGAACACAGCTGCACCTCATTCTTTCAAAACAGGGACCTCCAAAAACAAAAGCATGAGCAGCTCAGGAGCCTGGTAGGCAGG	NA
c00895	895	ENSTGUT00000017859	1	0	1	1	0	0	NA	0	0	0	NA	9	0.333333	795	24	AAAACCTGCGTTTTCCCCCCAAAAAAGAACTCCTTTTCGAGACATTTCACCTTAATTCCAACCCTCCTGTCAGCAGACGTGCCTTGGGTTTGGAGGGCGA	C/T	GGGTTGCTCCATCCTCAGACAGGAACTCTCAGAAAGGGGAAGGGAAAGATTTGGTTCCTGGAGGGCTCCGTCTGAAAAAAAGGCTGCAGAAACGAGCCCG	NA
c00901	901	ENSTGUT00000005899	1	1	0	1	NA	0.5	0	0	1	0	0.5	10	0.5	632	22	TTGAACTACCTCGTTATTAGCACAGATCAATTCACTTTGAGAGTTCCAACTCTAAATGAGGGTTAAACAGAAAGGAAGTTCCTGAGAGGGAGGACTGAAA	C/T	GCAGAGGGAGGGGAAAAAATCAACTTCTAGCACAAGGAAAGCAACAATTCTACCTGGACCAAAAATTCCTTGGGCCTCGGTTCTACAGAATAAATACTCT	28
c00902	902	ENSGALP00000007481	0	0	NA	NA	0	NA	0	0	0	0	0.5	8	0.0625	336	26	AAGTGGAATCCCTTTGGCCTATCTTCAGAATCCATCACCAGAAAACACGTTACATCTTTGATCTCTTCTATAAAAGAAAAGCCATCAGCAGAGAGCTCTA	T/C	GAGTACTGCATCAAGGAAGGATACGCTGACAAAAACCTGATTGCCAAGTGGAAGAAACAGGGTTATGAGAACCTCTGCTGCCTGCGCTGTATCCAGACGC	14
c00904	904	NA	1	0	NA	0	NA	0	0	NA	NA	NA	0	6	0.166667	1232	9	ATGCTTTCCATTTGGGCAGAATAATACCTTCTCAGTTGAATTCTATTTTTGTAACAGTGATGCCTTGTGACTTGAATTGTGTTTTCTTTATTTTTTAACA	C/T	AATCTTTATTCAGATACCTCTGGTTTTAGGTCACTGGTCAGTTTAACTGACCACCTCTGGTCAGCTGCTACAGATGAGGATTTGGAAGGTTCACGTTTTT	12
c00906	906	ENSGALP00000010197	NA	NA	0	NA	NA	NA	0	NA	NA	1	0	4	0.25	741	10	CGAAAGCATGCTGAGGAAAACCTCCTAGTCATCAAGGACTTCTGAACGCACAGAAAATTACCTCATCTGGCACCCCATCTTGCACAGTGGTGGGAGTCCT	G/A	CAGAGGGTTGGGTGCTGTTACTCGATAAAGACTTGGTCCAAACCCTTGGAACAATTTCTTTCTACAGACTTTGACTATTTCATGTGAGACTTCTCAGTGT	6
c00909	909	NA	0	0	NA	1	NA	0	NA	0	NA	0	NA	6	0.166667	605	18	GTGTAATCTAGTTGGAAAATGTAGTAAGAGGCAGAGTTTGTATTTTGCAGAGTTTTAGCATGGAAGAGTACCAGACCAGTAAGTGAATGGGGCCAAAGGA	T/C	GTGTTTGAGTTGACATAAACAAGGTCAATGAGTTAGATTTCTATCAGCAGAAACAAGAACGGAAATTTTTTGCATTTTTTTGATTGTAGCAAAATTACCC	NA
c00911	911	ENSTGUT00000008202	0	0	0	0	NA	1	0	NA	0	0	0	9	0.111111	546	20	TGGCAAGATCACAGGAAGAAAGAAACCATTCCCATTTGTGCAGTGAGTTTTCCATGTTCTAAGTACACATGTATGTTCCTCTCTTTGTCTTCACTCTCTA	C/T	GTGATTTTGTGCTAATAAAATGAAAAAAGGTCAAGTGTAACATTGCTATTTCTGTTGGTGGGTAAGACACTTCAACAAAAGTCTATAAAGGCCTACATGG	23
c00918	918	ENSTGUT00000006931	NA	NA	0	0	NA	0.5	0	0	0	0	0	8	0.0625	635	18	TGATTTGCCATATTCAGTCTTGTACGGAAACAAGAATCCGAGTGACACTTTTCAGATCAGGAACTGCTCTGCATTCCTTATTATCTCGCTGAACCGGACT	G/A	CTCATTGAAAATATTAACGAGCATGCACACCGCGTACCCTAACGAGCTGGAAAGCCTGTTGCAAGCACAGAAGGATCAGAGATAACCATTTAGAGTGAAC	NA
c00920	920	NA	0	0	0	0.5	0	0	0	0	0	0.5	0	11	0.0909091	756	57	AAAGTCAGGGAATGCACAGGAAGAGGCATGCTGTAATTATGTCTGTCACATTTTTTCTACAAAAATAAAACCTTGACTAGAGATTATCTCGAGGCCGGAG	T/C	GCACCTGTACGTGCTCATGAGTTAGGTTCTGCTGTGTGCACTTGGCCAGTCAGCTAAAGATTCAAAAGTACTACTGTGGTTCTCACACCACTACTATAAT	2
c00921	921	ENSTGUT00000001570	0	1	NA	NA	NA	NA	0	1	0	1	0	7	0.428571	1206	13	AGGTGCTCTGCCAATGTTGTCTTCCTGGTTTTATCTCAGCAGAAACACAGAAAGGCCATAAAAACTGGTAAAGTCAAATGAAATTCATCTTCAGAATGAC	G/A	CTTGAGCTGAGATTTGGCTCAAATAACAAGCTGAAGTTTTGCCCTCTTTTTTAAGATAGTCGTAGATAAAAGAATATTTTAATGTTTGGAAATTCAGTTT	4
c00923	923	ENSGALP00000040106	0	0	0	NA	0	0.5	0	0.5	0.5	0	0	10	0.15	340	34	TCCTCAGCTCTGAGGGAGTGCCCATCAGCTCCGGGGGCTTTGGCCTCTCTGGCTTGGGCAGCCGCTTCTGCGGCACCAGGTGCCTCCCCTGCTAAAGCTG	A/C	TGGAGATGGTCCTGGGGAAGGTCCCCAGGGACCCAGAGGATGGTACTGGACTGGGGACAGAGCATTGTGTTGTTGCTTTCTGGGGGTCTGAGCAACCCCA	27
c00924	924	ENSTGUT00000001064	0	NA	0	NA	1	NA	0.5	NA	1	0	NA	6	0.416667	921	17	GTTTTCTTTTTTAAAAAAAAAACCACAAACCCAAACCCTTAAGACTACTCCCGTAAAGATCCAATATCCTCAAGTTCAGTGTTTTTAAACCCAAACACTC	G/A	CATCTGTTACAAATGCAACAAGTTTCCCAAGTTTCAAGTATAAAAAAAAAAAAAAA	Un_random
c00928	928	NA	0	0	NA	0	0	0	0	0	0.5	0	0	10	0.05	517	26	GATGCTGTTAGTCTAGACACGACAATCGCAGGAAGAGTGATTCAAGCTACTGTTAGCGCTTAGTTTTGCGTGGAGTTCTGTTTGCCACTGTATTGGTATG	T/C	GCTGTACAATGTGACAATCGTGACTAGGATTGTTGTCTTTATAAATTTACACACGAAATAAAACGTAGCTAGAGTTAGTAAGCTAACC	5
c00930	930	ENSTGUT00000017083	1	NA	0	NA	0	0	NA	0	NA	0	0	7	0.142857	690	12	GATGATTTGTACCTAATGCCAACTTAGATAATTGCATTTTCTGCCTGCAGTACTCAGTCCTCTCTTTTTGGCCCACTCCTCCAACTACCAGGCTCTTCTC	A/G	CATCCTTTGGGTGCAAATCCCCGTCAGTCTCTTGTTTTAGGAAGCTCTGGGTGTTCTGAAGCAGAGAACAGACCCAGGAGGCTCTCTAGGGTAAAAGACA	1
c00932	932	NA	0	0	0	0	NA	NA	0	NA	NA	NA	0.5	6	0.0833333	848	15	CTGAGGCCCCTTCACTTCCTAGTTTTGAAAACTCAGCCCAACACTAAAGAGTTTCCTATTCACGTTCCGAAGAAAAATACAGACTAAATACCATACTGTG	A/T	CACCGTGTGCAATCCCTCTCCTTGAAGCTGACATGTAAGTGAAAAAACATTCACCAGAAGATTTGTGCTATCAATTTACAGTGTTGCCATACATGGATTT	NA
c00936	936	ENSGALP00000012295	1	NA	0	0	0	0	NA	0	0.5	1	0.5	9	0.333333	281	24	AGACCCTTGGGATCATCGAGTCCAACCATCTCCCCTACTCTACAAAGTCCTCCCCTACACCATGTCCCTCAGCACTGCATCTAAACATCCCTTAAACACA	G/T	CCAGGGATGGTGACTCCACCCCCTCCCTGGGCAGCCTGTTCCAATGCCCGACCACTCTCTCCGTGAAGAATTCCTTCCAATGTTCAATCTAAACCTCCCC	3
c00937	937	NA	NA	0	0	0	NA	0	0.5	NA	0	0	0.5	8	0.125	634	15	TACTTTACCGAGTAAATGCCATTAGCAGGATTTTTCATCTCTCTCTCCTTAATTAAGCAAAGCTAACAAAGTTACCATACCAATTGAAGAGCCAGCATGA	C/T	GAGCTTTTGCCAGAAGCTGAATAATTTACTCCAGAGAGCACTGGAAGGGAGAGGATTGGCAGGAAAAAGCATGCAGCGCGCTCCAGGACAAACACAGCAG	1
c00944	944	ENSGALP00000003914	0	0.5	NA	0	NA	NA	1	1	0	NA	NA	6	0.416667	257	10	CTTAAAGCAAGTTGCAGAGCACTTTCTAAATATCCGAAGTGGAGCTGGTATTTCTAGTGCAAAGGCTGTCTATCGAGGGGGGAGAAATCAGGCAGCAGAA	C/T	GGTGATAGCCTTGTCCATGCTGCGATTGTCACAGAAGGAGCTGCCGTTGGAAGTGCAGAAGCAAACGCCTTCAGTGTTCTCCAGCATGTTTTGGGTGCTG	14
c00946	946	NA	NA	0.5	0	NA	NA	0	0	NA	NA	0	NA	5	0.1	247	10	ATTTTCTCAGTGTGGGGAAGTGACATCACTACTCTCGTTTCCCTTAAATCAAGGAACATTTTAGAAACCTTTCACACCTTTTACTCAGGGATGGGGCTGG	C/T	ATATGTGTGGTACACTGATGTGACCAGAAGCAGCACTTTTACTGCTCCGGAGTAGGGATGTACAATGTTACAGACAAGTTTGGATTTCCTGCATCTCATG	NA
c00947	947	NA	0	0	0	0	0	0	0	0	1	0.5	0	11	0.136364	684	76	CAACTTGTATTTAAACCTCCCAAAAAAAATAGTCAAAGTTCAGGGAAAATTTTCTATTTGATCATATACATATAGAATATATAATTTCCACATATAGATG	T/C	GAGTCCCCCAAACTAACATTTCCTATACGCCAGCAACTATTTTGTGACAGTGTCCCTTTAAATATCCATCTGCTTACATTTTCATATCCTGCCTCCCCCA	26
c00948	948	ENSGALP00000036838	0	0	NA	0	0	NA	0	0	NA	0.5	0	8	0.0625	1057	15	ATGATATTTTTTTTGGTACTGGTCATATGACTGACTTCATCAGTATTTGCCTAAACAGCTGACGAGCACCCAAAGATTTTTACTTTTGTTTTCTAGAATA	T/C	GGCTGGACTGGGCTGACTGCACAGAGAACCAGTGTGTTCAAGGGCGTAGAGGCAGAATTCCTATAGTACAATCTGCGCTGCCCAGTTTGTCATCACCAAG	3
c00953	953	NA	0	0	0	NA	1	0	0	NA	NA	0	0	8	0.125	1442	16	TAACTGCACTGGGAATAGTTGAACTTAGTTCAAGAAAAGGTGTTTAGAATGACTACAGCTTAATCAATTTAGCTGGTAAAGCAAAATGATTAATATTCAG	T/C	AAACTCAATTAAAATGAATTCAACATAATTGGGAATGATGTAAAACAACCTGCTAACATTCTAGACATTATTATTCCAATTAGGGTTTTCTTCTAACATA	9
c00955	955	ENSTGUT00000009950	0	NA	NA	NA	NA	0	NA	0	1	0	0	6	0.166667	1573	14	AGATATGTCCATTTGAATCTGGTTACCATTTGCCCTTCTAAGATGTTAGAAGAGTGCGTATTTGTCTCTTCTCCAAGGACCCTGGTTGCATTTGCAGTAC	A/G	TGATATCCATAACGCTTTCATCAGCGTGTATCAGCGTGGAACTGTACAAATATGAAGGGTTTTTTAATTAACGGAAAATAAAGCTGTGAACAGCGGTAGA	4
c00958	958	NA	NA	0	0	1	1	0	0	NA	NA	0	0.5	8	0.3125	775	46	TACTTCATGCTGCGCCTTTCTTCTCTTTCCTTTTATTTTCTTTATTTTTACAGGACTGATTTATATAATGTTTCATGAAACTGTTGTGTTCTGGGTTATA	C/T	GGACATTGAAGCTGCTGTTTATAGACTGGAATAATGTTTTTGAACGATGGCTGGGGTTTGGTTTTTGTTTGGTTTTTGGGGTTTTTTTCAGTGACTTGGG	NA
c00968	968	ENSGALP00000012849	0	0	NA	0	0.5	NA	0	NA	0.5	0	0	8	0.125	471	25	TGCAGACCATGCTAAACCTAATGAGAGCTGCTGCTGACAAAGGAATGTCCAGGAGATGACAAGCAGGATGTAGATACGTGGCTGAACTGTGGGACATAGC	G/A	TTTAGGAAGGGCTGAGCATCTGGGGCTGCCCTTAAATGCACCTGTAGATGCTCAGATCTTCTGAAAAATCTATTTACATCATTTCTCTTCCTGATTTTCT	6
c00969	969	ENSGALP00000007202	0	0	0	0.5	NA	1	0	NA	1	1	0	9	0.388889	398	37	TCGGGCTGATTCACGGGCATCAGGTTATCCCTTGGGGTGACATGGCCAGCCTGGCGCTGCTACAGAGGCAGTTTGATGTGGACATCCTAATTTCGGGACA	C/T	ACACACAAATTTGAGGCATTCGAACACGAAAACAAGTTCTATATCAATCCAGGATCAGCTACAGGAGCTTATCATGCCTTAGACAACAACATCATTCCTT	15
c00972	972	ENSGALP00000009487	0	0	0	0	0	0	NA	0	0	0	0.5	10	0.05	1346	14	TTAGGGGGAAAGTTGATGTGAAATGTCTGAAAGTATGTTTTGTTTCTAGATTTTTTCTATAGAGCCTGTCTGCTCAGCAACATGTGCTGTGCAAGGGACC	A/G	CGCCATCGTGCTGTTTGGGTAACAGGGTTTCTTTACCAGAGGCGAGACTCACCCAGGGTATAAAAGTCTCCCGTTTTCAGTTTTCCCTGTATGGATGTGC	12
c00977	977	ENSGALP00000036329	0.5	0	0.5	0.5	0.5	0.5	0.5	0	0	0.5	1	11	0.409091	999	110	CCTGTGACTTCAATGGTGACAGCCATTCCTCCACCTTTGATGCGGGTGCTGGCATTGCACTGAACGACCATTTCGTCAAGCTGGTTTCCTGGTACGATAA	C/T	GAGTATGGCTACAGCAACCGTGTTGTGGACTTGATGGTCCACATGGCATCCAAGGAGTGAGCCGAGCACACAGCCCCCCCCTGCTGCCTAGGGAAGCAGG	1
c00980	980	ENSGALP00000014961	NA	0	0.5	1	0	NA	0	NA	NA	NA	0	6	0.25	385	17	GTCCTGTGTCGGGTCATGCTTCAGCGTTCCTGGTCATTCCTTCCGCTTGCTCCTCACACTTTAGCATGGCTCGCTAAAGCCGCTGCGGTAGGTGTTGTAG	C/T	GACGGTAGGGCCGGCTGTACCCACTGCCCAGGCCTGAATATCCAAGGTTCCCAAATCCAGAGGAGCTGCCAGAGTTGATGGGCACTCCCTCGGAGCTGAG	25
c00981	981	ENSTGUT00000011095	0	0	0	NA	0	0	0	0	NA	NA	0.5	8	0.0625	748	20	AGTAGAAAATGTGTCATTTGCATTTTGGCAGACTGACTGGTACTACTGTACAAAACCAGGAAAAAGGTCATGCAAAGGGTTAAGATAATTCTTCAACATA	T/C	ATAAGGGAAAACAAAAACAACTAGCAGATTTGAGAATACTTTGCAATTAATGGAAAAGCATCCAAAAGACAACATGAAATACAGAAATGGTTTAGTTTTG	1
c00985	985	ENSGALP00000029159	0	0.5	0.5	0	1	NA	0	0	1	0	0	10	0.3	331	29	TGCCCCTCTTTCCATGGCACCGCTCCTCCTTGCTCAAGCCTGTTCCCAGATGTGCAGCTCCACCATCATCCCACAGGGCACTTGCTTGTCTCTCCAATTA	C/G	TATTGCCTGGCAGAAACCTGAAGGAACATCTCTCCAGAAGACAGGGGGGATAACCAGCCTGCCTCACCTCATGTGTCTTTCTCCAGTCAATAAACAAGAC	NA
c00988	988	ENSTGUT00000009391	0.5	0	NA	NA	NA	0.5	NA	0	NA	0	0	6	0.166667	627	17	TACCGCAGCTTAAACAGGAAACCCTTCTTGTTCAGGACTGTCATAGCCACAGTTTGCAAAAAGTGCAGCTATTGATTAATGCAATGTAGTGTCGATTAGA	T/C	GTACATTCCTGAGGTCTTTATCTGTTGTAGCTTTGTCTTTCTTTTTTCTTTTTATTTTCCCATTACATCAGGTATATTGCCCTGTAAATTGTGGTAGTGG	7
c00990	990	NA	1	1	0	NA	NA	NA	NA	1	NA	0	NA	5	0.6	1266	16	GAGGGCACTGAGTAACCGCAGAAATAATTCCCTTGCTATAGATCCTACCCCTCTGCGTTTATTCTTACAGAAGGAGGGCAGAGGCTATTCCAGCACCTTC	G/A	TTAGCCACCTGCCTGGAGTCAGTGGCGAGCACAGCTGCCCTGCAGCTCTCAGGGCACAGGGACAGTGTCCTGGTGTTGGGCTTCATGGGGTTGTTGCTCT	14
c00993	993	ENSGALP00000012062	0	0	0	NA	0	NA	NA	0.5	0	NA	NA	6	0.0833333	117	29	TGGGGGCTGCCAACGCGGAGGTGACACCATGGTGCTGTCCGGCGCTGACAAGACCAACGTGAAGGGCGTCTTCGCCAAAATCGGCGGCCATGCCGAGGAG	T/C	ACGGCGCCGAGACCCTGGAGAGGATGTTCGCCACCTACCCCCAGACCAAGACCTACTTCCCCCACTTCGACCTGTCACACGGCTCTGCTCAGGTCAAGGG	14
c00997	997	NA	0	0	0	NA	0	NA	1	1	NA	1	0	8	0.375	607	12	AATGTTGGGTTTACTTTCTTAAATATAAGCCAAACTTATCACCAAATTTAAAGTATTGCTCCTTGGAAACTTAGTAATGAATGGAACCACTTACTGCTTC	A/G	TGCTGCCGTCTGCCATACAGACAGCATGCTCCCAGCCTGTGCAGGAGAGTCAAGGATGGGCTTTATGTGGCTGTGTGGGGTGATAATATGCATGTGAACT	NA
c01000	1000	ENSGALP00000006778	0	NA	NA	0	NA	1	NA	0	0	0.5	0	7	0.214286	1023	16	AATTTTTAATCCATATTCTTGCACTCTGGAGGGGTGGATGCACCAGGTTTTCTCCATTCTGACACATTGTAGTGCCTTGAAGCCTTGCTGCCTGCTGCAG	C/T	GAGATACTGGAAAGGCGCTGCTTTTAAATTTTATTCCCTTTTTTTTTTTTTAAGGGTTGTAATTTAATTTTTTTTTTTTAAWTTCCACTACTACCAGTAT	14
c01006	1006	ENSTGUT00000003711	NA	0	0	NA	0	NA	1	0	NA	0	0	7	0.142857	34	14	TTGGTAAAGAATAGAGCGTTAGTGTTAACTCCG	T/C	GGTGCCACTTCAATAATGTCTGGAAAAACAAAAGGTGGTTTTGTTGTTTACAAACAGAAAAAGTGGCTCTTTTTTTGTATCACAAGTCGCTTTGAGGAGA	28
c01009	1009	ENSGALP00000025680	0	0.5	NA	NA	NA	NA	0	0	NA	0	0	6	0.0833333	984	18	TCCTCTGCCACGTCGGGCTCTCGGAGGCTACAGCTCTTTCCTCACACCTTTTCACTTCAAAGCACGCTCCGTTTTCCAACACAATAACCCTCCTGACGCA	C/T	GAGCTGGAGTGGCAAAGCCAATGCTAGAATGTTCTCTTGGTCTCCCTGAAGTCAACGGCAGATTTTCTACTCATTTTAACAGGTGGGGGGTTCACACTCG	NA
c01010	1010	ENSGALP00000016196	0	0	0	0	NA	0	NA	0.5	0	0	NA	8	0.0625	1472	15	GACAACTTATGGACTTGATATGAAAGAAGGTGTCATTGGGGACATGGCAGTCTTGGGAGTAACAGAAAGTTTCCAAGTCAAGAGACAAGTTTTGCTGAGC	G/A	CAGCTGAAGCAGCAGAAATGATTCTTCGTGTAGACGACATTATTAAAGCAGCACCAAGAAAACGCGTACCAGACCATCGCCCATGTTAAATTTTCTTCAG	1
c01013	1013	NA	1	1	NA	1	NA	NA	1	0	0.5	0	0	8	0.5625	594	23	GCTTGTCTCCAACACACAAGCTATCATACCATCTGTCTGGACAACACTGGTCATGCAGGTCATGAAAACAAAATGCTAGTTATGTATAGATGGTGCCACC	G/A	CAGTGGGAATGCTGATCAGCTCATGGTAAGTTCCCACCACTCCCTGGGACTGCCAGTAAGAAAACAAATTAATACAGGAGCATGCAAAGGTCTTTTTTTT	1
c01017	1017	NA	0	0	NA	0.5	0	1	0	0	0.5	0.5	0	10	0.25	656	59	GAGGATTCTCCGCGGTTCCTTTTCCTCCCCCCCCCGTGCACCAAATCCCACGACGGTGAAAAATAATCAAAGCAGTGGAAGGATGAACACAGTGACAAGA	C/T	GTGAAAACCCAGCGACGAGAGGAAAAAAAATAACAAAATAAAATAAAAATTAAAAGGGGTGGGGGGAAAAGACCTGATTGGGAAGGTTTCACACCATCCT	NA
c01018	1018	ENSTGUT00000003354	0	0.5	NA	0	NA	0.5	0	NA	0	0	NA	7	0.142857	2097	15	GTCAAGTCAACAAAAATAAGCCTGGGCACTTCTAAGTCAGTTAGTGTTTATTTATGACTCATTTTAAATTAATTTGATAAAACTGTTGGAAGGTCTGTGT	A/C	TAGCTGAAACTGGTTTCTGTGTAATGCTCTGCTTGGTAACTCTGGAAGTTCTGAGATATAACAAAGTGTGTTTAAACTGGCTTTGTCAAACTAATTTTAT	NA
c01020	1020	NA	0	NA	NA	NA	0	0	0.5	0	0	0	0	8	0.0625	1114	20	TTGCAATGGTACCAGCCTTCACAAGCCAAAATCCAGTGTTGCTTTTCATTCAAGTTTCTTCATTATATGTATAATTTCCTTAATTTTCCAGAGTAGATCT	G/A	TCACTACCTGTAAATCTTTATTCGATCTATCTCTTTAACTGGCATTTTGTCCTAATTTCTATAATCTGAAATCTTGAAGATCTGAATCTTAAAACCACTC	22
c01021	1021	ENSGALP00000016629	0	0	NA	0	0	1	0	0	0	0	1	10	0.2	459	11	TGGGTACTATGAAAATCCCGTTGATTTCTGACACAAAACGTGCCATTGCCAAAGAATATGGAGTACTTAAAGAGGATGAAGGTATTGCATACAGGGGTCT	G/C	TTCATAATTGATGAGAAGGGGATCCTGAGGCAGATAACAATCAATGATCTGCCTGTTGGCCGTTCTGTTGATGAAACCCTCAGACTTGTCCAGGCCTTCC	8
c01030	1030	ENSGALP00000040251	0	0	NA	0	0	0.5	0	0	0	0	0	10	0.05	142	28	CGCATTGCAAGGCCGCGGACTCCAAGCGGGAGCAGTTCCGCCGGTACCTGGAGAAGTCGGGGGTGCTGGACACGCTCACCAAGGTGTTGGTAGCCTTATA	C/T	GAAGAGCCAGAGAAACCAAATAGTGCACTGGACTTTCTGAAGCACCATCTAGGAGCTTCAGCTCCTGAGAACCCAGAAGTAGAGGCACTTCGCTTGGAAG	23
c01034	1034	NA	0	NA	0	0	0	0	0	NA	0	0.5	NA	8	0.0625	939	22	AAAAGAGGGGCGTAGGTATAGAAAAAAAAAGGTATAAAAACATCATCATCCCTTCTCTTCCTCGAGACGCATAGATGCTGCCACACCAACTGGATGGGTG	A/C	GATCTCGGAAAACGGTCACCACCACGTTCGGGTGATTTTCATGTCACATTTTCCCCGATCCGTGCCCACAGGGCTCTGGGGCTGATTCACCAAAGCGCTT	NA
c01037	1037	NA	0	0	0	NA	0	NA	NA	NA	0	NA	0.5	6	0.0833333	519	15	TGGTATTAAATATACTGCTTATGCTATACAAATTATTTAGAAAAGTTATTAAAATGTTACAACAAGAACAGACGTAAGAAGTGAATTCAAGTTTTATGCA	T/C	GACGTTGCAAGAGCAATTTTGACTGTAGGAACCTTCAGACAATATTTAAATAGCGTGGTAACTTCCTACCACTGTTATCATGTGTCAGCAGATTTTAGGG	Z
c01039	1039	ENSGALP00000012438	0	0	0	0	NA	0.5	0	0	NA	0	0	9	0.0555556	184	29	AGATGTGCTTCTAAGAAAACTGGGGGCAGCTCAAAAAATTTAGGTGGCCGCAGCCCTGGGAAGCGGTATGGATTCAAAAAAGTAGAAGGCACGTTCGTGC	A/G	CGCAGGCAACGTGCTGGCTACGCAGCGGTTGATCCGCTGGCATCCAGGGGCTCATGTGGGGATGGGCCGGAACAAGACGCTCTACGCCCTGGAGGATGGG	18
c01045	1045	NA	0.5	0	NA	0.5	0	1	0	0	1	0	0	10	0.3	774	29	CTGCCCTAGGACAGCAAGACTTTATCCTTCCTTTAAAAAACCAAACAAACAAAAAAAAAACAAACAAAAAACAACCTGCAGGGTCGGGCAACAGCCTCTA	T/C	GGCTAAAAAAAATCTGAGCCTCGCACTAAACTTCCCCAAAATCCTTTGTCTTTTCCTCAGCGTCACCATCTCAGTCGAGTTTCCTATTTTGTCAGCTTGG	NA
c01047	1047	ENSTGUT00000002665	0	0.5	0	NA	0	0.5	0	0.5	NA	NA	0	8	0.1875	2182	15	CACCTTCCTCGCACTTGACTCTTCCCAGACCTCGTGTTTCAGCACTGTCAATGGGGTGGAATTGTGTAAAATGCAGCAGTTGCATTTCCCATGTGATGCC	G/A	TGTGTATTTCGTGCCCTGGAGCATCCGATGAGGCTGGAGCAGGAAGAAGTGAGAGGGTAACAAACCAAGGACCGATGCAATCAGTGAAAAGCTTTCCAGC	24
c01051	1051	ENSTGUT00000015683	0	0	NA	0	NA	1	0	0	NA	1	0	8	0.25	345	18	ATTAAGTCAGAAGTGCACAGATAACTTTCTGTTTGGGTTTTGGGGTGTTTCTTTTTTTCCCTTTTCCCCCTGAAAGATGTGGAGATGATGGCAGATGCTC	G/A	TTTAGCATTCTAACTTTTGCTATCCTAGTGCTTATCTCTAGCTCAAGCTAACTTCTAGAGCTCTACAAGCACTAATGAAGCTGAAACACACGAGCACTAA	NA
c01055	1055	ENSGALP00000020696	0.5	0	NA	NA	0	NA	NA	NA	NA	0	NA	4	0.125	648	9	AGACTTGTCCTTAGTACATAATTAAAATTCCAAATTCCAGTCAGCAGAGCTGGTCTACTTTCCGTGTCGCAGAGGCCGTGTGGCCGTTGGGCTCTCCAGA	T/C	GCATAGCTAGTGTAGGTAGTCTTCCACCGTGGCGAAGGCGCAGGACCCAATGCCCGACCGAGCCATCAATCCTAGACACTGTGAGGCTTGGCCCATGGCT	2
c01065	1065	ENSTGUT00000011023	0	NA	0	0	0	0	0	0	0	0	1	10	0.1	377	18	CCATAGATAAAAAAATTTCCTTAGCTAGAAGTAGCTTCTAGTAAGTATGTTAGTGTGTTGACAGATTAAGCCTCTTCTCCAAAATCACAAGCAACTAATA	C/T	ATGCCTTTCATGGGCCTCTTCATCACAGAGAACTTCAACATAGACTGAGCAATCAACTACACGTACAGAACAAGAACACAAAAAGTCTAAAACCAGAGTA	20
c01066	1066	ENSTGUT00000003229	NA	0	1	NA	NA	1	0	0	NA	1	0	7	0.428571	2264	14	TGCTAATTTATATATAAAAGGGGAGCACTTGGAGACAGTGTGAGGATTCCCCTACTTAGTTTACACTCTTGTAATCCAGTGCAGCAAGTCCGTGGAACTC	G/A	TTGCTTCTTACACAGGGTGATCTCTGGGGTGTCTGTCACCCCGAGCAGATTGCTCCTGCCATTCCCCCAGGCACTGCAAGGCTGGGTGAGAGGCAATAGG	9
c01068	1068	ENSGALP00000029164	0	0.5	0	NA	0	1	0	NA	0	0	0	9	0.166667	169	14	GGCAGAGCCTACGCTGCTCCTGCCTGCAGCCCTTGTGTCTTGCCCCGCTACAGCAAGAAGCTCTGGGACACCTGTGGACCCTGCTAGACCCACACCACAC	A/G	CACCAGAGGCCCATGGGACAGCTCAGCCTCATATTTTCTTCTTAATCCCCTTCTCCTGCTCTCTTCATGCCACCGGTTTGCTTTGCTCCGACCCGTGCCC	25
c01077	1077	NA	NA	0	NA	NA	NA	0	0	1	NA	0	0	6	0.166667	759	13	CTTCTGGGTGTCATCTGTGCTCCTTGGGTACGTAACAGAGTCCCATCACACCAAGCAGAAACAGTAATTCACATACTGTCAGCCCAACATGCAAAACCGC	A/G	CAGAAGGCATGTTGATGCAGGGCAGAGAAACATTCCCACATTGCAAGTCCTCACTCTGGATTCCACGGTGTCCAACACTGATTGAGGAAAAGTGTATTTA	12
c01078	1078	ENSTGUT00000007301	0.5	0	0	0	0	NA	NA	NA	0	0	0	8	0.0625	1973	24	GAATCACTGCAGAGGATTCTCCAGGACATGTGAGGACTTGTTGTTAAGTGGCTGGACTGCGACTTTCTGCTCCGAAAATCCGCAAGTGCATTGTGCAGAC	T/A	GTGATTGTTAATTTTTGTGTTTGGCATTTAGCCCATGTTAAAATCACAATGCTACCGGTGCCCTTTGGGTTCTAAATATGTGAAGGAATTGTACCTTACT	NA
c01079	1079	NA	0	NA	0	NA	1	0	0	NA	0	NA	NA	6	0.166667	792	12	ACTTTTGAGTAATCATATAGTGGTAAGTTTCATTCAGCTTCTCAGACAAGGAACAGTCTGAGCGGAAGAATCATCTTTGTCAGAAAAATGTCGTATAGTG	T/C	ATATAACATGTTTTATTTGAGTCAAAATATGTGCGTCCAGTAGAGATAAGGAAGAATTTCAGCCAGCAGCTTTTGAAAAGAACTATCTGGTCTTGTGCTT	6
c01082	1082	NA	0	NA	NA	0	0	NA	NA	0.5	NA	0	0	6	0.0833333	404	22	TCCTGCTATGCTTTAGGAACAACCCTGAACAGCTAACACTGTATTTTATTTTAAGATGTGTAACTTCACATTTCTTACATATATCGTACTTATTTTGTGC	A/G	CTGATCCATTTGGTAACTTAGTGGAAATTTCATTGAGAAGGCTTTATTTTTGGAAACTTAAAAAAACCAACAGGTTAATGAAAATTTGATGCTTGAAGTA	11
c01083	1083	ENSGALP00000003695	NA	0	0	0	0	NA	1	0	NA	0	NA	7	0.142857	653	20	TCAAAGATGCCAAAGCCAAACTGGCCGAGCTGGAAGATGCTCTACAACAAGCCAAGGCCGACCTGGCCCGGCAGCTCCGTGAGTACCAGGAGCTGATGAA	C/T	GTCAAGCTGGCCCTGGACATCGAGATCGCGACCTACAGGAAGCTGCTGGAGGGCGAGGAGTGCAGGCTGGCTGGAGACGGTGTCCCAGTGAATATCTCCG	E22C19W28_E50C23
c01088	1088	ENSGALP00000027279	NA	NA	NA	NA	0	NA	NA	NA	0	NA	1	3	0.333333	1278	10	AACTTTGAGTACAATGAAATGCATTAAATGATTCAGATTAACCAGTGCAAACAAGTTGGGTTTTTTATATAATTTAGGTTCATCTAATGATTGTGTAGGA	C/T	ATCTTTAAGTTTACTAAACCCCAAGGTTCCTTCTTGTCACAAACTTCTATTTGCCATTACTTTATCGAATTCAAACCAATATACTGGTTTGCTTAAAACT	1
c01102	1102	ENSGALP00000019471	0	1	1	NA	NA	1	0.5	NA	1	0	NA	7	0.642857	207	12	CAATCGGAAGACTTTGTGAAAAATGTGATGGCAAATGCGTGATCTGCGACTCCTACGTGCGGCCCTGCACGCTGGTGCGCATATGTGATGAGTGTAACTA	T/C	GGCTCCTACCAAGGGCGCTGTGTCATCTGCGGGGGTCCGGGAGTGTCTGATGCCTACTACTGCAAGGAGTGCACCATCCAGGAAAAGATAGAGATGGTTG	1
c01103	1103	NA	NA	NA	0	1	0	NA	NA	0	NA	0	0	6	0.166667	703	16	CCAGTTAATATTTACATATTATAGCTAGAGTTCATTCAAGCTCTTTCCCCTCCTTTCCAGGAGGGCTGCAACACTGTATATGCTCTTACTTTCAGAACTT	A/C	TAGCTATGAAGAATAATTGCACATATTCCATTTCATTATTAAATTTAAAAGGCTGAACATACACCTGGGGACAGTTCATCACCTTGGCTAAGATACT	1
c01109	1109	NA	0.5	0	NA	NA	NA	1	NA	1	1	1	0	7	0.642857	848	15	TTTTTTTTTTTTTTTAGTCCTGATTTTAAGTGAAAGATTTAAGCTAATACGGGGTCTGCTAGTTCTGCTACATTTCTCCTTCCCTTTCTACCACCAGTAA	T/C	GAGAGGTAGATAAGAGATGTGAAGAAAACTCTGTATGTGAGAGGCTCAGTGGGGACTTGAGGAAGAATGGGATTTATTGAGGGGGAGGGGATACATAACA	4
c01110	1110	NA	0	0	NA	0.5	0	NA	0	NA	0	0	NA	7	0.0714286	1285	18	TGTTGTTGTTGTGGCTGGAGCAGTCAGCAAATAATCAGAGCCAGTAAGAATTTATGTATTTAAGAGTAAACGTTTAGGCTTGAATGCCATGATATCAGTT	G/A	CCAGAGGACTAAGCCATGCTTCAGAAATAATAATTTGTAGATCCCAGAGGATGCTTGAGGCGTGGTTCACATCCCCATCCTCAGTTAGGGGTGTATTTAG	3
c01111	1111	ENSGALP00000040089	0	0	0	0	0	0.5	0.5	0.5	0.5	0.5	1	11	0.318182	463	39	TAAAGATGCTGGGAAAGCCCCAGGGAGACACCTTGAGGAACTCAGAACATGGTGCTGGGAAAAGGATTGAGATTTGGGATGTGTTTGCAGTACAGCTGAA	T/C	GGCTTTGCCTTTCTCTCCCTTTTCTTCGTTTGCTTTGGTTCCCCTTGGCTGAAAGGTGCCACCAAGGCACACCTGGTTGGGACCGATCTGTCTCTTCTCC	8
c01114	1114	NA	0	1	0	0	0	NA	NA	0	0	0.5	0	9	0.166667	944	12	TGTGTACTGTAAGACAGCTGAACACAAAGAATCTCAATGCTCAATCTGTAGTATTTCTGTGCAAATTTCACAGCCGTAACAGAAAAAAGAAATCCTACGG	T/C	GTACAGCAGAAAAAGTCCTGAATAAGGGAAGCGATTTAATAAGAACATGACTAGAAATGTTCATACCTCATTATTTTTTTAATCTTTATTATTCTAGGGA	NA
c01115	1115	ENSGALP00000028467	0	0	0	NA	0	0	0.5	NA	1	0	0	9	0.166667	1423	19	GACATTTACATTTCATTGCACAACACAATCCTTGACTACGAAGAACAGTCTGAGAGAGAGAGGAGGAGAGAAAAGCCTTAGTGACGGTGTAAGAGCCAGA	C/T	GTACCCACCAGTTGCTAGAATTAAATCGGTCTTGACATGTGAATTTGTCAAATACCTGCACATGAGAATGGTGAAACGTGTCTAGAGGCAGAGACCGACA	Un_random
c01120	1120	ENSGALP00000021301	0	0	NA	NA	NA	0	0	0.5	1	0.5	NA	7	0.285714	475	13	TGTTGTGCTTGGCTGCAATCTCTTTGATCTTGGGGTCATCCAGAAGGGAAGGATCCTCTGGCTTAGCCCAGGGTCTGTCAGGAGAGCCCAGGGGGCTGTA	C/T	GCTGTCACAGCAATCCCTTTGGATTGACAGTACTTGATCAGCTTCTCCTGGGTAAGGTATGGATGACATTCAACCTGGTTATTTGCAGGCTTGTACTTCA	1
c01122	1122	ENSTGUT00000016870	0	0	1	NA	1	NA	0	NA	0	0	0	8	0.25	1376	10	ACTTGTACTGAATTTTGAGGGAAAGAACACATGCATATGCTGTTACTATTTCAGTGGCAAGCTGTAGATTATAGTGAATGTTGTTTCTGTACTGACGTTC	A/G	TCGTGTTTGTCTAGTGCCTTTCTTTTAAGGTGCCAGTGGTTTGTCTCTTAAGAGGTTGTTGAAGCAGAAGGGTCTTTAGTGAACTCATTTTTATTATGAA	3
c01125	1125	ENSGALP00000002828	NA	0	0	NA	NA	0	0	0.5	NA	0	NA	6	0.0833333	1741	14	TGCCTGAAGGATCTGGAGGAGGATCACGCCTGCATTCCCATTAAGAAATCAGATCCTGTTGTGTCCTACCGTGAGACGGTCAGCGAGGAATCCAATGTGA	T/C	GTGCCTTTCCAAGTCCCCCAACAAACACAACAGGCTCTACATGAAGGCCCGACCCTTCCCAGATGGTTTGGCCGAGGACATCGACAAGGGTGAGGTCTCT	28
c01126	1126	ENSTGUT00000000085	NA	0	0	0.5	0	NA	0	0	NA	0	0	8	0.0625	1318	20	CACCACTTTGTGTAGTCAGTCTCTTGCTAGCTTCCGAAAACCCTCTATGATGATGGCTTTTCATCATTCACTAGCTCTTATGCACTTGCATCCCCTCTGG	T/C	ATGCGCTGAATGTGATGGTGAGGCAAATACTGGGTGAAACTGTCTAAAGGAAGAGTTGGAGACCGGCTGCTGCTTTCTGAAGGCTAGTGAAGCAATTTGC	28
c01133	1133	ENSTGUT00000004177	0.5	1	NA	0	NA	0	0	0	NA	1	0.5	8	0.375	155	16	CCGAGGGGTCAGCAGCAGCACGGGAGGCAGCATGAGGATCGTTTCCAAGACCACCACCAGCAAAAAGACCATCAGATAAGGCTTGCGCGGATGACGACGA	C/T	GTGTTTCCTGCCTTCCAAAAAAAGCAAGTGCTGCCCTACGAAATCAACAGTGTAAATAGCTGCGCTAGAGCTTCTCCTTCCTCCGTCCTTCACCCTCCAC	E22C19W28_E50C23
c01134	1134	ENSGALP00000039099	0	NA	NA	0.5	0	0	0	NA	NA	NA	0	6	0.0833333	519	13	GAACTGAACTGGTGTAATTTAGGCTCAATTCCAGCTGCTCGGTTTCAAGCTACTCCTTGAATAATGCCTCTCAGCTTTTCCTTACGCGTGGTTTTTCGTT	G/A	TTAGCCATCACTGGCACTGCTTTTGGCCTTGCTACTCCGCGCTGATGAAAGCAGGGAGAACGAGTAAAGGAACAGAATAGGATCTTAAAATGAACAGCTT	26
c01136	1136	NA	0	0	0.5	NA	0.5	0	NA	NA	0	0	0	8	0.125	394	21	CACGTCCTCACCAGTACACACTCACCAGTACACACTCACCCCATCAGGTACTATCCACAGCCTCCCACACTGGAACAAAATGCGTGAAACAAGGACCTGA	T/C	GCAGGTACCTCCCTAGAACAGCTTCACTACTGGGGTGGGGTGCAAGTGACAGGTGATAGTTTAAAGAAAAAACACCTACCGTTTTACAAAATGTAAAGCA	2
c01137	1137	ENSGALP00000020525	0	0.5	0.5	NA	0	NA	0	0	NA	0	0	8	0.125	641	21	CTGCCAGCAGCGGGGAGCCAGATGAAGATGCTTATGATATGAGAAAAGCTCTCTCCAGAGATACAGAGAAGAAATCAATTATACCTCTGCCTCATCCTGT	G/C	AGACCAGAAGACATTGAGTAACTGTAAGCTGGGGTTCTCGGGCAATTTACTAGGAGTGTCAGATTCCTTCTCTCCCCAGCCCCCAAGAACTTAGGGATGA	7
c01142	1142	ENSGALP00000025976	NA	0	0	0.5	0	0	0.5	0	0	0	NA	9	0.111111	386	21	TTATTCCACCAAATGCTGCAAAACCTCCCTGTGCAATTTCAGTGGGGCCAACAGCATAAAAATCAGCTATGGTGTGATGCTCCTGGGAATTGTGGCCAGT	A/G	TGATCTGTGTCATCAGGGCCGGATTGTGATGAGGGGTGGGCGAAGATATGACAACCCAAGAACCTACAAGGTATTCCCCCAGCTAGGAAATGAATATCCT	2
c01156	1156	ENSGALP00000034379	NA	0	0	0	NA	0	NA	0	0	NA	1	7	0.142857	280	12	CTGAAGCTGCGAGGCCTGATATTACTTACCAGGAGCCACAGGCAGCCCAGCCTGCAGCCTACCAGCAGCAGCAGCAGTCCCAGTTTGCTCCTTGCCAGTA	C/T	GAAATGAAGCAATTCCTGGAGTGCGCACAGAACCAAACTGACCTCAAGCTGTGCGAGGGCTTCAGTGAAGTGCTGAAGCAGTGCAGGTTTGCTAATGGTT	19
c01157	1157	ENSGALP00000026414	0.5	0	1	0	NA	NA	1	0	NA	0	0	8	0.3125	1774	16	TATCCAAAAGGGCATCTGTCAAATACTCCTTTGCTTTTATGAAGGTTCTAATAGGTTCAGATCCATGTTCTGGAGATTTGGGCTGCTTCTCTATTTTGCC	A/G	TCTGTTTTCTTATCTTTACCTTCCTTAAGAAGTGGAGTATTATCCGATTCCTCAGTTCCTGATTCATCTTCATCACTTGGAAGCTTCTGATACCGGAGAG	3
c01159	1159	ENSTGUT00000006904	0.5	0.5	0	0.5	0	0.5	0	0	NA	0	0	10	0.2	1064	80	GTTTTAGGCAACAGCATGGTTTCAATGTTCCCCCCAAGTGGGATGTGAATTTTGTTTTTGAACATCTTTCCAAAGTTCTTTTCGTGTCTTTCTTTTTATA	T/G	ATATAATTAATTTTTTTTGCCACATTAGGTTATCAAAATCCATTCTGGCAGGTTTTTGGAGAGGGAATGCTTCAGTGCATTTAAAAGGAAGTCTGAAGTT	11
c01161	1161	NA	NA	0	0	NA	NA	NA	NA	NA	0	NA	0.5	4	0.125	2303	20	GGAGACAGACAGCCCAGATGTGAAAACCATCAAGGTGAGCTGGCTGGCTTCTAAGGACATTACCACTCGGTAAGTCATCCCTGCCAACAGAAGCCCTCTG	C/G	ACAGCTCCAGTATTACTCCAAGAGTGGCTAATGCTAAAAAGGAGCTAATTCCACAGTGAAGACAGCCAGGACATAAAACTGTGAACTTGGCATTTTTACA	3
c01172	1172	ENSGALP00000028174	0	0	0	0	0.5	0	0.5	0.5	0	0	0	11	0.136364	1120	354	GTTTGGAGCAGGAGATTCAGACCTACCGGTGCTTGTTGGAAGGAGGACAGCAGGACCTTATTCATGGAGGAGGAATCGGAGTAGGAACGGGTGTAGGAGG	C/A	GGCGTCATTAGGACAAGCCACACTTACACGACCACTACAGCTGCCCACTGCCAGCCCCAAGTCCAACCCTGCAAGACCGGAGACATACAAGTGACCTGCA	27
c01177	1177	ENSGALP00000015623	0	0.5	NA	NA	NA	NA	NA	0	NA	NA	NA	3	0.166667	347	12	ACATTGCACCACTGATTCAGCTTGATAGGAAGATCCCTGTGTGACTGCACCCACTTTGCATAGGCAGGATACATGACTGTTTCACTTGTGGGACGTACAG	C/T	AATCGGTTCAGCCAAATCTGTTTTCCCAGATCTTGTGACCCAAGCAACCTCAGGAGCAAAGTCAGCAATATGAGTCTTCTCTTTCTCTAGAGCAGCCTGG	3
c01185	1185	NA	0	1	NA	NA	0	NA	0	1	0	0	NA	7	0.285714	623	16	TGGACACTACAGCTAAATTTCTCTATCAGTAAAACCTTAATTCTCCTCGTTCCCAAGTAATTTATAACATCAAATCAATCATGTTTAAATGAATGGGATA	T/C	GGAGCAGGAAAGAGATCACTGTTGTTGAACTTACCAAAAGAGCTGCTTGTAGCTGTAGGGTCTTCAGTTTTTCATTCCACTCTGTCAGACTTGAAATGGG	19
c01187	1187	ENSGALP00000036174	NA	0	NA	NA	NA	0.5	0	NA	0	NA	0	5	0.1	609	12	GAAGTACCTGGTTGTAGCTCGTTCAATGATTAAGGCAAGATTCTTTTCTTTTGTGTCAGCTGGTTGAAAAGGGAGATACATGATCATTCCCATCAGGTCT	G/T	TTGTTCCTTCCACGTACATATCAATCCAGGCTCTCTCCTTCAGGTCCTTCCCGTAGAGGTCGTACTTTGCTGCAATGTAGCTGAGGATGGCTCTGGTCTG	3
c01188	1188	NA	0	NA	0	NA	NA	0	0	1	NA	NA	0	6	0.166667	942	21	AGTTTTAGCGTTACATTTTATATACAGCTAGGAAGGGATTACTGGAAACCAAGACAGTCTCCTTATACCATTAGTAAGTACACTGGTTATGAGACCGCTG	C/T	ACACTTTCACTTTGAAGACATTATTTAAACCATGACCAAGTTTTACCACCACCTGTCTGTTATATATTAAAAAAGTTGTTTCAATCTGATTTTATTGTTA	2
c01192	1192	ENSGALP00000038212	NA	0	NA	0	0	0	0	NA	0.5	NA	0	7	0.0714286	304	10	GTGGCCTTTGTAAGGGATCTCTCTGCTCAGCAGAAGGCGCTGAAAGAGAAGGAAAAGGCGTCTTGGACTGCTCTCTCCGTCGATGAGAAAGTTGAATTGT	A/G	TCGTATCAAGTTTAACGAGAGCTACGCAGAAATGAACAAAGGAACCAACGAGTGGAAGACTGTCCTGGGTGGAGTGCTCTTCTTCCTTGGTTTAACTGGG	11
c01193	1193	NA	0	0	0	0	0	0	NA	NA	NA	1	NA	7	0.142857	599	21	CTTTGATAACACAATTGAAATTTTAATTTATCCTGTACTCAAGAGCTGAATGCTGTTCTTGTATCATAGTGTGCTAGGCTGGATGAGGTACAAAATAATG	C/T	ACAGTGGTCAGAAACAGCTGAGGAAAGAACGCTTAAAATAACCTGATCTAAACTCAGAATAGTTCCAAACATTGTTTTTGTTTGCTTTTTTAAAGCACAA	17
c01196	1196	ENSGALP00000014912	0	0	NA	NA	0	NA	NA	1	NA	0.5	0	6	0.25	344	11	AGTTCCTGGCCTTCATGAACACCGAGCTGGCGGCTTTCACAAAGAACCAGAAGGACCCGGCGGTGCTGGACAGGATGATGAAGAAACTGGATTTGAACAG	C/T	GACGGGCAGTTGGACTTCCCCGAGTTCCTCAACCTCATCGGGGGCATCGCCGTGGCCTGTCACGACACCCTGGTGGTTAAGCCCCCTGTGCCCTAGGCTG	25
c01197	1197	ENSGALP00000029164	0	0	0.5	0	0	0	0	NA	NA	0	0.5	9	0.111111	244	23	CTCCTGCCTGCAGCCCTTGTGTCTTGCCCCGCTACAGCAAGAAGCTCTGGAACACCTGTGGGCCCTGCTAGATCCAGACCCACACATCCCACAGCCCATG	C/A	AACAGTTCAGCCTCACTCTTCCTCTTCTTTATCCCCTCCTGCTACTCTCTACATGCCGTGTATTTGCTCTGCTCCGGCTTGTGCCCAGATGTGCAGCTCC	25
c01213	1213	NA	0	0	NA	NA	NA	0	0	0	1	0	0	8	0.125	1093	17	GTTGGAACACCAACATCTCACTAACATTCATGATTGATACACTATAAACACTGAAAGCTTCTTTTATAAGATTGCCAAAGAAACAAAGCTGGACTAAGCC	A/G	CTGCAATATGCTTTAATTTGTTAGTTCCTAACAAAAGAAGTCATAAATTTCCCAATAGGTTTTATAGTCGGAGTAGATTATAATTGTAAATGTCTTTTTA	NA
c01214	1214	ENSTGUT00000019110	NA	0	0	0	0	0	NA	0.5	0	0	0	9	0.0555556	512	13	ATACAGTTTTAAAAGCGAGTCTTGATTACGCTAAGGAACTGTGCATGTGTGCTTTTGTGTGCCTGCATATGTGGGGAAGGCTTTGGTCCTGTAGCGTAGT	A/G	CATGTTAGCATGCTACATATTTTTCTAAATCTGCTTCTGCAGTTGAGATGTTAAAAAGATTTGATTATTTTTTTCAATATATAAGAAAAAAAATATGAGA	12
c01224	1224	ENSGALP00000027216	NA	NA	NA	0	NA	NA	0	NA	0	NA	1	4	0.25	267	10	GTGTTTGGGGCAGCTGCATATTCAGTATCATTCTCAAAGAACAGGAAGCCAATACTTCTGACAAAGCTCATGTTCACCAACTAGACCAGGTCTTTAAGTT	A/G	CGTTAATAAAGATTAAACCTCTTCTGTGTTAATTCTTTACACTGCTTTCTTCAGTCAACTTTCACCACACTGTATATTTTGGTTACAAACCAAAAGCATG	1
c01227	1227	ENSTGUT00000013509	1	0	1	0	NA	NA	0	0.5	NA	1	1	8	0.5625	525	15	AATTCCACTGCCAGTTCACCTCCACCTTGCTTTGTAGAAAAAAAACATAATCAGAATCTTTTACATCCATGAGGTCACAGCCAAGTCACCTTCGTTCCTT	G/A	TCTACCAATTACTGCTTTGGAAACAGAGAGAGAACTGTACACACAGAGGAGGAACTCTAAAGGCTAGGTACCACTTTTCAAGGTGGAAGACTGGTGTACA	26
c01235	1235	NA	0	0	0	NA	NA	0	NA	NA	NA	0	0.5	6	0.0833333	410	21	TTCTCCAGGAATTGAGTCCTCCCCCCAAGGGAGTTAAAGCTGTTTACTGACTCAATTAAGATGAAGCATTTGCAAGTACTCCAGGAAAAGAGCACTTCAA	T/C	GTGGTGCTGCTTCTAAGGCTGTCTTAGAACCCCCCCCCTCACTCTGTGAACCTATACAGATTGCTTATGACAGTCAAAGTCACTAAAAGCTTCTTTATAA	5
c01246	1246	NA	0	0.5	NA	0	NA	0	NA	0	0	NA	0	7	0.0714286	387	17	AAGCTTAACTGCGGTTTGCTTTCAAAGTGCGGGTGGAAAAGAGGAATGATGGCGATGACTCTTTTTACTGATAATAGCGAAAACCAAATCCTGTAAATCG	T/C	GTGAACTGGGCGCGTGGTTCAAACCTGTATCTGTTTTGGAAGCTGTATTGTTTTCAACACCCTGGAAATGATTGGGGAAAGATGTAAATGTTGTGTTTTG	NA
c01253	1253	ENSTGUT00000004409	1	NA	NA	NA	0	NA	0	0	NA	0	0	6	0.166667	432	10	TCAGTRTTAACGACGCGTTGGGAGTAGCACGTACTGAGCGACACGCGTGACGGAAGGCACGGTTCATGGATCCCTGAAGGAGCTGATGGAGCGATGATTC	G/A	CACTGAGCGACAGGCCACAGAAGGAAGGCATCCAGTAAGAAAACTACTCCAGATGTTTTTGTTATAGAACACACATAACAAACCACTGGAATAATTTAAA	NA
c01255	1255	ENSGALP00000039993	1	NA	NA	NA	0.5	1	NA	NA	0.5	1	0	6	0.666667	111	20	GGGGTACTTGAGGACGGAGCTGGTGGCCAGGGTTTCCAGATGGGTTGAGCACCTTTGTTCCTTCCTGCAAAGGAGGGAGAGAATGGAGGTGCCAGCCTGT	C/G	TTGTCTGGAAACATGGCCACCTATGTCTGCTACTTCTCTTGCCTTCTTCTCTGCATCATGAGTCCCTGTTGTCTCCTGCTGTCCTGTGCCATGGCTTTGT	1
c01260	1260	ENSGALP00000037503	NA	0	0	0	NA	0	0	NA	0	0	0.5	8	0.0625	850	32	TGCATATTCTTTTGACAGTAAGGGAAAAACCTTTTACAGATAAGTTACAAACAGAGAAAAGGCAAATAAACAATTTTGTACAAGAAATTTAACACATTCT	G/A	TACAACGTCTTCACTTCGCTGTCATCATTTGTACAAACTCTTCATAGTTTACTTGACCATCACCATCAATGTCTGCTTCCCTAATCATTTCATCAACTTC	3
c01272	1272	ENSGALP00000012295	0	1	NA	1	0	1	NA	0	NA	0	0	8	0.375	1683	17	TGGGCGTGCAAAGTGATAGTTTTGTACCTCGTTATCCAAAAGTAGCACTTGAACATTATCCCCACAAACACTGTGTAAATATATATGTAAACACTACAGC	A/G	TGTATCTACACACAAGTCCTAGGTACAACATGACAGGGTGTATGGCAGAATCGTGTTGTATTCAAATCCTGATGAAAAAGCCCAAAGAAAAGTCTCTGAA	2
c01281	1281	NA	0	0.5	0	0	0	NA	0	NA	0	0	0	9	0.0555556	383	36	AGGCCGTGCTGATTTGAATAGAGAAGAAGCATTCTTTTCTTTCTTTCTTCTGTGTGAAACTTGAAATGAGGAAAAGCAATTCTAGTGTAAATCATGCAAG	C/T	GCTATAATTACTATAAATAAGAAAAAAAAAAAATCCAAGAAGATTCAATCACTGTATAGAATGGTAAAAAGAAAAAAAGAAAAAAAAAAACAAACTCATT	14
c01286	1286	ENSGALP00000002101	0	NA	NA	NA	NA	0	0.5	NA	0	0.5	0	6	0.166667	334	11	TCACAATCTCTCTCTCGGCCGTGGTGGTGAAGCTGTAGCCCCGCTCCGTGAGGATCTTCATGAGGTAGTCGGTGAGGTCACGGCCAGCCAAGTCAAGACG	T/C	AGGATGGCGTGGGGCAGCGCGTAGCCTTCATAGATGGGCACAGTGTGGGTGACCCCATCCCCAGAGTCCATGACGATGCCGGTGGTGCGGCCGGAGGCAT	Un_random
c01296	1296	ENSGALP00000029159	NA	0.5	0	0	0	0	1	0	0	0	0.5	10	0.2	271	21	CACCCATGGGACAACTCAGCCTCATGCCTCCTCTTTTTTATCCCCTCCTGCTCCTCTCTGTATGATACGTGTTTGCCTTCCTCTGGCCCGTGCCCAGATG	T/C	GCAACTCCACCTTCATCCCACAGGGCACTTTCTTGTCTCTCCTATGACTACTGCCTGGCAGAAGCCTGAAGGAACACCTCTCCTGAAGCCTGGTGGGTCA	25
c01304	1304	NA	0	0.5	0	NA	NA	1	0	NA	1	1	0	8	0.4375	490	17	GACAAAATGATTTCTTTACAGTTTGATGGTCTTTGAAGGTAATCATTGTATTGCTTCAGAGTATAGACAAGAGCAGRAGAGTGTCTGTCAGTATCTACTC	G/A	TTACAGAGATCCTGTTGCTGTCACAAAAAGAATCTGTACAGTGAAACTTAAAAATTAGCAAAAATTTTAGGGCAATGAGACTGGKCGAAAGAATTCAACT	1
c01305	1305	ENSGALP00000032342	0	0	NA	0	NA	0	NA	0	NA	1	0	7	0.142857	1401	14	TCACAGCAATACTCACCTTTTGAAGAAGAACTCAGTATCATTATAGCTCACCATGTCTTACTCTAGCATAACAAAAGGCTCAAATCACAACCTCATTACT	G/A	CTTGCATGTGCTCCTTTTTTCTGGCCTTTATTGAAATATCATTTTCTGGACACCAGAACTATGCCGCAAGCATTTTATATTAATCTGCTGTAAATATCAG	9
c01309	1309	ENSGALP00000015687	1	0	0	0	0	0	0	0.5	0	0	0	11	0.136364	918	59	AGGGCAACAGCAGATTCACCTTCAGTGTGCTCGAGGACGGCTGCTCTAGAAAGAACAATGAATGGGGCAAAACGATCATTGAATACAGAACAAACAAGCC	G/A	TCTCGCTTGCCCATCCTCGACATCGCACCTTTGGATATTGGCGGCGCTGACCAAGAATTCGGTTTGGACATTGGCCCAGTCTGTTTCAAATGAATGAACT	2
c01317	1317	ENSTGUT00000006073	0	0	NA	0	NA	0	1	NA	0	0	0	8	0.125	406	17	CAGCTAGGGCTCATGGAAGGGATGAGTCACGTTGTCTCTTTAGCCAGTGGAAGGGAGGGAAGGCTCCATGACCGATGGGAGGACTCCTGATTTCCCTAGC	A/G	CTTCTGTAACTGTTTGCCAGTGAAGCTAATTCCTCGCCAAGTTGGCAGGTTAGTTGGTTGGCTGCAGGGCTTCCAGAGAAGGTGCTGCATCGGAGGCTTT	NA
c01322	1322	NA	NA	0	0	NA	0	1	0	1	0	0.5	0	9	0.277778	381	20	GTGGAGCTCATAGACGCCAGCCCCAGTGCTGGGTTCTGCCTGGCTCCAGCTGAAAAGAATGAGAGCTGTAAATGCTGAGCACCTGGGAAAGGCAGGCTCA	C/T	GTGTGCACTTTCTCATTTTGTCTTTAGTTTAGATCTGTTAGCCTCTTGGCTTCCCAATTTAGTCATCTGCTTACGTTGTGCTTTGTTTTATTTCGGTTAT	25
c01327	1327	ENSGALP00000005159	0	0.5	0	0	0	0	0	NA	0	0	0	10	0.05	545	59	AACGAAGGCAGAAGTTAGCATGGCTGTTTTCTGGACTCTTGGCACCTGGAAATGTGAATCTGGAATGAAACTACGTCATCAAATTAGTGGTGGAGTCAGT	G/A	CTTCTCAACCTCTGTCCTAATGGTGGTGATGATTGAAAAAAAAGCAAAATAAAATAAAAATAATTTTAAGAGAAACATTTCAGTGAAGGATTGTTTTCTC	23
c01329	1329	ENSGALP00000005610	NA	NA	0	0	NA	1	0	0	0	NA	NA	6	0.166667	1324	10	TBGTTTTTTTTTACCCAGTTCTTGTTTTATGATCATTTTAATGCCTGTCAGGACTTAATTGACATCATCAGGCGCTGCTTTTCAGCAGAAAAGGCCGTGA	T/C	GGAGGAGAGGAGCTGTCGGCAGCGCAGGGTGTTTGACAAAAAAGCTGCCCTCTCTGAACGCCCACGCTCCACTCCTTGCTCAGCGATGGATTTTTGGGGA	7
c01333	1333	NA	0	0	NA	NA	0	0	NA	NA	NA	0.5	0	6	0.0833333	745	20	CTTCACCAAAGATGACACCTCGTAGAGAAGCTCCTGCTGTATAACCATGCTGTCCCTCATCCATCAGTGATTTACAACCAACTCTGCAAGCAAGAAACAC	G/A	TCTGGACCATCAAACTCCACCATTTCCCCAAGCAGGGAGCACGGTCCAGCATTGGACACACTCTGCTTGCAGAAGACCCTTTTGTAGAACTACAAACTTA	Un_random
c01335	1335	NA	NA	NA	0	0	NA	NA	NA	0	NA	0	1	5	0.2	806	11	CAGGGGGAGGATGAAGTATAGATTTGCCTTGCCACTCCCTACAAGAGAGTTGGTATTGCTGTTTGGGAGGAGGCGGTGCTCCCTGCCAGCTGGAAAGTGA	G/T	ATCAGAGTTTCTGCAAAGCTAGTGCAGCTATAATGGGGTGACTAGAAGGAGATGAGCTAATAAAATTTAAGTGGGGGATGGGAATATCTTAGTATAAAGT	Z
c01343	1343	ENSTGUT00000007503	0	0	0	0	NA	1	0	0	0.5	1	0	10	0.25	704	24	CAGTGTGAGCACAGCGGAGGATGGTTGTAGCCTGCCCTGCTGTGGTGTAATAGTCAGCACCTCTTGCCTCTTTGGATCCAACTGGGCCTGGGTGAAGGTG	T/C	ACTCTGCCCTACAGCAGGGCAGCGCAGCAGCTCTCCGGGGCCCGGTGCCCATCACCTGCTCTGGCTGTAACCAAAACCGTGCTTGTGGCCTTGAGGATGA	8
c01346	1346	ENSGALP00000019755	1	0	NA	NA	1	NA	NA	NA	0	0.5	0.5	6	0.5	427	12	CAATCTGAAGTTCCTGTTGCATTGTGTCAAATGAGATTTCTTTATTCTCTACAGCCATTCCCATGAAGGTAAGTAGCCTCATTTTTGCCATGTTGTGTTC	A/G	TGCAACAAGCCGAGGGAGTCAATGAAGTCTTTGTTGTTCTGATAAAACTTGACATAGGATGCTAGTTTAGCACTTACAAAAATTGTCAAAAGATCATGAA	5
c01349	1349	ENSGALP00000003717	NA	0	0	1	NA	0	1	0	NA	0	0	8	0.25	973	9	TCAGTTTGTTGCACTCATCTGCTGGCAGCTGATCCTTGAACTCCTCCATCTTTGACTCTGTGTCATGGATGATGCCTTCGGCCATATTTACAGCTTCCAC	A/G	CGTTCCTTTCTTCGCCTGTCTTCCTCTGCGTATTTCTCTGCATTCTTCACCATGTTCTCAATTTCATCTTTGCTAAGGCCACCAGAAGACTGGATAACGA	13
c01361	1361	ENSGALP00000031142	0	NA	1	NA	1	0	NA	0	1	0	NA	7	0.428571	1148	12	AAAAGAGTTGGGTGTAAAGCCCCAACGTGTTAATTGCACATTTACCTAAGCACCACCTGTAATTGCATGTTTCACACCTTACCTTTTAATAACGGATCAC	G/A	TCCTCCACCGGTCTTCACTCTAACAAATTGTATTGTCAAGTAATGTGTCAATACCTCTATGAACTTCTAATTCCCAGCAAAAAAAAAACAAAAAAAAAAT	3
c01366	1366	NA	1	NA	0	0	0	NA	1	0.5	0	NA	0	8	0.3125	355	54	CCACCGTAGTCCCAAAAAGCATCTGCTGTGAAATGTAGTAACTCTTTGTTTAAAGAATGTATGAATCTATGGATACTCCTATTTTCTTCTACTGCAATCT	C/A	TATCTGTACAGTGCTTCTTACTCTCATTAAAAGATCTTGCATC	26
c01379	1379	NA	0.5	0.5	0.5	1	NA	0.5	0.5	0	0.5	NA	0	9	0.444444	382	34	GCCTTTGTTAAATACAGACTTTTGAAATTGCCTCCCTTTCTTTTCCCCCCCAGATTCACACCCCGATCCCCGGCGAAGCAGGCGGAGGGGAAGGCAGGTG	C/T	GCTGACCAGATTATCCCAGAACCAAAGAGAAGCACCTTAAAAAGTTCAAACTAAGCTTTTTTTTCCCCCCCTTTAATATGTCTTTTCCATCCTTACCAGA	7
c01390	1390	ENSTGUT00000018058	NA	0	NA	0	NA	1	0	0	0	NA	0	7	0.142857	545	10	CCTTAAAGATATTGTAGGTCTGCCATTACATTTTTGCAGTGTTAACTATAACATTTATTTATAAAGCAAGGAGGTTTAACTTTTATTGAGATGTAAAGTG	C/T	AGAGTTAGTTTAGCTACCTTCTATTATTATTATTTTTTTTTCTTTTCCTTTTGGCTGAAACCTGAACTAAACTGCAGGAATGGAATTTGTTAATTTGTGA	28
c01396	1396	ENSTGUT00000006516	0	0	0	NA	0	0	0	1	0	0	0	10	0.1	739	24	GCTGTCTTTGTTAATAATACCATTAGGAATAACATGAGGTCTCAGTTCTAATATTAAGGATCTTCAACATATGCTTTTTAAAAGTGAATCTCAGAACTGC	T/A	GTCCTTGTCAAAAGATGTTTTTTTCTGTCACTTCCACTGGCTGCTGCATCAGGCATGACAACACACAAATACACAACCTGCAGTCTGAACCAGGCATTGT	2
c01408	1408	NA	0	0	0	0.5	1	NA	NA	NA	NA	0	0	7	0.214286	472	17	CACATTATAAGCCACATGTAGAACGTGAAGCACTAAAAAAGTGCGTTAGGCTTTGCACAGTTGCCACCAGTGGCTTGTCCAAAGACTTGTATGGCACAGC	G/A	TGTCCAAGTGCCACTAGATGGTTCTTGGTTTGGTGCTGAGAAGTACGTGCCTCCTCTTCCCCCCCCAAATCTCTTTATTCACATTCACTTCTAACCCAAT	5
c01410	1410	ENSGALP00000011539	NA	1	1	0	NA	NA	1	NA	0.5	NA	0	6	0.583333	394	11	GCAAATGGCAGCTCTTAGGAGAGTAGCTGAGACAGTAAGAACCTGTAAGGAAGAGGCTTTGCAGATCAAGAGACAAGACCGAGTTTATTTTGCGGATCTC	A/G	TTGAATTGTTCTGAGGCAAGAATTGTTTTAAAGAATTGTGTAAAACTTGAAACCAGATTTCTGGCTCAGGACCAACCCGTGCTGAGCAGAAGAGGCAATC	4
c01416	1416	NA	0	0	1	0	NA	NA	0	1	0	NA	0.5	8	0.3125	685	13	GCAAATTCTCACTACAAATCTCTAGAGATACAAGAGATGTAGCATAAAGCTGCCAGTCGGTGGTCCTTTGGTCCTATAATTTCCTTTGGAATGGACTGCT	A/G	CTGTTTCCCCTACCAGTCATAACAACTTTGACTTTGTCTGCTGGAATTTTCAGATGAGGAGAGGTTCTTAGTTCAAAATTTCTTTCCTTTATACCGGTGG	3
c01417	1417	NA	0	0.5	NA	NA	NA	0	0	0	NA	0	0	7	0.0714286	570	15	ACCCACTGCTTTCATCCTGCATTTCTACCCAAGTCTTCTCAGGACTTCTAAGACCTGCACAGTCATTGCTGGTAGGTAAATACCCAGCCTAAGGGCACAG	T/C	ACACCCTGAGCAGGTCCCATGCACCACTTACATCCCCTTTCAATTTTTGGTTAGGGGTCTATGTGGGATTTAAAAGGTGAATAAACTTTCTGCTGAGTCA	Z
c01418	1418	NA	1	0	NA	NA	NA	0.5	NA	0	0	NA	1	6	0.416667	520	16	CATTTAGAATGATTCAGGGAAACCTTCCTACATTCAAGAGGTGTCTCAAAAGACTTTGCGTTCTGTTTTGTAATGGGAAAAACCAGTTTTTAGAGAGATC	G/A	CCTACTGGTTAGTGGTGGTGGATGGAAAACCTAAAAAGGAGTTGGTGCTATTTTTGCCTGATTGCCTAAAAGTGCTGAGTCTGAAGTAGTTCCATGACCC	8
c01419	1419	ENSTGUT00000005940	1	0	0	0.5	NA	0	0.5	NA	NA	NA	NA	6	0.333333	424	13	TACACGTATTGTCTTGGCTTTGCCATGTTTATATACTTCATGTTTCGTCAAGTAATATTTGAATTCATTTTTTTCCCCTCACCTTTTCAAGCAAAGCTTC	G/A	TGTACAAATTCTCAACATCAGCATTTCAAGGCTGAGCTTCTTTGTGTGATCTAGAAACCGTTTCAGTTCCGTGGGCTTGATGGTGGGAGGAGGAATTGCT	15
c01420	1420	NA	NA	1	1	0	0	NA	0	NA	NA	1	1	7	0.571429	610	10	CACAAGAGAATCACCTCCTTCCCTCCCCCTTCTCTTACTTTAAAGAATCTCCTGAAAAACTGCATTCCAGCTATTTACACATTTCACTCTTTAGTAAGAA	T/C	GGATCAGTCCAAATGACCCACCAGTTCTACACAAAAAAAAAAAAATTTCCTATGTCATGCACAACTTAAAAAAAAAAAAAAAGAAATCAGGAAGTAAGTA	10
c01421	1421	ENSGALP00000004023	1	NA	1	NA	NA	NA	1	0	0	0	0	7	0.428571	897	14	CTTGATCCATGTAGGCAATGCTGTTCCTGCAGTGGTAGGTGATGTTCTGGGAGGCACGGCTCGAGAGGATGCGGAGGAAGGCCAGCTGGACTTCGGAGAC	G/A	TCCTCCGGAAGCTCGGGATCACCGTAGCTGAACTGGAAGCCTCCATTCATAGATTCTCCAAACCAAACGTGTTTCTTTCCACTGCTTTCGCTGGTCCACC	7
c01427	1427	ENSTGUT00000008824	0.5	1	0	0	NA	NA	0	0.5	1	NA	0	8	0.375	1115	15	CATCAGCAGACACACAAGACGGCCGGGTTTGCAGTTTGCGATACGAGTCCGACAGCCGCTACCAAAACCTCCCTCTTCTGCCTCCTTACTTCAAGTCACT	A/G	CGCCCTGCACCCCTGAGAGAAGTCCCTTTTTGATGGATTTAGCATTTAGGTCTTAAAACTACGAGCGGAACCTCCTAAAAAAAAAAACCAAAAACCTGGC	NA
c01429	1429	NA	NA	1	NA	NA	NA	NA	0	1	NA	1	0	5	0.6	592	11	CATTTGCAGATGTTTTGCTTCTCAGACATTACCAATACAGTTTAAGAACTTGTTCTATTCATTATAGCAATGACTTAAAGCAATGGCAACAGATCTAGAA	T/C	GGTATTTTGTAAAATAACCATCTTTACTGCCTCATCACAGTCCCCAGCACTCATCTCCCCTCTTTCCTTGCTAAGCAGCAGCCTAAATGTATTCTCAATG	NA
c01431	1431	NA	1	0	NA	NA	0.5	0	NA	NA	NA	NA	NA	4	0.375	1047	9	ACACAGGGGAGGGACTGGACGACAGTGGCAGAAAAAAAATTTGTCCCACGGCAAAGGGAATGACCCATGAATGAATAATAATAATAAAAAAAAGAAATTC	A/G	TATTCCATTCTGAGCCCTAATATTCATTTTTCAGACTCTATTTACAGTGCACTCGTACGGGCTGAAACATCAGCCCCCTTTTTGTCCCCTTGGAAGTTGA	NA
c01440	1440	ENSGALP00000026834	1	1	0	0	0	0	0	1	1	0.5	0.5	11	0.454545	934	25	GTGTCGGTCTTGGACCTTGAGGTTTACATCATCAAAGATATGCTTAAAATGCCAGAGAATAGTACTGAATTATCTGACCTGCATCCATAAAGGCTGGATA	T/C	GTGTTTTGATTCAGAAGTTATTTTAAACAGCAAAGAAATCAAGTTTAATATAAGCTAAAAATGGAAAGTTTTTTGTCTGTCAGTGTTTGAGTCACTGAAC	1
c01441	1441	ENSGALP00000013380	NA	NA	NA	NA	NA	NA	1	0	NA	1	0	4	0.5	678	10	CACACAGCAAGCAGGTAGGAGGAGGTGCTACTTATTTTTGTTTCCATGCATAGTTTAACCAGCTTACAGCCAGCTCATCTCCGTTAAGACTAGAGATGCA	T/C	GATCCACCATTTGGTTTAAGCCAAACTACCAGCAAAAATATTTCCAGTGCAAACAAAATTGTTTTTCTTCAAGAAAAACAACTACATTTAATGCTACTTC	6
c01444	1444	ENSGALP00000037866	0	0.5	0	NA	NA	NA	0	NA	0	0	1	7	0.214286	611	11	ATATTAAGAAATGAGCTCATGAAGACACCGTCTGATATTGTAACTTGTGTAAGAGGAAGAGGACTCTTAAATGCAATTGTAATTCGGGAAACCAAAGACT	A/G	TGATGCCTGGAAGGTGTGTTTGCGGCTTCGTGATAACGGACTTCTTGCCAAACCCACGCACGGTGATATCATTCGCCTGGCACCGCCGCTGGTGATTAAG	6_random
c01451	1451	ENSTGUT00000010946	0	0	0	0	NA	NA	NA	NA	0	1	0	7	0.142857	741	10	TATTTGTACATCTCTGCTTGTAGAAACAGAAAACGTGGAAAGAGCAGAGAACCGGGCAACCAGGCTGTTTCTCCAAGTCTTTGACTCCCCTTTTATTGTG	C/T	AGTCCCATTTAGCTGTGTTTTAAGGCCAATAAGCTCCAGTTGCTGTGGCAACCGAGCAGGTTATCAGTGTCCACCTCGAGAATAAAGGGACTAAGGCAGC	NA
c01454	1454	ENSTGUT00000009097	0	NA	0	0	NA	0	0	0.5	NA	0	0	8	0.0625	475	23	TATATATAGATGATCACACAGCTTAATTCCACAGTAAAAGCTCTGTCCCTTGAGTGAAAAGCGGAACGCACACACACCACGGTGTACAAACAGCAGTGTA	C/T	GCGTGAGACCACATAGAACAGATAGGAATGTTCTGCATACCAAGAAAACAAATGCCAGAACAGTTTGAAATAGAGTTTTAACAGGACAAATATATTTTGG	14
c01457	1457	ENSGALP00000012295	0.5	0.5	NA	1	NA	NA	1	1	1	1	1	8	0.875	387	20	CTTGGAGATTTTCAAGACCCGCCTGGATGCTCCTGAGTAACATGCTCTGACAAGCTCTAGGCAATCCTGCTTCAGCAGGGGAGTTGGACTAGATGATCTC	G/T	ATGGTCCCTTCCAACTCTAAAATTCAGTGAAATTCAGTGAAATATTCTCTAGACTAGAAGGAAGGTAACCTGTGCTAGGCATATAAAATTAAACGAGCAA	5
c01468	1468	ENSGALP00000032976	0.5	1	NA	NA	NA	0	0	1	0	NA	0	7	0.357143	480	18	AAATCTTAGCAGATCACCCAGATGCTCCAATGTCTCAAGTCTACGGTGCCCCACACCTACTGAGGTTGTTTGTTCGGATCGGGGCTATGCTGGCTTACAC	G/T	CCTCTGGACGAGAAGAGCCTGGCTTTGCTGTTAAACTATTTGCATGACTTCTTAAAGTATTTAGCAAAGAATTCCTCTGCCTTGTTTAGTGCCAGTGACT	10
c01474	1474	ENSGALP00000020729	0.5	0	NA	NA	NA	NA	0	0.5	1	NA	0	6	0.333333	1094	14	TGGCTTGGTTTTATTACTTTCTGTTTTCTTACCTGAACAAAGAACTTCCAAACCGAAGAATGTTACCACAAGTTCTGATCATTGTGTAGTGCCTCTGTGT	A/G	CTAGGTTATAACACAGCAATGGCAAGGTCTCCTCAGGAACATGCATTTTAGCAGCTCACGTGCCTATGGAGGGGAAATTATGTCTCCATGCCTGATTGTG	NA
c01481	1481	NA	NA	0	NA	NA	0.5	0	0	NA	NA	0	0	6	0.0833333	359	16	TCTTCGTCTTGCCATTTGAAATGCGGAGTCGAAAACGAGGGCACCAATCCCCAGTAATTAACACAAATTCCGCTGTGGAATTCCCAGCGGAAAGGGACGC	G/A	CCTGGACAGCCATCCCATCCCCACGGAACGCAAACGTCTGCGAAAAAACCAAGTTTAAGGCAAGAATTCAAATGCTACCATTTTACCTGAACTCACGTTT	NA
c01486	1486	ENSGALP00000025371	0	0	0	0	NA	0	NA	0	NA	0.5	0	8	0.0625	202	20	CGAGTCCAATGTGGAGAGCACGAGAAAATTTCTTGCATGTATAAACCATAAGAAAATCCAGGCCACGAATAGAAACTGCGAAGTGACTGCTGATGTGAGA	C/T	ACGATGGGTCGGAGCCACTTGTGGATGTTATGTTTGCTGATGGAGAGCGATTGATAATGAAGGGAGCCAACCTGACCACAATAGAAATGTTAACAGCATT	2
c01488	1488	ENSGALP00000018464	1	1	1	0	NA	NA	0.5	0	NA	0.5	0.5	8	0.5625	1190	20	GTGTAGTACTTACCTGTGCTGTGTAACCCCGTTAGGTTGTCAGATGGATTTGTGTGAAGTTGACTAGAGAGACAGAGGGCAGGGCACTGGAAAGCCAATA	C/T	AGGCTGGATTGCTTCGAAGGAAAACTGGATGAGATTCTTAGATGGTTACTGGTAGATGTGATATTTGATGGATCATGTTATATGAAATAAAACCTAGTAA	NA
c01497	1497	ENSTGUT00000018034	0	0	0	NA	NA	0	0.5	1	0	0.5	0	9	0.222222	831	33	AAAGCTGGGCAGAAATCTTGGGGTTTTTAACCCAAGATAAATTAATTTCTTAATTGGTAGCAGAAGAGGCTGGAAAACTGTAACGGTGGCAACAGCTCTG	C/A	TGTGAAACAGGGCAAAGCAGCGAGGGAAGATTGATTTATTTTTTTACAGAAGTGGAAGGTGTTCATTTCATCTCCGTCAAGGAGCGGGAGCCGCGGTCGG	NA
c01501	1501	ENSGALP00000014374	0	0	0	0	NA	NA	1	NA	NA	0	0	7	0.142857	456	16	TTTTTTTTGCTAATAACTCAAGAGGCACAACAGTACCGGTAAGCATATGAACCTCAAAATGCACAATTGCCACAGACAGTTGACTTGAATACAGTAATAG	T/C	GCTCGGGAGGAGACTTAGAGACGACTTTTAGATTCTTCCACTCTTAAATGATTTTGTATTTCCTCACCACCTAGTCATGCACTGGAGAGGAATTGCACAG	3
c01504	1504	ENSTGUT00000000045	0	0	0	NA	1	0	0.5	0	0	0	0	10	0.15	888	41	ACTGAATAGTTTGCTTTTTTTTTAAATTGAAGTTACCTGGTTCGTACTGTGGGATTTCTGTTAGAATGTATGTCAGTTAAAAAAAGGGAAATGCCCAGTA	C/T	GACAAAAGACTATCACAATTCTTGTTATTCTTTTAATAATTTCATTTATAATTATTCTTTTTTTGAAACCTGTGGGTATTGTAGGAGAAAAGAATAAGTG	10
c01509	1509	ENSTGUT00000002175	NA	0	NA	NA	0	0	0.5	NA	1	NA	0	6	0.25	310	15	TCGAGGCCATACAACAGACCGGGACCTTGAGCGTGATCTGGACCTAGATCTTGACCTCCTTAAAGAACCAGACCGAGATCTGCGGGGTGAAAATGATCTA	T/G	ACCTGCGAGGAGACATTGACCTAGACCTGCGGTAGGAAGCTGACCTTGATCTCCTACCACGACTCCGACTGCGTGACCGAGAATACCTTCTTCCACGGGA	3
c01511	1511	NA	1	0	NA	0	NA	1	0	0	1	0	0	9	0.333333	1336	16	TGCAATGGACAGCAGCTCCTGGATCAGCTGTTTTTCCTTCAAATTGTTCTGCAGTGGTGTATGCTAGTGGCAAGAACCAGTTTTATTTGTTATGATATAC	A/G	TTCGTGAAGATTGCAAACCGACTCATGGACTAGGGAAGGAGGTTTAATTACTGTAATCATAATGAACTGGCCATAAACCTTAAGACCAATAGTCTTTCTA	Z
c01513	1513	ENSTGUT00000011482	0.5	0.5	0	0	NA	0.5	NA	0	NA	1	0.5	8	0.375	856	25	GCCTTTTCTCTTCGCAAAACTAGTGAACACAGCAGCAAGAAGCAAATTTCATTCTTACAACTGCACAAATATGGAGAGATAAAATACATGTGGGAGGAGC	A/G	TGTATGTTTCAGACCACAAAAAATATAGTACATTATTCACATCGTTAGAAAAAAACAAGCCAATTCCCAAAATGTTTAATTGGTAAAAGTTTAATGTCAA	2
c01531	1531	ENSTGUT00000011540	0	NA	NA	0	NA	NA	NA	0	0	0	0.5	6	0.0833333	897	9	GAGAAGACACATGGGGCAAAAACCATTTGCTCTACAACCAACAAGCAGACTGAGTGCTACAGCTAAGCTAGCAAGCTCCAGCAGCTCTGGTCTGTAGTCC	T/A	GCATCTCTACCTTTATGAACTTGCACGCCGTAACTGACCATGCCTGTGTCAAGAAGGGTATTTGTAAGAACAACTGCTAAGAAAATACAGCTTTGGAAAA	NA
c01543	1543	ENSGALP00000040090	0	0.5	NA	0	0	0	NA	0	0	0	NA	8	0.0625	245	20	CTCTGGCATTTCCAGCCGCTACTATGGCAGAAGGTCCCTCCTCTAATAAGGTGCTGGGAAAGTCCAAGGGAGACACCTTGATGTACTCAGAACATGGTGC	T/A	GGGAAAAGGATTGAGATTTGGGATGTGTTTGCAGTACAGCTGAATGGCTTTGCCTTTCTCTCCCTTTTCTTTGTTTGCTTTGGTTCCCCTTGGCAGAAAG	27
c01548	1548	ENSTGUT00000001636	0	NA	1	NA	0	0	NA	NA	NA	NA	0	5	0.2	1098	13	CTCCATCCTCTTGGTGGAATTGCCATTGATTTTCTACCTAGGATGGAACCAGTGATGGTGGCTGATGCAGGACCACATGTGTCCTGATACAGAGAGCGAA	T/G	CTAACTCAATATATGAAGTTCTCTGGGACATCCAAGGTGATCAGAATCACTTATTTTGCCCTTAAGTCTCTGTGGACTTGAGTCTTTGTTGCACTGAATT	3
c01553	1553	NA	0	0	NA	NA	0	0.5	0.5	0	0.5	0	0	9	0.166667	333	28	AAAGAGATTTGAATCCAACCAGCAGAAGACTTCTTTGGTGATGTGCCAGGAAATCCTGAGAGCTGCATCCAAGTTGCTTGACAAAGAGTAAGTTCAGTTA	G/C	TGTCACTCTTCATATACAAATGGTTCCAAGAGCTCAGTGCAAGCAAAAAAAAAAAAAAAAAAAATCTCTATAATAATTCTGTCCCTAACTGGACATTCTG	NA
c01554	1554	ENSGALP00000030763	NA	0.5	NA	NA	0	0	0	NA	NA	NA	NA	4	0.125	583	13	TTATCTCTCCCTTTTCTTTGTTTGCTTTGGTTGGGCACACCTGTTGGGGACCATCTATGGGGCAGCAGACAGACATGCAAGAACTCTACAGTCAAGGATC	A/G	CAGAGCCTTGACTGCCACCAAGGCTCCATGAACTGGTGCTCCACACCTGGAGTGACTTTGTTTTCCTCTTTGGACTCATTAAAGTTCTGCTGCATTAC	27
c01558	1558	ENSTGUT00000009454	0	1	1	0	NA	0	0	NA	0	0	0	9	0.222222	812	12	CATTTGTTGGCTTGATTAGTGTTTTCTGTTATGGTTCTCACTTACATTGTTTATTAATTAGTTTAAAGCATGTGAATGATGGTCATACACATACAGACAT	G/C	TGTGCCTTACTGCACATGTTAAGTTTAGAAAATGCTTCTCTTCCCATGGGAACATGTAGTTACACCCTCAGCTTGCTCTGAAAGACTATTAGTCTGTAAT	NA
c01562	1562	ENSGALP00000003012	1	NA	0	NA	NA	0	0	0	NA	0	1	7	0.285714	765	15	CCTTTGAACAGAAGATGGTTACTGAGGCCATGTCTGAGCTGAAGGCTTCTATTAAGAAAGGAGAGGAGTTTGCGAAGAACTTCAAGTGAAGAGTTGATGA	C/T	GGAGAGGCATTAACAACTTCCTTAATTTATTAAGGCATCATGTCACTTTACGACTTCTGATTCAAAGCTCATGCTTTGATTGAAGTCCGTCTGTATGAGC	19
c01565	1565	NA	0	0.5	0.5	1	NA	1	0	NA	1	NA	NA	7	0.571429	953	17	ATCCCTGGAATGGTGAGGGAGAACGTGATGTCCAAGTGTGGGACGGAGAAAGTGAGTTTCTTTATCCCGTAAGCTCTCGGTCAGCAATCCTGCCTCAGAT	G/A	TGTGTATGCGTGTGCGTGCTTTTATTTCTACGTGAACACAAATTGCTCTAATTAGGAGGAAGGGTTCTCGTATTTTTATATGCTAAGCCATTTGATTAAT	3
c01570	1570	NA	NA	NA	NA	NA	NA	1	0	0.5	NA	NA	NA	3	0.5	475	4	GCTATTCTCACCTAAGTATTTCTGAACAGCCAATTGAGAAATTTCTAGATGCAGAATAACCTACTCAGGCAAAACTTGCACCGACTTTGGTGCAAAATCA	A/G	CTGAAACGGTACTGAAACAACGGTGTGGCGAATCATGTCGTTTTCTCTGAATTACTGTAAATGGAATTATTAAAATTTTACCTTTCATTTTGCAGGTAGG	9
c01582	1582	ENSTGUT00000003054	0	0	1	NA	0	NA	NA	NA	NA	0	0	6	0.166667	976	11	AGTGGCCTTCCTTGGCAACAAGTTACATCACAAACTGTATCAAATTTATTAAAAAGGTGTTGAAACATGTCCTGTTATCCTTTAAAACGGCTTTTAAATA	T/C	GCTGTGTTTACTCAATGGGAAGAGACTCTTGGATAAACACAACTTGAGGCCCGTGCCCTGTGGAGCATTGGTTGAATTTGGCCTCGGAGCCGGTGCAGAA	6
c01599	1599	ENSGALP00000029378	0.5	0.5	NA	0	0	0	0	0	0.5	0.5	0	10	0.2	459	51	CCCTCCTCTGACAAAGATGCTGGGACAGCCTCAGCAAGACACCTTGAGGAACTCAGAACATGGTGCTGGGAAAAGGATCGAGATTTGGGATGTATTTGCT	C/G	TACAGCTGAATGGCTTTGCCTTTCTCTCCCTTTTCTTTGTTTGCTTTGGTTCCCCTTGGCAGAAAGGTGCCACCAAGGCACACCTGGTTGGGGACCATCT	8
c01604	1604	ENSGALP00000019631	NA	1	0	0	NA	NA	NA	NA	NA	1	NA	4	0.5	526	11	TTGATACAGGATTAGCCAAAGGACAAAGCCTTCCATCTGTGATGGGCTCAGTTCCAGAAGACATAGTAGAGGATATCAAAGTCCGCACTTGTTTCGTGAG	C/T	GATCTCCAACGTGGACTGAAATCCAAGCAGCCAAGTTCAACATTGATGGCAGTGCTGAGCGTCCTTCACCGCCTCCAGATGTGGACTATCCTTTAGATGG	5
c01607	1607	NA	NA	0	NA	NA	NA	0	0.5	NA	NA	NA	0	4	0.125	270	10	TACCTCCTCACCTACCTGTGGGCCTCCTCCATTTGCCTTGCTGGCTCTCTGGCTTATGAATGCGAGCCTGTTCCACACACAAGTTTGGATAATGATCTAT	G/A	TATGGAGTCAGTGAGTCCATGTGTTAGGAGCATGAGAAGTGAGAAGGATTACCTTCTTTCATGAAATTGTGCTCAAAGTAGTTATTGGGAACAGCAATAT	5
c01614	1614	ENSTGUT00000013504	0	NA	NA	0	0	NA	0	0	NA	NA	1	6	0.166667	402	10	TTAGTGACCAATTACAGGAGTTCTTGGCAGCAATGGTTATCATTTTAGTGGATTTAATCATTGCACTCAAAGTGAAGCTCGAGATTCCCTTTGAGATTAC	A/G	CCACTAATTGCTTCTGTTTTGCCAGTTACTGCATGAGCTGGTTTGCAAAAAAGGATCACTAAAGATGCTTTCTAAATATCGAAGAGCAGCAAACAGATGA	1
c01619	1619	ENSGALP00000025738	0	NA	NA	1	NA	NA	1	NA	NA	NA	0	4	0.5	673	9	TATCTTCAAGCACCGTGAATGGACTAGAGGGGTTCTTGTTTGGTTTTAATTATGTGGCTTATTCATTAAAAGGTTAATCTCCTGCTGTATTTTTCCTCAC	G/A	CCACAATTTCATGCCACAGTTGGAGCAACAGCTTGGCTCTCAGGCTGGAGGTTGATGAGGGAATTGCTTGCTTGGGCCAGCTCTGCGATGGATACTCGTC	4
c01638	1638	ENSGALP00000040068	0.5	0.5	0	NA	0	0.5	0	0.5	0	0.5	0	10	0.25	246	72	TTCTGGGGGTCTGAGCAACCCCAGCACCCCTTGCAGAAGGACGGGTCCAGCCTGGGCTCTCAGAAAGCACGGCCCATGCCTGCCTTTCCCCTCTTCCACT	C/G	TCTCCTTTCCCTCCCGTGTCCTTGCTCTCTTGTGCTGCCCTGGGCTGTGAGCCCCACAAAGCCAGCCTGGGGAGGACCTGATGGACCCTGCTCCCTCTCT	27
c01651	1651	ENSGALP00000032101	NA	0	0	NA	NA	NA	NA	NA	NA	NA	1	3	0.333333	917	8	AGCACGTCAAGTTAACCCCCACGCTCAGTATAAAGGAGGCTCAGGCCTGTCCGCTTGAGAAGATCCACCTGGATGAGAAGGCATTCCGCTGGCTCCATAA	T/C	GAGGACCAAATGGCTGTGGAGAAACTATCTGATGGGATCCGAAAGTTTGCTGCAGATGCAATTAAGCTGGAGAGGATGTTGAAGGAGCGAATGTTCAGCG	5
c01656	1656	NA	0	0	0.5	0	NA	0	0	0.5	0.5	0	0	10	0.15	390	28	AGGGGGCATGTGGAGTGAGAAGCCATGCTCTGGAGAAGATCCCTCTGCCTCCCTTTTGACCTTGCATCGGTCATCTCTGGGTCTTGCCCACAATCTCTCT	G/C	ACAATTTCTCCTGCCTCTCTGGACACAATAAAGGTTTTCTGCATGCCT	NA
c01661	1661	NA	0	NA	NA	NA	NA	0	0.5	NA	NA	1	0	5	0.3	1106	10	TTTGTTCAATAGTTCTAACTTTTATCCAGATGTAAAGAAGTTTGAAACACAAATTTTTATTCTTCTGTATTTTCCGTAAACACAAAAAAACCTCAGTGTC	G/A	TACTCTATGCAAAATACTGTTTGTGAAGTCTTATTTTCACAATTATTATCTGTATATGTTTTCTCAAATACAATTTTTTAACTTTGTTACTTTGTTACTC	Un_random
c01669	1669	ENSTGUT00000018892	0	1	NA	1	NA	NA	1	1	0	0.5	1	8	0.6875	220	24	AGTGCTGAGCTGCTCCAGTCAAGGCCTGGGCATTTGGCAGTGCTGCACACTCTTGGCCCTTCCCTGCCCTCTTCCCCTGCCCTCTGCTCTCCTCCCTTGC	A/G	CTCTCCTCCCCACTCGGGGATGGGGAAGAGCTGGACCCAAAAGGCTGTGTGGGGCTGATTGGCTCAGTCCTCCGCATCTGTAAAGCTGCACCAAGGGGGC	NA
c01686	1686	NA	0.5	1	0.5	1	1	1	1	1	1	1	1	11	0.909091	174	71	ACAAACAAACCCAAAAAATTTCATATTTTAAATGAACTGGTCAATAGGTTAAGAAAGATAAATAGTGTTAGGACACCGCAGACACTCCTGCTCACATCAC	G/A	CCGAATCATTACAACTTTTGGTCTTTGTTACAAATGCTGTAAAAGTGTCTCTATGGGGGAAAAAAAACCCCAAAACAAACCTGCAAGGTTTCCCCCATTC	8
c01691	1691	ENSTGUT00000003995	0.5	0	0	0	0	0	0	NA	0	0	0	10	0.05	1780	22	CTTCCCAGATAATGCAACTAACATAATGTGGATAAATGGGAAGTTAACTACACGAAACATGGTCTCTGCTTGTTGGGCAATTATTTTTTTCCCCGTAAGA	T/C	AACATGATAAATAAAACCTGCTTCTGTACAGATATTTGTCATTTCTGAAACACATACTTGTTACAGGCCAAGAGAAGACCCTGGGGGG	4
c01700	1700	ENSGALP00000006970	0	0	0	NA	NA	0	0	0.5	NA	NA	0	7	0.0714286	392	18	AGTGGCCCTTTTTCTTATGTGTTTTTTGTATAAGAAATTTTCTGTGAAATATCCTTCCATTGTTTAAGCTTTTGTTTGGTCATCTTTATTTAGATTTGCA	T/C	GAAGTTGAAAATTAAGGCATTTTCAAAGTAATTACTTCATGCCCATTTTGTGGCTAAGGGGAAAATAGGCAAAACATAACTTGTAAAAGACTATATTGCG	3
c01701	1701	NA	NA	0	0	0	NA	NA	0	0.5	NA	0	NA	6	0.0833333	1703	15	CTGAGGTACGGACATGAATATGATAAATACTGTGTGAGGAACAGATCGCACCAGGATCTGCTAAAACTGTGACATTTAACTGCTCGAGTTGGGAGGAAAG	C/T	GTGCGTCAGTCACTTCTGAACTGTCATATCTATCAGATGTGTACTCAACTGTTGAAAGTTAAACTTGAAATGTACTGCCATTTTCACCAAGTCCTTCTCC	2
c01718	1718	ENSGALP00000029159	1	NA	NA	NA	1	NA	1	NA	1	0.5	NA	5	0.9	417	10	ACCCACACCACACACAGGCACTGCCCTCAGACCACCTGCCAATGTCACCAGCACCCATGCAGAGCTGAGTGTGTGGGCACAGGGCACTCAGCAGTGCTGA	T/G	CAGCCCCAGTCAAGGCCTGGGCAGCTGGCAGTGCTGCACACCCTTGGCCCTCCCTCCCTCTTCCTCTGCCTTCTGCTCTCCTGTCCTCTCCCCTCATCTC	8
c01721	1721	ENSTGUT00000004412	0	NA	0	0.5	NA	0.5	0	0	0	0	1	9	0.222222	700	31	TCAAATGCAAATCCCTTTTTATTATCTTAGGATTCAGCATTATTTCGGATTAATTATTATATTTAATATTTTTATTTTTTTTTTCGTATTTTTGTGATTC	G/A	TCAGACTGAGTCTTTTCAACCAAGTGACTTCATTCTGCCAAGTCAAAAGTCAACACAAACTACGTTGTGCACAAACCCAAGGTAGTTTCCTTTATCACTC	11
c01732	1732	ENSGALP00000036076	NA	NA	1	NA	NA	NA	0	1	0	0	0	6	0.333333	682	8	AAAACACATCTGGGAGTGATTTTGTTTGCTTTAATTTTTGTTCTCCTTAATGCTCTTAAACATTTTACTGCCTTGGGGCCTTATACTGCAAGAACTTATG	C/T	GTGTGACTAACTTGTGGCTTTTAATAATACCAACTGAGCCAATCTATGGTTGAAGTTAGCTACAATTATAAGTGTCTGCAGGATCGTGCCCTTAATTTAT	3
c01735	1735	ENSGALP00000039986	NA	0	NA	NA	NA	0.5	NA	NA	NA	0	NA	3	0.166667	94	7	TCGGGGGGTCTGTCTTGGTTACRGGGGCTACGGAAATGCTGTTGGCTTAAGGGGCTCCATTCTTTTTGGAGGCTCAAATGGCTATGGGGGTGT	G/A	TGTAATTACAGCAGGTCTTACAATTCTGGGTACTCATTTCTGGGAAGGGGAAACTGTAGCCCATACTCTTCCCGTCGCTACAGCACCTACAGCCGAGGAA	25
c01736	1736	ENSGALP00000033759	NA	1	0.5	0	NA	0.5	0	0.5	NA	NA	NA	6	0.416667	2319	12	ATGATGGAGTAGCTGAATGTATGATCTGTAGGTAGTTGTCTTTGGGGTGCTTATGAAGCACTCGGAGACAGGTATTTATTTTCAGGGTTTGAAGTTTATA	C/T	GTGAGTGCTGAAAATACAAACCAAAATCTTCCCGTGTAGAAAGGAAGTGATGGTGTCACTGGTGTCCTTGTGTTGTCAATGTGTCAGTCTAGAGTTTCTC	14
c01756	1756	NA	0	0.5	NA	NA	NA	NA	0	0	1	0.5	0	7	0.285714	840	37	CTGAATTGAACAAAAATAGTTTGGTGACTTCATTACGCTCTGACGGAGACCTCTTTGAGCCTGGGCCTGAAGAACAATATGCTTCCTCCACAGAGGAGGG	C/T	GAGATGCACAGTATCAGGTGAACATTGTCTGTCCATAGCCTGGACCTGACAGACCATCTTTTGAAAGAACATCCCCTCAGTCCTTGCTGTCTTTGTGGAC	NA
c01768	1768	ENSGALP00000027719	NA	0	0	1	NA	0	NA	0	NA	NA	0	6	0.166667	1126	13	AGTGGCTCTTTTTCCAGTTTTCCTCAAGACCCAATAACTACCAGGGCAGTTGAAGACCTTTCATTGTTGAGACCTAAACTTCACAATCCTTCTATGAGTA	C/G	AGAAGATGCTAGACTACGCACTTTTCACTCATGGCCCCTGACGTTTCTCTCGCCCACCGATCTGGCAAAGGCTGGACTTTATTACCTGGGGACAGCAGAC	1
c01779	1779	NA	NA	0.5	0	NA	NA	NA	0	NA	NA	0	NA	4	0.125	1394	9	GTTATTAGTGATACAGCACTGAGTTGTTGTACCACTTAATGATATTGATGATTTAGTGGTACAGCTAAAGAAGTATTTTCTGCTTTAGGTTGTGTATCAG	T/C	GGATTAACTACTTAATTACTGCTTAAGCTCAAAGTACAAGTCAAGTGTCTTGAGAAAAGAGAGTGAGAAAAACTGAAATGTTTGTATTTTGTTTCTTTAT	Z
c01788	1788	ENSTGUT00000008577	NA	NA	1	0	NA	NA	0	NA	NA	1	NA	4	0.5	172	12	TCTCCCTTGTGCCCCTGAAGGCACGAAACCCTGAACTCGGACAGTATTTCTCAAGCTTCTTTCTTCTGGTACCTAGTGATTGGCTTCACTACACCTACTT	G/A	TCATTTCCTTTCCTAATCACCCCATTATCTTTCCTTGGGGCCACAGAGCAGTGTCCCTCCCGTAGGTTTAAGAAAGCTCCTGGGAATTCCCAGCTCGGGT	NA
c01792	1792	ENSGALP00000002420	0	0.5	0	0	0.5	0	0	0.5	0.5	0	1	11	0.272727	678	47	GGACAGAGATGCCATCTCTGGCATGGGCGTGGTAGTACACATAATTGAAAAAGACAAGATCACCACCAGGACCCTGAAGGCTCGCATGGACTAGCCCAGC	G/A	TCTGCTCACACGTCTCACACCCCAGTCTGCTCGGAAC	27
c01795	1795	ENSGALP00000033891	0	0.5	0	0	0	NA	0	0	0.5	0	NA	9	0.111111	134	33	GCGGCGGTGCAGCCATGGCCAAGTCCAAGAACCACACCACGCACAACCAGTCCCGTAAGTGGCACAGAAATGGCATCAAGAAACCCAGGTCCCATAGATA	C/T	GAGTCTCTCAAAGGGGTTGATCCCAAGTTTCTGAGAAACATGAGGTTTGCAAAGAAACACAACAAAAAGGGGCTGAAAAAGATGCAGGCCAACAACGCGA	12
c01796	1796	NA	0	NA	1	NA	1	0	0	NA	NA	0	0	7	0.285714	1417	9	GTGATGAGCCTTACTGAGGTGAGAGTCATGCACAGGGAAAGGTCTGATAAACAGCAGCCTCCCTTCTTACGCAGTCCTGCTTCATCCAGCAAATTATTGT	G/C	ATCTCCTTCCTGATGGTGTGGCATTTTCTAATTTTTCAGAAAATGGCTGTCTATAAGAGGGAGGCAGTGCTTTCTGGTTTGTTTATTTTCCTTTTAATAC	3
c01801	1801	ENSGALP00000035496	0.5	0	0	0	NA	0	0	0	0.5	0	0	10	0.1	1038	28	CAATGGCCTTGGATTGTCTGACCTCAGTAGCTGTTAACACCAAGTAATATCTGTATCAGGCCCTACCTAGAGCATATAGCTGAGTGGGAGTAAACAAACA	C/T	GATGCACATGCCTGTTAATGGCCACGAGAGAGAGAGAGAGAAATCAGGAATAAACTTAAAAGTAACAGTAATTCAGTCAATGAATGTTCATGTTGGAGAT	12
c01802	1802	ENSGALP00000001690	NA	0	0	0	NA	1	0	0	0	1	1	9	0.333333	479	21	AGCATCCTTGCCAGAGGGGCTTCTGTAAGAAGATATAATCAGCTTAAAACAAAGAATAGTCGCAGGAAAAGAACAAACAAAGAAGTGAAAGAACATGGCA	T/C	GTGATTTACAAGCATGGCTACCAGAGAGGGAAGCTACCCCTGAAAACCAGGACCCTACATTTAGTAGTGCTTTAGCTTAGATTAATGCTTTCTTTATTCT	25
c01810	1810	NA	0	0	0	0	NA	0	0	0	0	1	0	10	0.1	558	21	GTCAAGCCTGCAAGATGCAGCTTTTTAAGTGTCTACACAATGCCAATATGAAAACATWAAAAAAAAATTAAATTACATCAATACATCCACTTATATGCAG	T/C	GATGAGCTCAAAGTTAATGGAGATAAAATACTGATGCAAATAACACACCCCAAAAAAACATATGCAATCATCTTCCATCATTTACAGTATAGTAGTTACG	5
c01811	1811	ENSGALP00000011689	0	0	0	1	NA	0	NA	0	NA	0	NA	7	0.142857	983	13	TTCCCTGCAGGCTCTGGCAGAAACGTGATTGACTACAATGGGGAGAGGACGCTAGAAGGCTTCAAGAAGTTCTTGGAGAGCGGAGGCCAGGATGGGGCAG	C/T	AGCTGATGATGATCTGGAGGACCTGGAGACGGATGAAGAAACAGACCTTGAGGAAGGTGAGGATGATGAGCAGAAACTCCAAAAGGATGAATTGTAAAGA	18
c01815	1815	ENSTGUT00000006388	NA	1	NA	0	1	NA	0.5	NA	NA	NA	0	5	0.5	455	8	TGCTGGTGTCAGTCTCCGATTTCAGTGCAGGATAGTTTTCCTTCCAGAAAACCCAGCAATAAGGTGGAAGCATCGCAACAAGTTTGACTTCCAGTCGCAG	A/C	TGTTTAGGCAAAAATCTTAGCACTGACTTTCCTGTCTTGCAATGGAGACAAGTTGCTTTCATCTCAAGGCAGTTGCAGACATCCAGATCTTAAAAGGATT	NA
c01816	1816	NA	NA	0.5	NA	NA	0	0	0	NA	0	0	NA	6	0.0833333	156	12	GGCTTCCCTTATAATATTCTGATTATTATTATTATTTTTTTGTGCTATTTCTGTGACCGTGGAGATCACAGTAGTCAGGGGTACAAAGGTGCAGCAAAGA	T/C	GCTACTCGCTGGTGAGTTAAGACCGTTGGGGCCGTGTGTGTCTGTGAACATGGGGCTGCTCATAGAGCAAAGAAAATTCCCCTCTGAACACGGAATTAAT	1
c01837	1837	ENSGALP00000038047	0	NA	NA	1	NA	0	0.5	NA	NA	0	0	6	0.25	1232	11	TAATAGCCAATTAGCTGTGCAATAATTACCGAAAACAATCAATCATGACCAGTCATTGACCCTACTCCTTGCTTTGATTATATTTAATACAATAAAGCTT	G/A	TATGGAATAGGTGAAAAATAGAAATGGTGGGGTTTGTTACAAAGAAAACATTAAGTGGAACCTGTAGATCCCACATTTGAACTTGTTTGAAACAAAACAC	17
c01840	1840	ENSGALP00000036285	NA	0	0	NA	1	0	NA	0	NA	0	NA	6	0.166667	638	16	TGGAGAGCTTCTCCGACTACCCTCCTCTGGGACGCTTCGCTGTGCGCGACATGAGGCAGACGGTGGCCGTGGGGGTCATCAAGGCGGTGGACAAGAAGGC	A/T	GGAGGCGCCGGGAAGGTGACGAAGTCGGCCCAGAAGGCCCAAAAAGCCAAATGAAAGTGGTGTGGGGCAGCTGGCCAGGGCTGGGTCGGGGGAGGAAGGA	3
c01854	1854	ENSGALP00000025937	0	0.5	0	0	0	0	0.5	0	0	0	1	11	0.181818	833	59	TCCGCTCAGTCCACATGGATGGGCTGGTGTGGGGAGCCTCCAAACTGGTCCCAGTAGGTTATGGCATTAAGAAGCTCCAAATCCAGTGCGTGGTGGAGGA	T/C	GACAAAGTTGGAACTGACATCCTGGAGGAGGAGATCACCAAGTTTGAAGACTACGTGCAGAGCGTTGACATCGCTGCTTTCAACAAGATCTAGAAGCCAA	2
c01863	1863	ENSGALP00000028867	0	0.5	NA	0	0.5	NA	0.5	0.5	1	0	0.5	9	0.388889	474	36	GATGCTATGGCGGAAGAGGCTGCAACATCTGCTAAGGACATCGGCCACCACCTCTGACACCAACCACTCGCACCATGGAATCCACGGCACGGATTGACAA	T/C	GCACCTCCCGGCTTTTCTGGCACATGGGTTTCTTCTCCAGGGCTCTTCCTCTCAAGGCACCAAGCAAGGAAGCAGGAAAGGGCCCAGTGTGTGATGCCTG	NA
c01866	1866	ENSGALP00000020355	0	0	0	1	0	0	NA	NA	NA	0	0	8	0.125	1362	21	AATATATTTAGCTAACACTGAGAAAAGAAAATCCCAAGCAATATAAAGACAAAAAACATCATGAGATGACTGATTCTAGAATAATTTAAGACTTTTTATC	G/A	TCTCTGGATGTAGCAATCGAGTGAACACTCCCCTACTGAAGTATTACTTGTAGTTAGAGCACCACCGAAAGCTCATCTTATTATTCTCATTTTAGAACAG	7
c01867	1867	ENSGALP00000017172	0	0	0	NA	NA	NA	NA	0.5	NA	0	0	6	0.0833333	214	13	CTGCAGGGTCACGGTGTCATTTTATTTTAATATTTTATGGTAAGGGAGAACATTCAGAGTTGATGTGTAAGCTTTGATGTCCTTGATGGAAGTAACACCT	G/A	TCATCAAAGAAGACGGGGGCAAGAAAACAAGCTGAGGTATTTCACCAGATGAAGAATTCTGTGCTTCTGAGGCAGCTGAAACCTCCGCGTCCCCTTCGTG	8
c01890	1890	NA	1	NA	0	0	NA	1	1	NA	1	NA	1	7	0.714286	246	14	TGGGTAAAGCCATTAGAGGTTGGGTTGCAGGTTTTACTCTTCAAGAAAAAAAGGAAAAAAAAGACCTTTTCCTTTAGTTGACAGCAGAGAGAACTTTACA	C/G	AAGTTGATGCTGTTTAAAAAAGAGAAAAACGCTTCTCCAGCCAGGAGAAGCAGTTTCTCCAGCCTGGCCTGCATGTAGTACCTTGAGCAATGATGATCCT	NA
c01893	1893	ENSGALP00000030758	NA	0.5	0	NA	NA	0	0	NA	0	0	0	7	0.0714286	415	21	ACAGGCAGGCAGGAGGAGGCGCCCCTGGGCTCTCGGAACACATGGCCCTTSTCTAACTTGCCTCTTTCCCACTCTCTTGTCATTTTCTCGCTTCTCTCTT	G/C	TCTTCTGCTCCCCTGGCCCGTGAGCACCTGCCAATCCCCATGCGAGGAAGGACCTCCTGCCCCTCTCCCTCTCAGGGGCAGGCAGACAGGCAGGCACTTG	NA
c01912	1912	ENSTGUT00000003109	NA	0	NA	NA	1	NA	NA	NA	NA	NA	1	3	0.666667	156	10	ACTTCCCATTGTGAAATGGGAAAACAATTACAGAGATTTGCCATCACTGTAAGTGCCTGACACAGCCATGGCAGTTTGACACCTGCCTTTTGCCACTGCT	A/G	CTGCTGCCACAGGGGAAAAGGCCCATTTTAAATGCTGCATGATCCAGACCCGGATCAGCAAGAGCTCTCCGCAGGCGAGGAAGCTTCTCTGGGCCTCCAG	NA
c01929	1929	ENSGALP00000014308	NA	0	NA	NA	NA	0	NA	NA	0	0.5	0	5	0.1	958	10	CTCACATTGACCAGTTTACTCCTGACATGCTGGGGTCTGCTGAGCTGGCAGAGGAGGTCAACTTGAACGGTTCTGGGAAACTAATAAAGATCACGGGCTG	C/T	ACAAACCCTGGAAAAACTGTAACCATCGTGGTACGTGGATCCAACAAACTTGTTCTAGAAGAAGCTGAGCGTTCGATTCACGATGCTCTGTGTGTAGTAA	3
c01936	1936	NA	1	0.5	NA	NA	1	NA	0	NA	0.5	1	0	7	0.571429	254	10	TAACCTAGAAAACAAATTCTTAACTGTGTAGCTTTGTGTAAATTCCTTTAGCACAGAAAATCTTAAAAAAAACTTTAAAAGTGTGACAGCACAGTCAGTA	C/T	AGGGACAATGGTGATGATCTTAGTGAGGGGGAGAGATGCAAACAGGCCTGGAAGTGATAGCTTGTGCTTTATGCAACAGCAAAGGGAAAGCCGACACACT	NA
c01943	1943	ENSTGUT00000013139	0	NA	1	NA	NA	0	NA	NA	NA	0.5	NA	4	0.375	769	10	CCCCGTGGAATTAACTAAAATCACACAGAGAGGACAATGTACACAGGTAAGCGCCGAAAGGTTTGTGTTAAAAATAGACTTCAGGAGGCTGATGCCTCTG	C/T	AAAGTCTCATACTCGAATACCCTGCAGGCGTTTGCCCACATTATACCACTTTTCAAACATCAGAATGCTAAGCAGTTAGCTGAATTCCACCGTCCAGCTC	18
c01972	1972	ENSTGUT00000014330	0	0	NA	NA	0	NA	0	0	0	0.5	NA	7	0.0714286	396	18	CTTTATGTCCCAGCTCCCTCCTTGGGCAGGCGGATGGACAGCTCTCTGGATCTCTGCTTTGGTCTTTGGGCATATACTCTTTTATTTCACCGGTGCTCTA	T/C	GCAATAGGGTCTCCACTCAATGGACATTGTTTCCTTCTTTTGACCCAATAAAGTTTTGCTGCATCACAAA	27
c01976	1976	ENSGALP00000008091	NA	1	NA	0	NA	NA	0	0	0	NA	1	6	0.333333	397	10	CGCAGGTAGAAATGACAGCTGTGGTCATCAGGGCAATGGCTAGGCAGATAGCTTCTCCTTTCGTGGTGATGACAACGATCTCCTGATTAAGCTCAATACC	G/A	TCTTCATACCTCAGGACACCCGGCAGCATGATCTTGGCTCCATAGCAAATGGCATTAACCGCGCTGTCTTTCATGACCAGCCGCTTGTGTGAAGTCAGCA	4
c01977	1977	NA	NA	0	1	NA	NA	NA	1	NA	NA	NA	0	4	0.5	179	11	AGCCTTGCTCCTTGTGAAACGACAGTTCTACCGGGAGAAAAGCAGGTTGGGTCGGCGTTGGCCGCTGATGGTCACTCCAGCTGACCAGCAAACCCCAGTT	G/A	CTTCGGGCAGTGGCCCATCCAGGTCCCAGAATTCACCAGCAGCGTTAAGGCACGATACAAAACCCACGTAAGTCACGAGATTTAGGTGGGCTTTGGATCC	NA
c01992	1992	NA	0	0	0	NA	NA	NA	0.5	0	NA	0	0	7	0.0714286	450	20	AGCAAGTGACAGTGAAGGTGTAACACCAACAATTTCTCCATAGAAAACTACTGTAAATAGGTAGGTGGATGTTGTATAGCTAGGACACTGTCGCTGGCTC	G/A	TAGTGGTTATTAGCTCAGGTTCCACACTGCTCTCCAGGGGGAGGATTTGAAATTTCAGTGCAACGGAGAGATTTCTTATCCTTGACTTTCACAGGGTGGT	1
c02006	2006	NA	NA	1	0	NA	NA	NA	0.5	0	1	0	1	7	0.5	1032	12	AGGCAGGTTAAATCCCTGGACTTACCTGCTGCAGTTTTTAGGCAGTGATTAAAATTCTTTCACCTTTTCTGCATTCCTTCAGAGCAAATGGTTCAGCAGC	G/A	CAGCATTCTGGTGTCACGTGCCTGGACACTTCTGGCTAGGGAAGGAGCTGTCATGGCCATGGGCCTGGCCTACCATTTTGAAAAAAGCATGGTTTTATAA	5
c02010	2010	NA	NA	0	0	NA	0	0	0	NA	NA	0	0.5	7	0.0714286	566	21	GACAGTGCCCCTTTTAAAGAGCTGAAACTGATTAAAAACATTGACCTGATTACAGTAAAACTGTTTGTGCCACTGCTGAATTTACTGCTAACCAACAGGG	C/T	GCTAAACTTGGGTAAATGCAGAGATCCTGAAACAACCCAGAGCTTTGAAACGGGGTAATTTATTTTATTTATTTTTTTTCCCTTAGATGTAGCTGTCCTC	3
c02012	2012	ENSTGUT00000004779	NA	NA	0	1	NA	0	NA	0	NA	0	0	6	0.166667	574	10	AAGGAGCTAGTTTTTCATACTCACAAAATTCTAAGTCCATTACTGTTGTCATGCCACTCCATACTAGGCAGCAGATACCACATTCAGCCCCAGTGACGGA	T/C	GAATTTTAGGTGGGTTAAAAGTTGCCTGAAACAATTTATGTGCTACAGACCCTCAAATATAAGAGCTACTTAGAGTTTGGCATCTACCCCAGGACTGTTG	NA
c02039	2039	NA	0	0	0	0	NA	0.5	0	1	0	0	0	10	0.15	15	26	GTTTATAGATGAGA	G/T	CTCTTCCCTTCTTCCCCTGGCCCATCCAGGACTCCCTYCCTCACTCTCTAGACATGGGCAGCACCTTAGCAGTAGGCATTTGTCCTGGATTTCAGTGTTC	NA
c02042	2042	ENSGALP00000018213	0.5	0	0	NA	0	NA	0	NA	NA	NA	0	6	0.0833333	169	13	ATCAAGGCTACGGAAACTACAATAGCGCTTACAGCGATCAAAGCTACAGTGGCTATGGAGGATATGACTACTCTGGGTACAACTATCCCAATTACGGATA	C/T	GGGCCGGGATACACAGATTACAGTGGTCAACAAAGCACGTATGGAAAGGCATCCCGTGGTGGCGGCAATCACCAAAACAACTACCAGCCCTACTAAAGCA	4
c02052	2052	ENSGALP00000022870	0	0	1	0	NA	NA	0	0	0	0	0	9	0.111111	503	19	CTGGTACGGCAACAGCTACAACTGCTTCCTGGTATAACATCAACAAAACAGCTGCTTATTTGATGGTTCCTTATTTAGCTTGGCTGACCATGGCTTCTGC	G/A	CTCAATTACCGCGTCTGGAAGGACAATCGCAACAAGAAACAAATCTGAAGAAACAGTCTTCAGCAAAGAAGATTTYTTTTTTTTTBCCTCCACAAGAATT	1
c02054	2054	NA	0	0	0	NA	NA	NA	NA	0	0.5	0	NA	6	0.0833333	828	15	TCAGAGAACGCTGAGCTGGGTAACTAATAATATTCACACCCAGTGTATCATGAGGAAAAATCCATCCTAGAGTCTGACCGGCTCCTTTAAAATATCACAT	C/G	TTTAGAGGATTCCAGATTTCTTCCTCTTTGCTTTTTGTTCCAACCTCCAGTTTCTAGTCACCGTCGATTACTTGTCTTCCTCCTGTACAATTTACACCTT	NA
c02059	2059	ENSTGUT00000009735	0.5	NA	NA	NA	1	0	0	NA	0	0	0	7	0.214286	440	13	ATCTAAATTCACCTAAATTCACCAAATTCTTGAAGATACAGAAGTAATTTGAAAAATCGTACCTCCTTGGACTAGATCTGCTTTAGAGATACGCCAGAAA	T/C	GTGTGAAGGAAAAGAAAGGTCGTCCCAGGATAAAAAATAATATAAAGGACTAAAGACATACAAAACAATCAGTGGTTGGCTAATTACATGCCATTTTAAG	1
c02085	2085	ENSGALP00000036869	NA	0.5	1	0.5	1	0	0.5	0.5	0.5	0	1	10	0.55	513	52	AAGCTCCAGAGGCTGGCTTCTAATAAAGGCAAGAAGCCAGAGAAGTCAGAGAAAGCAGAGAAGCCAGCGAAGGCGCAGAAGTCAGCGAAAGCGCAGAAGG	T/C	GCAGAAGGCACAGAAATAAAACCAACTTCTAGTTATGTATGACTCTGTGTCCTTGTTCTGATTCTTTAACAAATGGTTAAACATCTGATTTGAATTGTAA	2
c02110	2110	NA	0.5	0	0	1	0	NA	0	0	1	1	NA	9	0.388889	919	18	GGCTTTTGTTCCCAAATTGAGGCCGTTTGAGGGGGATGCTGCAGAGGCAGGAAAGGCAGGTTGTCAGGTATGACAGCAGAGCTGCCAAATATCTACTACA	C/G	TGCTCTTATCTGCCACCTCCGCTTGCTACTCGGACACGTTTCCCAACAGAAATGGGAACTCTGGGGGGGGGGGAAAAAATAAAATAATAAAATTATTATG	NA
c02116	2116	ENSTGUT00000003645	1	NA	0	0	NA	0	NA	0	NA	NA	NA	5	0.2	197	9	GAATGGAGGTGCAGACCAGGAACCTAATGCCGTGGCAGTGAATCACGTTAAGCCTGCAAAACTGAGGTGTATCCAAGGGGAGCAGACCCACAAACTGTAC	A/G	TTGACCGTTGAATGCGATGATCCTCTTTGGGTTTCTCTTTTTTATTAGTGGTTGTTTGGTTTTTTTTAATTTCCCTGCCTGCTTTCTTGTTGTATCTTCC	9
c02127	2127	ENSTGUT00000009535	0	0.5	NA	0	NA	NA	0	NA	0	0	NA	6	0.0833333	1526	13	CAGCACTTTAAATCTGAAGACAATTATCACCAAAACTTAAAATACAACAAAAGCAATCTATAAATTAATAGTTCTGCAGTGTAGTACTAAATTATTATTT	G/A	TGCACTTTATTAGCATGTTAACTTTTCTGATTAGACATACTTAAACAATAGCTTGTTACTCCCAAAAAAACTGAGATCTACTTTTTTTTTCTTTTTTCTT	18
c02131	2131	NA	0	NA	0	0.5	NA	NA	NA	NA	NA	0	0	5	0.1	230	12	TTTCTCTAATGGGATGTATTGTCCCCTAGAACGTGCACCGAACTACAGCAGGTATCAGTGGGAGTTCTGCAGGCACAGGAGCAAGGAGCTGCCTCCTACC	A/T	CATCCTGGGCTTGCAAACACCCCACACATACCTGCTACTAAATCCTATTTTTACAGCAGGAAAAAGTTCCCATCACTTTTCTTTCTTCGACCGTGTGGAG	4
c02134	2134	ENSTGUT00000014931	0	0	1	0	0	NA	0	0	0	0.5	0	10	0.15	39	18	AATTCTCAGTCCCTCCCTCTATGCTTCTTCCCGTTCCC	T/G	GCTCCTCCAGCCTTTGCTGGCCTCACAAACACATTCAGTTCTTCCCATAAAAACTGTACAAATATAGAGCTAACCACGATGATGCTTGACCAGAGAAAAG	3
c02148	2148	ENSTGUT00000006329	1	0	0	0.5	0	NA	NA	NA	0	0	0	8	0.1875	909	10	CAGAAGAAACTGCTGATAGAAAAAAAACACATAGCAGATGGTATAGTAAACACAACTTAGTCACTCTAAAAAGCTTACATAAAGGCATTACAGCACACAG	T/C	GAGCTTGTTGCTCTTTGTCTGCAAAGCATCCACAGAAGGGCTCATAGAGCAGGAGTCCCACATCTGATTTGCTTATCTGCTGCCATCACCGGGAGAAAAA	12
c02154	2154	NA	1	NA	0	0	NA	0	NA	0	NA	0	NA	6	0.166667	74	10	GYTCGATTTCATTTGCAATTTGAGCTTCTTAAATCCACAGAATTCGGTCTTAAAAACCTCAGGAGTGTTGCAT	A/G	TATTTATTACGGCACATTTACTTCCAGCATTACTCTGAATTCTGATGTCGGGTCCCATCACTTGACCAAGGGGGCAGGTCCTCAACATACACTGATGCCC	NA
c02162	2162	ENSTGUT00000014317	NA	0.5	NA	NA	NA	NA	NA	1	NA	0	0	4	0.375	347	21	ATGGTATTGGACGGGGGAAGGAGCATTGTGTTGTTGCTTTCTGGTGGCCTGAGCAACCCCAACACGCCTTGCTGAATGCTGGGTCCAGCCTGGGCTCTCA	C/G	AAAGCACGGCCCATGCCTGCCTTTCCCCTCTTCCACTCTCTCTTTTCCCTCCCGTGTCCTTGTTCTCTGGTACTCTCCTGGGCGGTGAGCCCCACAGAGC	27
c02166	2166	ENSP00000371197	0	NA	NA	0	NA	0	0.5	0.5	NA	NA	1	6	0.333333	1157	9	CCACTAATCACTCTTTGCCATCCTATGCAGTTCTGGGCATTCTTTTAAAAAAATGTCTTTAGTCCCATGATTAATCTAATCTTCCAGTGTTTCTGAATGG	T/C	GTGATTCACTGTTGAGAATAAAGGGCTCTGTTTTGTTTAAGTTTTCGTTGCACTGCTGCTTAAAATTTAGTCAGTCAGCAGCACACCAACATAATGAAAT	Z
c02176	2176	ENSTGUT00000003357	0.5	1	NA	0.5	0	0	0	1	0	NA	0	9	0.333333	655	25	ATTGGTGGTATTTGCACAAGTGCTGCCTCCAGACCTTACACCCAGGTGCTACTGGGGGTCTCTGTGACCCAGGGAGGGATGGAGTCGGAGCGAGGGCTCC	A/G	CCACGGACACAGATGGGATCTGGGGACACAGGAACCCCAGCTCCTCCCGGAGAGGGCTCCTTGGAAAAGGGGAATGGCCCCAGAATCTCCATCACCACAA	NA
c02200	2200	ENSTGUT00000017481	0	0.5	0	0	0	0	0	0	0.5	0	0	11	0.0909091	279	53	TTTTCTTTGTTTTCTTATGTTCCCCGCATAGCCTGTTGTGAGACCTCAGAAACCAGCCTGGAGGGACCTGCAGCCTGTCTCCCTTTGCTGGGCACATCAA	C/T	AGATGCCCTGTGGGAACTCTGCCACAGGAAAAGGGAACACATTTTGTCTGCTCCTTCTGCTCCTCACACTTGGGGTCTCCACCTGATGTGACCCCATTTC	NA
c02210	2210	ENSGALP00000040106	0	NA	0	0	NA	NA	NA	1	0	0.5	0.5	7	0.285714	289	30	TTCTGGGGGTCTGAGGAACCCCAGCACCCCTTGCAGAGGGACGGGTCCAGCCTGGGCTCTCAGAAAGCACGGCCCATGCCTGCCTTTCCCCTCTTCCACT	G/C	TCCCTTTTCCTCCCGTGTCCTTGCTCTCTTGTGCTCCTCTGAGCTGTGAGCCCCACAAAGCCAGCCTGGGGAGGACATGATGGACCCTGCTCCCTCTCTG	27
c02228	2228	ENSTGUT00000001229	0	0.5	NA	NA	NA	0	NA	0	0	0	0	7	0.0714286	189	19	GGAAAATTACTTTTCAGCACCTCTAGTTGCCAAAGTTCCGCTGTCCCGTTGGAAAAGAATTATCAACTGACATGAAAAGAAACGTGTTGTTCTGACAGCC	A/G	CATATAACTGGATAACATTTCTTACTGTAATTTCTGACTGGTTACAATAATTACGACTTCTGACTGTTTCAACCACTTTAACTTGTATTTACAGTTTCCA	Z
c02257	2257	NA	1	NA	NA	NA	NA	NA	NA	NA	0	NA	0	3	0.333333	466	9	TGTTTTTTTTTCTTTTTTCAGTAAATGGAAACAGGGAAGGAGAGGGAGGACAAAGATTTTACAGATGAAGTTTTTTGATTGTGGTCCACATGTACCAAAG	T/C	GTATCACTTAGGCAGTTACTGTTAAGCTATGAACTGGAACTCAAACTCTGTAATGCTAAAGCACAGTCCTGGATCACATGCAAAGAAGCCCTGGGAAGGC	NA
c02267	2267	ENSGALP00000036710	0	0.5	0	NA	NA	1	0	0	NA	0	0.5	8	0.25	354	37	ATGCTCTGGACAAGATAAGGTATGAGAGTTTGACTGACCCAAGCAAGCTGGATTCTGGCAAAGACCTGAAAATTAATCTGATTCCAAACAAGCATGATCG	T/C	ACTCTGACCATTGTGGATACAGGCATAGGGATGACCAAGGCTGACCTGGTCAACAACCTTGGTACTATTGCCAAGTCTGGTACCAAGGCTTTCATGGAAA	5
c02352	2352	ENSGALP00000028029	0	0	1	0	NA	NA	0	NA	0	0	1	8	0.25	805	12	TCCTGGTTGCCATGTATATTTTTGCTGGTGGAATAACCATGGGCAATATCGGCAGGCAGCTGGCAATGTATGAATGCAAAGTCATTGCAGAGAAGTCTCA	T/C	GAGGACTGAGGAGAACAGTGTGCACCTTTTAAACAGGAAAATATCTGACAAATGACTGTTGGAGGAGCATAAGGAACACTTGACTATGAAATTGCCAAAA	7
c02373	2373	NA	1	NA	NA	0	NA	NA	0	NA	NA	0	0.5	5	0.3	407	8	AACAGCGGAAGGAACACAGAATGTCTTCATACAGACACGGCTCCTTTGCGCCCTAAGCAGAAAGTCTGCAGATCCAAATACACTCAACCATCTGCAGATC	A/G	CTCCCTAAAATCCCAAATTCTCTGCCTAGCCTGGAGACTCCAGCAGCCCTGACTAACCAGGGGACTACTGTTCAACAGTACACACTGTTAAGTACTAACT	NA
c02382	2382	NA	0	0	1	1	NA	NA	NA	0	0.5	0	NA	7	0.357143	66	9	CCATTCAGATGACATTAAACTTGAGTACATTTTGAGTTACTAGAGCATTGTACGTTTCCTGAGTA	T/C	GTGTGTGGGACAACAATTGAAAGTCATACCTGTATCTGATAACCAGTTCCATGCCTGCATCATTCACACTCACTACTTAAAACTGCCATGATGTAAAATG	5
c02403	2403	ENSTGUT00000003035	NA	1	0	0	NA	NA	0	0	NA	0	1	7	0.285714	937	18	GGCTCCTGGTATGGGAGGTTGGGTGTGGCGAGGCTTCAGGCAGCTGCCTTGGACTTGTTTTCTCCAAAATCAGCATCCAAAGCCTTGTGGTTAGCCCTGA	C/T	GTGTATTTGTGTATTTGTATATTTGCATGAACAAAGGTCAGGAACCATCAGCCCCAGTAGCTCAATTTACTTCTTATAGTTCAAGATAAGCTTAAGACAG	12
c02419	2419	ENSGALP00000003684	1	0	NA	0	NA	0	0	NA	0	NA	0	7	0.142857	822	13	GTGGGGACAGCTGTCCTGACGACGTCTGTGGCAAAAGACTCTCTAAGAGCCCCAGCACCAGGCAGCCAGAAACGCACGCTATTCCTAAGCAGTCCGGACA	C/T	GGCATCAATGGGGCCAGCAGCAGATCTTTGCCTTCTGCCTTCCTCCTCCTCCTCCTCCTTTGGGTGGCTACCGGGCAGCACTTGTGCCGGTAACTCACCA	9
c02422	2422	NA	NA	1	NA	NA	NA	NA	0.5	NA	0	0.5	0	5	0.4	206	10	CGAAAAAAAAGTCAGACTTTATGGAGGGGAAGGTGTGCAAACCACAGAAATAAACCAGCTTTGAAAAGGGGTTCTTATTTTACTCTTGGCCTGAACTCAT	G/A	CCTTCTCCCCACCTCTAAACACCAGGCACCTTTTAAGTCACAGATAAAACAAAGCTCCACCAGTTCCACCACTTGATCATTAACATATGCAAAACAGATC	3
c02425	2425	ENSGALP00000015520	0.5	0	NA	1	1	0	0	0	NA	NA	0	8	0.3125	456	12	AGTCTGCAGACTTGAGGCCAGGAGAATTTGTGGTGGCCATTGGAAGTCCTTTTTCCCTTCAAAACACGGTGACTACGGGGATCGTTAGTACCACCCAGCG	T/C	GGAGGGAAGGAGCTGGGGCTCCGCAACTCCGATATGGACTATATTCAGACCGATGCCATCATCAACTATGGAAACTCCGGAGGACCCCTAGTAAATCTGG	6
c02457	2457	ENSTGUT00000003047	NA	NA	NA	NA	NA	1	0.5	NA	0	0	0	5	0.3	532	11	GAATTATTTAGCTCTGCCGTAGGGCTGGTCTTCCTCCAAGCACTTTATACGCCTTAACTACTGCTGGGCTGCCCCGGTGGGAGGTCCTCTGCCATGCAGA	C/T	GTGCTGCCACCACCTTTCTGTGCCATCCACTTGCTCCATGTCATCCTGCTGCTGGGTCTGACCCGGGTTTGTTTGCCTGGAGAAGCGCTAATCCTCTCAC	NA
c02475	2475	ENSGALP00000023962	0	NA	NA	0	0	0	0	NA	1	0	NA	7	0.142857	2806	9	GCATATGTTAAGTCCTAAGAGGTAAATCACTTTTAATGGCACCCACATATTTTTACAGGGAAAAAAAAATTACATTCTGATTGTTAGTGAGATAAGTATT	G/A	CATATGTGTTGGTTGTACACAGATTTTTGCAATGCCCAATAGCTCACTGTTTCTATGGTGACTTCATCATACATATTATTCATTTCTATCATGCATTTAA	3
c02484	2484	NA	0.5	NA	NA	0	NA	NA	NA	NA	NA	0	NA	3	0.166667	559	5	CATGGTTTTATCCTCAAGTAGCACCAACCATTTAAAATTTTCATCTTTTATATACATACACCTTTTAATATTTTCCATATATATATATATATATACACAC	G/A	CATCTACGTGGCTTCGGTACSTTCACCGCAGGAGAAACTTATTTACAATTAGTTAGGAAAATTACAATTGTATCGAGGTACAGTAACAACCAAAACAAAT	NA
c02487	2487	ENSGALP00000015176	0	1	1	0	NA	NA	NA	NA	NA	1	0	6	0.5	657	10	TGGTCCACCCTTCTTCATCTGTCTCGTTTTTCGTGCGGCGAACGGGCTCACGGTCCTTTTCTGTTTTCCAGGAGCCCTTCTCCTTCTCCCCATCCCTCTC	A/G	CGATCCTTGGATGCTGCTGGGGGAGCAGATGCTGGAGAAGCAGCAGGAGCTGGAGCCGATCGCCGAACGGTTTCGCGTTCTTCTCCGCGGTCCTCTCTCC	6
c02531	2531	ENSGALP00000029968	0	0	0	NA	0	0	0	0	0	0	0.5	10	0.05	288	23	GCCTTCTTCTCTTCAGCTGTCTGGAAGCGGCCATGCCCAAATTTGGAGGTTGTGTCAATGAACTTCAAGTCAATCTTCTCCAGGGCCCGGCGCTTGGTCT	G/A	CACAAGCAGGGACTTGCGCAGGGTCAGGACCCTCTTCTTGGTCCCAACAACACAGCCTTTCAGCATGATGAAGTCATTGGTCACCTCACCATAGTGGACA	1
c02546	2546	NA	NA	0	0.5	NA	1	NA	1	0	NA	0.5	0	7	0.428571	620	14	TGTATATCACAACAGTATCCTGTCGTAGGCAGGAAAAGGTTGCTGTAAATGCACCCCAAATTAGATCTGCTGCTCTTCCTATGTGTTGTAATTCTAGAAA	T/C	GTCTGCATTTCAAAGAACGAAATATTTGGGATCCTGCCACAGCTAAAATTCAATATTCCGGGTGACTTTTCCCCCATCCTGCGATACACTCGGAGAGAAC	5
c02565	2565	NA	NA	0	1	NA	NA	NA	0.5	NA	NA	0	NA	4	0.375	1161	9	ACACTTAAGTTTAAGATTTGGAATTAGTTCAGTTTCTAGTCACTTTCTGGAAACCACAGAATTATTTGGCTTCACTGTGGATTTATACTTTATCTCCAAG	C/T	AGAACTAGGTTTTTCTTACACAGGGATTTTAAATCTCTGTGGTACCAGTCAGGGATGCGCTTGCCATGAAAACACAAAGCTCTTAAATGATTAAACTCTT	1
c02608	2608	NA	NA	0	NA	NA	NA	NA	1	1	NA	1	1	5	0.8	262	10	TAGTCTTAAAAGGTGAACATAACTGAAGATATGTCATGAGCTTAGTTTATAAGCTGAATGCTGTCCTTAGGTAATAATTACACGATCAGGTAATGATCGG	C/T	GCACGAGTTTTTTCCTTCGAGTGTCCAGTACAGTCTGTTCATTGCTTTCACTGCCCGTTATGACATATTCCAGTTACATGGTTAATTTTTGGGTAGCTGT	NA
c02611	2611	NA	1	0	0.5	NA	NA	1	NA	NA	NA	NA	NA	4	0.625	355	10	CATCTTTCACTATCAGCTGTAAATCAAGGGAAAGAGATGTATTTATAAGGATCTGTTTGCAGATCTGGAGATTCAGGGCCCTCCAGCAAAGTCGGCAGCA	C/T	GGCTTGTTCCAGGGTGAGGCACGTGCACTGTTTTCTCCATCCATCTCCAGATGAGGAAAACCTGACATTTCTGCAACAGGGAAGGTCAGTGTGTGTGGAG	NA
c02615	2615	NA	0	0.5	1	0	NA	0	0	0	1	NA	0	9	0.277778	256	26	CGTATGCGTGTACCTGCGTATGTGTGCACACGTGTGTTCACACGTCTGTCTATGTGTGGGGGGGCTTGTGTGTGTGCATGTGTGCGTGTGTGTGTGTGTG	C/T	GTGCGCACGCATCTCAGCACTTCCCATTTTTTATGAAGCCCTCTTCAAAGGGTGCCACATTTTTACCTGGACTGTTGAGAACCGCCATAGTAAGCTTTTT	18
c02621	2621	ENSTGUT00000017843	0	0	0	1	0	0	0	NA	1	NA	0.5	9	0.277778	546	18	ATTTTTCTATTTTGGGGAGGTGAGAGGGAAAAGATTTCTAAGCAGCAGAAACTTCAAAATTAGAGGAGGAGGAAGAAGAAGAATGCACGATCCATGAGAC	G/A	TTCCGATACCGATGTACAGCTGGAACAGGGAAGGCATTACCTCCAATTAGGGAGGAAACTTGTATCTTTAACATCAGGTGTCTGATATCCAGCTGTTAAA	8
c02635	2635	ENSGALP00000016102	NA	0	NA	NA	0	0	0	NA	NA	0	0.5	6	0.0833333	831	13	ATACAAAGATTGGCAGATACAAAGCCCCTTTCCACCAGCTAAGAATATCCTATGGTACTAACAAAGGGAAGAATTACACCGAAGAGGAGGATCGCTTTCT	G/C	ATCTGTATGCTCCACAAGCTGGGATTTGATAAAGAAAATGTCTACGATGAACTAAGACAGTGCATCCGGAACTCCCCTCAGTTCCGGTTTGACTGGTTTC	4
c02646	2646	ENSTGUT00000010968	NA	0.5	NA	NA	1	0	NA	NA	NA	0	1	5	0.5	132	9	TGACAACGCACCTCCCGGCTTTCTGGCTCATGGGTTTCTTCTCCAGGGCTCTTCCTCTCAGGGCACCAAGCAAGGAAGCACCGAAGGGGCCGGCCTGCCC	A/G	CGCTGTCTGGAAACACGGACCATGGACCTCCTCCTCTTCTCCCACTTCTTCTATGTCCACTACTCTCTACTGCAAACACTTTCTGACAAGACATAGCCAC	NA
c02647	2647	ENSGALP00000010172	0	0	NA	0	NA	1	0	0	NA	0	0.5	8	0.1875	898	14	ATACTTTTGAAACCACACGTGGAGTATTGATTCACCCAATTAAAACCTCCAAAATTTGTATTTGGCAATAAGGGTGATGTCTGGGGAAGAGGTAAGCGCA	C/T	AGACACACATAATGGATACCATTTGGGTATTTATCTGCACTTTTTTGTTTCTTGCTTTCCTCATGTTTTGAGGTTTTCCATGGTGTTACTGTGACTGCTG	6
c02659	2659	NA	0.5	0	0	0	1	0	0	0	0	1	0	11	0.227273	619	63	CTCACCACGAGCCAAAGGCAGCCTTCACAGGAAAAGCCAGCAAACCAAGAATCCAGGCTTATTTTTTTCCGCTTCTAAAATGTGACAGTGGCATCTCTAA	C/T	GAGAGAGGGGGAGATGGTCCCCCCCCCATACAGCTGATGAGATCTGACTGATGGAATTCCTTGTATCATTGTGAATAATATTCAGGTTTGTACTAATGTA	24
c02668	2668	ENSGALP00000016786	0.5	0	NA	NA	0	NA	NA	0	0	NA	0	6	0.0833333	190	13	GTCTTGAGTACGCGGTACAAGACGAGCGTGTAATCAAGACAAGAATAGCACGACTGGATATGCCTACTGAGCAGATAGTTGCCAATCTGAAAGCAGTTAT	C/G	AATGATATCTGCACATTCAAGCCATCGACTTACGGTCCTTTTGTGCAGAAGTTGGTTATTAGATCTTCAACCAGTGAAGGTTTGCTATTGAACCTTGATG	4
c02699	2699	NA	0	NA	1	NA	NA	0	1	0.5	0	0	NA	7	0.357143	916	16	CCAATCCTTACAAAAGTCATTGCTATCAAAGAAACTTAAAAGTGTTTCAAAGAGATATCTAAATACTTCACATCAAATATACAGTGGCCATCCGGATTAT	A/C	TCTCACATTTGTTGCAAAATTTTGTTGAAGTGCCAAATCAAAGCTGGGTTTTTTTTCTTTCCTTTCTTCTTTAAAAAAAAAAAATAATAAAAATTACACA	5
c02707	2707	ENSGALP00000034618	0	0	NA	0	NA	0	NA	0	1	0	0	8	0.125	468	14	AACTTCTGACTCGCCCAAATAAACCCAGACTCAGAAAAACTATCCCCATACGAATGTGGATTTGACCCACTAGGATCCGCTCGACTCCCATTCTCAATCC	G/A	CTTCTTCCTCAGTAGCAATCTTATTCCTGCTATTCGACCTAGAAATTGCACTCCTACTCCCACTCCCATGAGCAACTCAACTCCCATCTCCCGCCATAAC	MT
c02750	2750	ENSGALP00000021367	0	0.5	NA	0	0	0	0	0	0	0	0.5	10	0.1	238	21	TGCACCAAGCCTGACAGGAAAGAGTTCCAGAAGATTGCCATGGCAACAGCAATAGGCTTTGCGATAATGGGATTTATTGGTTTCTTTGTCAAATTGATCC	A/G	TATCCCAATCAACAATATCATTGTAGGCGGCTGAATATTCATCATGAAGGAGGAGACACTGTGACACTTGCTGCAAAGATTTCACAGCTTTGTAACTGGT	2
c02771	2771	ENSGALP00000012295	NA	0	0.5	1	0	0	NA	0	NA	0	0	8	0.1875	289	16	AGGAGGCTGAGGGGAGACCTCATCACTCTCTACAACTACTTGAAAGGACACTGTAGAGAGGTTGGTGCTGGTCTCTTCTCACAGGTAATTAACAATAGAA	C/T	GAGAGGGAACGGCTTCAAGCTCCAACAGGGTAGGTTTAGATTGAACATTAGGAAGGAATTTTCACAGAAAGAGTGGTCGGGCATTGGAACAGGCTGCCCA	1
c02774	2774	ENSGALP00000014720	0	0	NA	NA	NA	NA	NA	0	NA	0.5	NA	4	0.125	719	12	AGGGTTCCACCTGAACCAGCAGCTCTGCCAGGTGATCGTGCGCAGGTACGCCCACGAGGACGGCAGCATGGACTTCAACAACTTCATTACCTGCTTGGTA	C/T	GACTCGACAGCATGTTCCGCACCTTCAAGTCCCTGGACCGAAGCGGAGATGGACAGGTCAAAATGACCATTGAAGACTGGCTGCAGCTGACCATGTACTC	11
c02790	2790	ENSGALP00000008530	0	NA	NA	NA	NA	NA	1	1	0	NA	0	5	0.4	409	8	ACGATACAGAACGGATAGGAGTGGATCTTATCATGAAGACCTGTTTTAGCCCCAATCGAGTGATTGGCTTGTCCAGTGACTTGCAGCAGGTGGGATCAGC	A/G	TCAGCCAGGATTCAGGACACCCTGAGCATGGTGCTGCAGTACGCAGAGGATGTACTGTCTGGCAAAGTGGCTGCTGACAACACCGTTGGGCGATTCCTGA	6
c02797	2797	ENSTGUT00000012029	0	0	NA	NA	1	0	0	1	0	0	NA	8	0.25	461	10	CCCAACGACATGCCAGATTTCAAGCGTTTTTTTCTTGCTGTTCCGCCAAGAGAAGACACTTCTAAAACGCAAAGGTCTACAGCAAGTGGTTTCCTATAGA	C/T	GAGGAGGACATCTCAGCAACTCAAGAAGCTACTGTAGAAAAACCAACTGCCTTTGTCCGCCTCCTGGATGCGAAAGGAAAGAAGTTAAAACGGGAGCTTT	NA
c02831	2831	NA	0	1	NA	1	0	0	0	1	NA	0	NA	8	0.375	694	11	AACTATGTGTGGCATGGTATGATAAATATGCAACTGGTACAGTTTTTTAGCATTTTTAACGTTTGGGCTAGTGTCAAACAGTCCTCTTTGTTTGTGGTTC	A/G	CAGCCCACATTTAATTGTTCTTAGGGTGTTTTACCTGAAGTGGTTAGAATTCACCAGTATCAGTGAAATTAACATTTGAACTGTGACAGATACAACCTGA	1
c02836	2836	ENSGALP00000014954	0	0	0.5	0.5	NA	NA	0	NA	0	NA	NA	6	0.166667	358	14	TACCGTCGCTACAACACCTACCGCAGTGGCTTCTATGGGCTGTGCTAAAGCATGAGGAGCAAGCGACCAAGTGGAAGGAATGACCAGGAACGCTGAAGCA	C/T	GATCCAACACAGGACTGAGCTCATGGCCATGGTTTTCAGAAGTGATGTTAGATACCCACAGCTCCAGCTCAAGTTAATGGAGCTGTGGGAGTTAGTTCAT	25
c02915	2915	ENSGALP00000039990	0	1	0	0.5	0	0	1	NA	NA	NA	1	8	0.4375	663	13	TTATCAAAGAGGTGAAAAATGTAACTTTTGTTGTTGCATGTAGGAGTTGGGTATCCAGCTGTAAAGCATTGCCTTGAAATGAATGATTAGTTTTATCCAT	A/G	TTCAGCCCTACTGCTTTCTTACGCCATACA	25
c02988	2988	NA	NA	0	NA	0.5	NA	NA	0	0	0	NA	0	6	0.0833333	462	19	CATTTTAGTAAAACGGCATCACCCAGGACATGCTGCTTGGAAAAAGGGGAGGGTTTTTAAATCAATACCACCCACGTTCTGCAGGATTAGGGTTTTCTCT	C/G	TTTGTCTCAACTGGGCACAGGTGGAAGGAACCAGCTTGGAGAAGTATTTAATTTTGTAAATTTAAAAATCAAAGTTTGCTAAAATGCATCAAGGAGCCAG	NA
c02989	2989	NA	NA	NA	NA	NA	0.5	NA	NA	NA	NA	NA	NA	1	0.5	13	4	TTCGGGGGGGTG	C/T	AGTGGGGCGATCTTAAGGAAACTTCTTCCACTTCACTTTTCTTGATCACATCATGTACTGGTGATCTCAATGTGCTGAGCGTACATACTGTACTATATGA	Z
c02998	2998	ENSGALP00000014298	1	0.5	NA	1	1	0	1	0	1	0	NA	9	0.611111	551	21	TAGTGAACATCGCGCGGCAGATGCGGCACAGGTCCCTGGCCCGGGAGCTCTCGGGGACAATCAAGGAGATTCTTGGGACCGCCCAGTCCGTGGGCTGCAG	T/C	ATCGATGGCAGGCACCCACATGATATCATTGATGACATCAATAATGGTGCCATTGAGTGCCCAGCTAGCTAAGGCTGCAGAAAAGAAGTTGCTGTGTGAA	17
c03011	3011	ENSGALP00000040089	0	1	NA	NA	0.5	NA	NA	NA	0	NA	0	5	0.3	366	10	GTTGGCAGCATCCTCAGCTGTGATGGAGTGCCCATCACCTCTGGGTGCTGTGACCTCTCTGGTATTTCCAACCGCTACTATGGCAGAAGGTCCCTCCTCC	G/T	ATAGAGATGCTGGGAAAGCCCCAGGGAGACACCTTGAGGAACTCAGAACATGGTGCTGTGAAAAGGATTGAGATTTGGGATGTGTTTGCAGTACAGCTGA	27
c03042	3042	NA	NA	0.5	NA	NA	NA	NA	NA	0	0	NA	0	4	0.125	441	10	TGGGGGCCTGTTTTTGGCAGTTTTTCTGGACAGTTCCTGTGTCCAACACACACTGCCGTTGAGGGACGCTGTGTTGGGGTGGCTCCTGGTGCCATCTCTG	C/T	GTGACGGGGACCCGCTGTGATTAATTGATTATTTTTTTTCCCCCGGCCTGGCCTCGACTATCGGTGTCCCCGGTGTCCGTGTGGTGGCCGGAGCTTCGCG	NA
c03051	3051	ENSGALP00000022870	0	0	1	0	NA	NA	0	0	NA	0	0	8	0.125	441	16	CTGGTACGGCAACAGCTACAACTGCTTCCTGGTATAACATCAACAAAACAGCTGCTTATTTGATGGTTCCTTATTTAGCTTGGCTGACCATGGCTTCTGC	G/A	CTCAATTACCGCGTCTGGAAGGACAATCGCAACAAGAAACAAATCTGAAGAAACAGTCTTCAGCAAAGAAGATTTTTTTTTCNCCACAAGAATTTCCTAA	1
c03105	3105	ENSGALP00000026710	0.5	0	NA	NA	NA	NA	NA	0	NA	0	0	5	0.1	349	10	AAACAACATGTACCTGAAGACTGTGGACAAGTTTAATGAATGGTTTGTTTCTGCTTTTGTCACAGCTGGACATATGAGATTTATAATGCTTCATGATGTA	C/T	GGCAAGAAGATGGAATCAAGAACTTCTTCAATGACGTATATGACTTGTATATAAAGTTTGCAATGAATCCATTTTATGAACTCAATTCTCCCATTCGATC	1
c03121	3121	ENSGALP00000009665	NA	1	0	0	NA	0	NA	0	0	NA	NA	6	0.166667	532	9	TCTCAGAAGAAAACAAGTTTATAAATTTTACCTAATGTCTTTTCAGGTCTTTTACAATTTAACCTTAGGTATGTGGCTTTTGGGATCCAGAACATCTTCT	A/C	TTCTCCAGTGTTCTGTAATTGTAGAAGCCAAGCTTTTGAGCTGAAAGCATTCCAGCAGATAATTTATAGGTTCTCCATGATTGATACTGAGCAAAATTTT	5
c03156	3156	NA	NA	0	NA	NA	0.5	0.5	NA	NA	NA	NA	0	4	0.25	198	9	ATGATGAGAAAAATGAGCATGGCGATGGCGACGATAACGGTGACGATGATGACGGCGACAATGATGACGGCGACGACGATGGTGACGATGATGGCGACGA	C/T	GATGGTGACGGCGGCGACAATGATGGCGATGACGATGGTGATGACAATGGTGACAACGATGATGACGGTGATGACAATGACAACTACGATGACTACAGAT	NA
c03168	3168	NA	0	0	NA	NA	1	0	1	NA	0.5	0	0	8	0.3125	638	14	GGAAAGTCAGGGGAAGACGTGTCGTTTCTGACAAGGATTTGCTTTATGGTCACTTTGTGACACAGATGGATGTTTTCTGCAGTAGTTTGTTCCTCTCAAG	C/T	GAAGGAGGTCCGGTCCTTTGGCTGCCACGTGACTGAATGGGTTAATACATCAGCTGCCTTAACTGTGATGTTTCTGCATTGTAAATAGCCAGAAGGAATT	NA
c03194	3194	ENSTGUT00000010578	0	0	0.5	0	0	0	0	0	NA	0	0	10	0.05	1438	48	ATAAGTTGTAAGATCAGCATCGTTCGTTTCTGTAATGTTTTCTTCGCAGTCCAGAAAATGTACCAGTTCAGGGACACGAAGGTGTTTTACTTTCTGGACC	A/G	TTCTCTCTTATTCCCAAGGTGTTTGAGAACTGATAAACCCTATATTGCCGGAAACACGTAAAAATTTGTCAGAATTGGCATAATCCATTATAGTGACTTT	8
c03206	3206	ENSTGUT00000002986	0	NA	0	0.5	0	0	0	NA	1	NA	0	8	0.1875	581	15	CCAAATTCCCCTTGCCACTACCACTCACCACCCTCCAAAGCCCAGCCTGCTGGCAGACACCTGGAAGGAGCCAAAGCTGCCTAAACACGAGTTATTTCAG	C/T	GTATCTGGAACAGGTGACTCGGGAGCTCCGATCGAGTATAATTTACTCCAGGCCCTTTTTAGGGTCATCTTTTCCCACACACACACGCAGAATTTTTGCA	NA
c03213	3213	ENSGALP00000026439	0	0	NA	NA	NA	NA	0	0	0	1	0	7	0.142857	717	11	CTATGTAATTTATCAAGTCCAATGGCCCTTCGAGATTTTTGCTCTCATTACACTTCAATTTTTCAATGGCACCAACGTATTTAACTCTGAATTCTGCACA	C/T	GTATCAGAATTGCTGTTGCTTTGTCCTGAACTTTTTGTGGAGTCTGTATCTAGACTAGCCACAGTACTAGACCTGGAAAGTCCTCCAAGACTGGAGTCTA	3
c03222	3222	ENSGALP00000032433	0	0	1	NA	NA	1	0	NA	1	1	NA	7	0.571429	438	10	ACAAGGAGACGTACGAACTGCGCTACTTCCAGATCAGTCAGGATGAAGAGGGATCGGAGTCTGAGGAATAATTGAAGCTTAGCTTTCTACTCAATACAGC	A/G	TACAAAAGACTAGAACATCTATTTATAAAGAACACTTAACTTATTGGTGAATAAAGATTTTGTACCCTGTTTGACAG	9
c03243	3243	NA	1	NA	NA	0.5	NA	0	0	0	NA	NA	0	6	0.25	1115	10	AAATGCCTACTGTCAATGCCATTTTCAGAGCTTAGCTGTTAGGCTTATGGTGTTTGAGAGAACAATGTTACAGTGCATTTATTTGTTGATCATACATTAT	A/G	TAGAATGTTTTGTACCACTAACATGCTTTATTTTGTAAAGTATGTGGGTACAAACTTACTTAGTTTGTTTTTTTTTTTTAATTGCATCTGTGCTTTCCTT	7
c03254	3254	gi|194222242|ref|XM_001916171.1|	0	0.5	0	NA	0	NA	NA	0	NA	NA	NA	5	0.1	235	12	CATTTTTAAAAGTTGGGTTTTTTCTTTTAAAATTTATAACATTTTCTTGGAATTGTTTTTGTGCACGATGTTTCAAATTCCTTTTAAAATGACAGACTGC	G/A	TTACAAATGGATGGCACTTGAACCGATGTGGCATTTCCATATTTACACCAACAGAGGAATTTACAAGACGGAATAGCGTACAATCCTGACATTTAGTAAT	7
c03264	3264	gi|224054667|ref|XM_002189918.1|	NA	1	0	0	NA	NA	0	0	0	NA	0	7	0.142857	147	12	TACTAACCAGATCTTTAAAAATGGGTTCTGTTAATGTCTCCCCCTTAATTGAGAAACTAGTGAAAATATTCCTGAGAATTTCTCCATTGGAACTGGTGTG	C/T	GGCACCCGGACACATCTCTCTCTCTTTTGTGTTTATTTTTCCTTTCCTCCAAGATTTCTTTTGCCGGGGGAGCAAGGTGTTCTCAAACATCTGCTTTCAG	1
c03293	3293	gi|9717030|emb|AL137019.6|	1	NA	0.5	NA	0	0	NA	NA	0	NA	0	6	0.25	33	12	GGAGCACAAACTGAATTAAGTGACAGCTGTGC	A/T	CCCTTTATATATGTATGTTGAAAATATGCCACTCTTTGGTAAAGTCGATAAAATGCCTGGGCATCTAAAAGCTTGTGTCTAGGAGGTGTTTTTATTTTGT	NA
c03324	3324	ENSGALP00000030685	1	0	0.5	0	1	NA	0	0	0	NA	1	9	0.388889	415	14	GACAGCAAGACATTGTTGCCTCCCAAGCAGCTTTCCAAGGAGGCGGAAAATCCTCCCATTCATATTCTTCTACTTCCTACTCTCATTCCCAGTGTGGTGA	C/T	ATGACAGGACAGTCGAGGGTGTGCTAGAGCCCCAGCAGTGACGCCGGCTCCCTCTGACCGAGAGATGTTGGACACGGCAACGAGAGACCCAACCCAGCTC	27
c03471	3471	ENSGALP00000012295	0	0	1	0	NA	NA	NA	0	0	NA	0.5	7	0.214286	591	11	TGTTCCAGGGCTCTGCCACCCTCAAAGAAAAGAAGTTCCTCCTCATGTTTAGGTGGAACTTCTTATGTACAAGTTTGGGCTCATTTCCTCTTGTCCTGTC	A/T	CTGGGCACCTCTGCAAAAAGGCTGGCCCCATCCTCTTGACACCCACCCGGGTGGGTGACCCCGGGGCAGAGGTTTGTTTGTGAGAAAACTTAGAGGTTAA	13
c03477	3477	gi|46239082|emb|CR386323.1|	NA	0	NA	0.5	NA	NA	NA	0	NA	NA	0	4	0.125	446	10	GCACATGAAGAGTGAAAGGAGAGGAGCCCTATGCCACGTTCTGGTCCTTCTTGCAGCATGAAAAATAATCTGTTGGTGTACAGCACACTTTAGGACGTGT	G/A	TGTCAAAACTTCACTTTAACCAGGGCTGATCCCGAGGGAGACAGGGCACTGAAAACACCAGAGCACACGTAGATTTCCAAATGTGCTGAGTTTTTTCAGC	NA
c03482	3482	ENSTGUT00000007059	NA	NA	1	1	0	0	NA	NA	0	0.5	0.5	7	0.428571	1114	22	AAAATACTAAGATCAAGGCAGGTAATTATAAGGAGCCTAAATCACGCTGCTGCTAATTGATACTGGCTGATTTTGGAGAAATGAACTCTTTCGGAGCTCC	G/A	TGTGCAGAGGAAACTGGCTGGGGTGTTAGTGCTGTGTCTGGCCCGACTGCTGGTGGGAGCAGAGGGTGCTACTGAAGTTCCTCTGAGCTGGCTGCCAAAA	NA
c03483	3483	ENSGALP00000012295	NA	0	NA	0.5	NA	NA	NA	1	NA	0.5	0	5	0.4	102	9	AACCTCTTCCAGTGTCTCACACCCTCACACTAAAGTATTTCTTCCTAATATCTAATCTAAATCACCCTTTTTCNGTTTAAAACTATTACCCCTTGTCCCT	A/G	TCAYYCCCTCCCTGATAAAGAGTCCCTCCCCATCTCTCCTGTAGACCCTTCAGGTACTGGAAGGCTGCTGTAGGGTCTCCCTGGAGCCTTCTCTTCTCCA	3
c03506	3506	ENSGALP00000040106	0	0.5	NA	NA	NA	NA	NA	0	NA	0.5	NA	4	0.25	331	12	TCCTCAGCTCTGAGGGAGTGCCCATCAGCTCCGGGGGCTTTGGCCTCTCTGGCTTGGGCAGCCGCTTCTGCGGCACCAGGTGCCTCCCCTGCTAAAGCTG	A/C	TGGAGATGGTCCTGGGGAAGGTCCCCAGGGACCTACAAGATGGTACCAGACTGGGGACAGAGCATCAGGTCCGTGCTTTCAGAGTGTCTGAGCAACCCCA	27
c03533	3533	gi|46427286|emb|CR388671.1|	1	0	0	NA	NA	0	NA	0	0	NA	NA	6	0.166667	717	11	TACTTAGCACTGCCTTTTGATGCTACAATGAACTAGTCTTAAATCTGGAAATGTAATTAAGGTACTCACTTCATTCAAACATAGTAATTCCTTTGGTGTT	G/A	TGCATGTTCCCCTTCAAATACAGCAGATATCAAAAGTCTGTTAATTAACAAAGATGGTTGAAAGGCAAAATAAAATGCTCTTTAGTGTTTCTGGTTTGGA	15
c03565	3565	ENSGALP00000038830	0	0	NA	NA	NA	0	NA	0	0	0	0.5	7	0.0714286	407	14	CTAGGTTTGTGTTTGATAGACCTCTTCCAGTTTCTCGCCTAGTGTCACTAATTGGAAGCAAAACCCAGATACCAACGCAGCGTTACGGCAGAAGACCGTA	C/T	GGTGTGGGACTCCTCATTGCAGGTTATGATGATATGGGTCCTCACATCTTCCAGACTTGTCCCTCTGCAAACTATTTTGACTGCAAAGCAATGTCCATTG	5
c03653	3653	ENSTGUT00000010734	0	0.5	NA	NA	0	1	NA	1	NA	0	0	7	0.357143	183	16	TCAACACCAGTTCACTGGATTTCAGAAGTACTTCAATTCCTATACCATCACAGGCAGGAGGAACTATGTAATAGCAACATACACAGGTGTTGCAATGCTC	A/G	TCTTGTATTTCAAGCTTAGGCCTAAAAAGAAAACTCCTGCTGTGGCAGATAAGTAAATGGTTGCTGGCATGTCTGAACCTCCAATCTGTGTCACTGTAAT	6
c03667	3667	ENSGALP00000040601	1	NA	0	0	NA	0	NA	0	NA	0	0.5	7	0.214286	298	15	AGCACGTTGCTGACCTGATGACAGAGGCGGGGATCGAAAACACCGAGGAGGAGCTGAGACACTGAAATGAGGATGTGATGGAGAAAGATAAAGGGGAGAA	C/G	AGCAGCGCACGCAATTTGGGAGATGACAATCACTCTCCTGTCAGTGAAAACAAACGCTCTTGCATCACGTCGCAATAGAATCCAAATTTATTTTCTAAAT	NA
c03685	3685	ENSTGUT00000002013	0	0	NA	NA	NA	1	0	0	0	0.5	NA	7	0.214286	127	11	GTTTGGGGAAAACGACTTGCCGCGTTATCACATTGACAGGCACCACTTTCCTAACTGTTTTTAAAATGGTAAAAACTCTGAAGGACAAAAAAAAAAAGTG	A/G	CTGCTGAAACTCTCGTGTGGTTTTATCGTTGTACATTCACAATCTTGCAGGAACCAAGAAGTTACCGGTTGTGAACAGCCCTTGTCCGAGGGAGGCCTGT	Un_random
c03704	3704	gi|114633157|ref|XM_521615.2|	0	0	NA	1	0	0	0	NA	1	0	0	9	0.222222	417	14	TGTAGTGCAATATTTTTAAATATACTGAATGGGAAAAGGCCAAAATAATTGTATTTTAGTGATAAGAAGGAAAACATAAATTCCTATCTGGCATTAATTA	C/G	AATAAACGGTGAATCTTGATGGGAAAATTGTAATACTACATTCCTGATGTAATCTTTGCTTCATGCTTGACTGTAAATAGCTGAAAATAAAGAATACCAC	6
c03709	3709	gi|238656740|emb|FN357293.1|	NA	0	0	0	0	0	NA	0	0	0.5	1	9	0.166667	817	13	TGCCTCTGTGCTTGTTCACTACATGGATTTACTGACCTCTGGATTCGATGTACAGATCTCCTCTACTCCACGGAACTCACTTTATCAATTTGTATCATTC	A/G	CTATAATAATCTTCTTTTTTTGTTCTTAATGCCCCTGGATTTGTCTGGTCAGTTATGCTACACACTATAAATAAATAAA	10
c03716	3716	gi|4753228|gb|AC006383.2|AC006383	0	0.5	NA	NA	0	NA	0	NA	0	0	1	7	0.214286	640	11	GGTGAGCCGTGCTGTAGGAGCCTTATGGAGAGCTCTTCCCAAGACTGAACAAACAGCATTCTTGAGCCTGACCTTCAGGCATCCAGGTAAGACTGAAGGA	T/C	AGTGACAGAGCACGTAGTGAGGAAAATACACCAGGAGCAGGTAAACAAGCACAATGCTGCTTCCATTAGAAAACAGTTGTGTGCAATGTCCCACTTCTAC	24
c03815	3815	ENSGALP00000039530	0	0	NA	NA	0	NA	NA	NA	0.5	1	0	6	0.25	1195	13	TGAAATTCAAAGTGAACATTTGGCATGTTAGTTCTAGTTTATTTCTTTTAATATCCTGTAAGGCACGTTAAAGCTTTTTTTTTTTAAGTTAATGGGGAAA	C/G	ATGTTGAGACGCAATACGGCTACTTTAGGATTTTGGTCTTGGTGTTCGTATAAAATTCTGAGGCCTTGATTTAATCTTTCATTGTATTGTGA	13
c03856	3856	ENSGALP00000034070	0	0	0	0	NA	0	NA	NA	NA	1	0	7	0.142857	283	8	AGACCTGTTAAAGTGCACATTTTACATTCAGCATTAAAATAGATAAGGCACTTATTAAAAGAGAAAACTGTTACTAACAGGGTTAAACAACTTGACTAAA	C/T	GTGTAACTGCTGCTCATCTGCATTGTAGATGATTATTTTTTTTCCTTCACCAGAACAGCAATCTCTGCAGGGCAGGAACATTGAAAGAAATGATTGATCC	18
c03884	3884	ENSGALP00000001996	NA	0	0	0	1	0	0	0	0	0	NA	9	0.111111	1584	12	GCCCCTGATTCTCGTGCTGAGAGCTCTCCTCACACCGCCAGCACCCGGAGCTCTTGCCAGAGGAGTTTGGAAGYGTGGCTGCTTGGCTGCCAGCAGCATC	A/G	CTGCTAGTAGTGAACCCCTTCCCTGAAGTTCCCTTTGTAATGTCAGAGTCCCAGCAATTTACAGAACTGCTCTTTCCTTCCTTCTGCCTGTCACTTAATC	19
c03886	3886	ENSTGUT00000008476	NA	1	0	0.5	NA	0	0	1	1	0	0	9	0.388889	568	15	ATATTTGACATGGGTATATATCAGTTGCTGAGGAGATTACCATAATATTAATTTTGATCCTGAAAGTAAGAAATGGTAATGTACATCAGTTGAAATACAG	T/C	AACACCTTGACAACGCACAAACAAACGAGCACCTTTGTGGCTATCACTTTCAACTTACGAATACTAACATATTTTTAAATTGCTTTTCAAGGACATCTGA	1
c03941	3941	gi|46238515|emb|CR385756.1|	0	NA	NA	0	NA	NA	0	0	NA	0	0.5	6	0.0833333	2335	19	TCAATGTCTTTAAAAAAATGCAAAACAAAAACCCCCCAAAAATCTCTCCTCAGGAGAAGTCCCTGCTAGCTGAGATTTTTTTCAAAACTGTTTCACACTT	A/G	CAGTATCTTTATAATCATGTTTATACACCCTTGAAAATAAAGGCTCATGTTGAGAATGGTGACAGGCCCTTAATTATAGAGGTGTTAACGGGTGACACTA	1
c03999	3999	ENSTGUT00000006327	0	NA	0	0	0.5	1	0	0	NA	NA	0	8	0.1875	795	11	GCCCCTGGAGAGGAACACGCCGTAGTGAGTAAGCACTTCTCAACACACTGAGTGAAGTGGCTCAGTTTCAGTGACCAGAACGATGTAGTTTACTTGCTGC	A/G	TTCACTTTACCATGCGAACACCATCCTAATATGCAAGAAACTGAAAATGAAAGGGCTGAAAATGATTTGGTACAAAACCCAGAAGTTCTGGACATAAAAC	11
c04037	4037	ENSGALP00000026196	0	0	NA	NA	0	0	1	NA	1	1	NA	7	0.428571	371	11	ACCGTCTGATGGGCCGAACCCTCACTGTGGAGGTTTCTGTAGAGACCATCCGCAACGCCCAGCAGCAGGAGTCCCTCCAGCACGCCACCAAGATGATCGA	C/T	GAGATTGTCAATAAACTTCTGGATGATTTGGAAGACGCCAAAATCCGCTTAATGTCGCTTTACGGCGCGTGCACGTCGGACGTGCCGGCGGGACCCATCG	3
c04058	4058	gi|53381947|gb|AC140282.3|	NA	NA	NA	0.5	NA	0	NA	NA	NA	NA	1	3	0.5	159	8	CAACCAAGGTCAGCCAGTGGAAAGTAAGTTTGTTCTTAATAATGCAGAAGGACAGAGACAAAATAGATAAGCTCCTCTCCCGGATGACTACAGAAAAGCC	G/A	CGTTATTTCTCATTTACAAAAGCTATGTATATCTTTATTACCCCCTTTTATTTTAAACAGACTTAAATGAAAGCAGATTTTTTTAATAAAAGATTTTTCG	11
c04120	4120	ENSTGUT00000011534	0	NA	NA	NA	NA	0	0.5	0	NA	NA	0	5	0.1	663	15	TTGGCCCTTTACTACATTTTTTTCTTGTGGGAGTTGGTAGTGTGGTGTATGTAATACCTGTAATGTATAACCAGGGTTTCTGTATTGGTGAATTGTAATG	T/C	GTCACATTTATGACATGTTAGTGGCTGTAAGAAAGTATGACTTTAGAAGTTGCTTACACTTAAAGTGAAACAGGAAATAAATCAAATAACACAAACAACT	1
c04140	4140	ENSGALP00000039070	0	NA	NA	NA	0.5	0	1	0	0	0	NA	7	0.214286	263	10	AAGCCAGCAAACAGAACTGACTTGTTTGACAGGCTCTTATCACCAGGAAAGTTGATGGGCCTCTGAACTTGCTCCTTCAGAGCTGCATGAAGCCCAATCA	C/T	GGCACACACCCTGGCAAGGGGCTTTAATGACTTGTTTGGTGCAGGGCTGCTACAGCAGGGTGATTTCAAGGAAAATGGGGCTAGTAGGGAACAAAACGTG	10
c04238	4238	gi|167860104|ref|NM_001006564.2|;gi|60098400|emb|AJ851397.1|	0.5	0	1	0.5	0	1	0.5	0	1	0	NA	10	0.45	244	27	TTTGCAGACCTGCCCTAGGACAGCAAGACTTTACCCTTCCTTTTAAAAAAAAACAAACAAACAAAAACAGACAACCTGCAGGGTCGGGCAACAGCCTCTA	T/C	GGCTAAAAAAAATCTGAGCCTCGCACTAAACTTCCCCAAAATCCTTTGTCTTTTCCTCAGCGTCACCATCTCAGTCGAGTTTCCTATTTTGTCAGCTTGG	NA
c04306	4306	gi|118094790|ref|XM_422554.2|	0.5	1	0	NA	0	NA	1	0	NA	0	1	8	0.4375	1067	13	TCCCTTAAGTCACTGCTCGCCAGCTCCTTCTGGTTTCTTGAAAGTGTAACTTCTGCAACGTACTCTTTGCTCTATCGATATTCGTGATCAGCAAATACTT	C/A	TCACCGGTGAAATAAGCTAATCCTTCAGCAATTATCTGAGCAAGTTCTTGGCTACTAAAGCAATAGCTTATGCCTGTGATATTGCAGCCGCCTGTTCCCT	9
c04434	4434	ENSGALP00000035745	NA	0	NA	NA	NA	NA	0	0	1	0	0	6	0.166667	340	13	ATGCTATGGGGGAAGAGGCCGCAACATCTGCTAAGGACATCGGCCACAACCTCTGACACCAACCACTCGCACCATGGGAGCCACATCGTGCATTGACAAC	G/A	CACCTCCCGGCTTTTCTGGCACATGGGTTTGCTGTCCATGGCTCCCCATCACAAGGCACCAATCGCAAGGAAGCAGGAATGGGGCCACGCCAGGCTACCT	NA
c04488	4488	ENSGALP00000012295	NA	NA	1	NA	NA	0	NA	1	NA	NA	NA	3	0.666667	282	5	CTCCCTGCCCTGGGCAGGGACACCTCCCACCAGACCAGGTTGCTCAGAGCCCCATCCAGCCTGGCCTTGAACACCTCCAGGGATGGGGCATCCACAACTT	T/C	CCTGGGCAACCTCTTCCAGTGCCTCACCTCAATCATAGCAAAAAATTTTTCTGATATCTATCTATTTTCTGCTCTGAAAACTAATACCAGACAAGCAGGT	1
c04579	4579	gi|4868444|gb|AF144636.1|AF144636	0	0.5	1	NA	NA	NA	1	NA	0	1	1	7	0.642857	653	22	TGACGTCACCATTGGTAGCAGCTACCGGTTTACGCTGTAATTTAGACACAATTTCACTCTTATTGTATGGACCCTACTTTAAGTGATGGTAGCATTCTTC	A/G	TGCTAAATTTTCTGATGGTCCTTTCTTTTTACTTGGTGGAGTTGGAATATTTTTCTCATTCTTGGTTTTGTTTGGGGTTTTTTTTTNTTTGGGTTTTTTT	7
c04597	4597	ENSTGUT00000014325	0.5	0	0	NA	0	NA	NA	0	NA	NA	0.5	6	0.166667	547	13	TCAGTAATTACTGAAATTTGGTGACATGTATTTTTAAGTTCTTTTGGGGATGGAAGTTAGGTTATGTTTTAAATGCAGCATCTGATTTTTGTTGCTCACT	C/A	TTATTTCCTCTTGCTGAACCCAGGTGATTTTTCTTTCTTAATATTGGCATAACCTTCCTCTGTGTCCAGTGCTCAAGTTTTTGAGAAAATACCTGAGAAT	1
c04610	4610	gi|60302713|ref|NM_001012531.1|;gi|60098876|emb|AJ851635.1|	0	0	NA	NA	0	0	NA	NA	0	0.5	NA	6	0.0833333	723	12	TGTGCCTGGGTTTTTTGTTTTAGTTTTTTTTTCTTAAGAAGAACATACAATTCTTAATTTTTTGGAAATAAGATTAGGGTTAGAGGGTTACATACATATA	T/C	ATGCTTTTAGTGGAATTTTTTTTTTAACCTAATTTGCTCTACTTAAAGGAAAACTGCAGTGCCTTCTTCAATGACTTCCCGTCAAATTTCAAAGTATTTA	17
c04639	4639	ENSGALP00000025929	NA	0	NA	1	NA	0	0	NA	NA	0	0	6	0.166667	885	9	CTTCAGCATTGCCATATTACACATGAATTGTGGTTAAACCTTCCCAAGGATGGCACAAGCTGCATTTAGAACATAACCCACCTCTGAACGCAGTGATTGC	A/G	CTAGTTAACTATTTCTCTGGTGGAAGCTTGATTTGGTAGATTATTTTTTTCTGGTAATTCTGAAAAGCCTTATATGTACAGTGCCTTCATGCAAATGTTG	4
c04680	4680	gi|118102758|ref|XM_425853.2|	NA	0	NA	NA	0	NA	0	0	0	0	1	7	0.142857	264	21	TCCCGTGTCCTTGCTCTCTTGTGCTGCCCTGGGCTGTGAGCCCCACAAAGCCAGCCTGGGGAGGACCTGCTGGCCCCGCTCCCTCTCTGGGGCAGGAAGA	G/T	GGAGCACAGACTCCTTTCTGGCTCTTGGTGTTCTTTGTACTGGGACCTCCACGCAGAGCAGCCTCGTTTACCTCTTTTGACTCAATAAAGTTCTGCTGCA	27
c04687	4687	ENSGALP00000017489	NA	0	0	NA	NA	0	0	0.5	0	0	0	8	0.0625	61	16	TCGGGGGGGAGGGGCCCGGCGGCGGCGAGGAGCGCAGCCATGGTGAACTTCGCCCAAGCT	C/A	TGCGGGATCACTGGGTCCACATCTTAGTTCCCTTGGGATTCGTGGTTGGATGCTACCTGGACAGGATGAACGATGAGAAGCTGTCTGCCTTCAGGAACAA	5
c04771	4771	gi|38201242|emb|BX005062.4|	0	NA	0	0	NA	0.5	0	NA	0	0	0	8	0.0625	517	25	TGAATTATCTTCTCAATACCTCAAGTGTGTTGAGTTGCTTTGAGCTGAGTGTATACTCAAAACCTGGAGTGTGTTGAGTACTTGTGGACTGATGATTGCC	A/G	CGACGAAGCAACGGTCTGTCTGTGTCGTGGCTGGTAGTGAGGAGGTGTGGGGAAGCCCAGAGTCCCACAGAGGCTGAATTCTCCATTTCTCTCCCCAACC	8
c04828	4828	gi|242347113|gb|FJ477859.1|	NA	0.5	1	1	1	1	0	NA	0	NA	0	8	0.5625	377	15	TGTTTAAGCTCTTTTATTCTGAAAAATGACTAGTTTCTAAGACAATCACAAAAAAACAGGCGGGTATTACTGGGAGGGGGGTATTTAAACGGACCCCACC	G/A	TTCTGCAGTGACACTTCTGATGGTGCATCTTGGCCAAAGGAGTCTGTGGAGTCGGTGAATGCAAACCCTTTTCTATTAAAAAATACCCTTTTCTAGAAAA	NA
c04938	4938	gi|219282699|ref|NM_001127635.2|	NA	0	NA	0	0.5	NA	NA	0	NA	NA	0	5	0.1	65	12	TTTCTTTGTCTACAAGAAGGTATTGTCTGCGCCGTGGCCGCTGCCTCCCAGCAGTCCAAACAGA	G/T	AGTATCATCAACGAGCAAACAGGCAGTTGCCAGCGTGTGACACATCATCTCGGTGACCCGACAACTGACTGGGGTTGTGTGGCATTCTTCAGTGTGGAAA	NA
c04976	4976	ENSGALP00000026780	0	NA	NA	1	NA	0	0	NA	NA	0.5	0	6	0.25	231	10	TGAGGAAGAGAGGAAAAGATGCAAAAGAATCATAAAACCATAACAAAATTTCATTCCACTTTCCCAACCTGCAGTCAAGTGCATGTTCATAGAGATTAGG	T/C	ACTAATCATATGCTGGTAAACCAAACAGTTCTGGTTTGAAATCTTCCATGGAGTTCAGCAGTAGTGTTGCCTCCTTTTTAAGATCTGGATTTAATTTTTC	1
c05040	5040	gi|209977071|ref|NM_018202.4|	0	0	NA	1	NA	NA	NA	NA	NA	0	NA	4	0.25	411	10	GGGTTCAGAGGTTTCTGAGGGTGGGGATTGGCAGGGTGGGAAGCAAAATTGTCTTGGAAATTAGCRGAATTAGAAACCCAAGATTATGATTTTGCAAACA	T/C	GCAGTGGACTCTGGAAGGACAAAGTTCTTCTTAAAAGAAAAGGATTTTTTAGAGAAGTTTCATGGTAATTGGCATGGGTGCCTCATTGAAAAAAAAAAAT	23
c05067	5067	ENSTGUT00000006077	0	1	1	0	NA	NA	0	1	NA	NA	NA	6	0.5	554	12	CTTACCAAATAGTTATATCCACTAACCTTATGTCTGTATTTCCTCTTTTAAGACCTTATTTTGGAGAATAGTCTGAAACGTTTTTATTCATCCTGTCAGA	C/T	AGTGTCAGATACTTTAGGCCACCTTTTCAGACGCTCTGAACATCTGCAGCTCCTGCTTGACTCAGGTGAGAAGCCTGGATGGTTAAAAGTTATGGAAGAC	NA
c05079	5079	ENSGALP00000014954	NA	1	0.5	NA	NA	0	0	NA	NA	0	0.5	6	0.333333	459	19	GCCGGCCCTACCGTCGCTACAACGCCTACCGCAGTGGCTTCTATGGGCCGTGCTAAAGCATGAGGAGCAAGTAGATGGAATGACCAGGAACGCTGAAGCA	T/C	GATCCAACACAGGACTGAGCTCATGGCCATGGTTTTCAGAAGTGATGTTAGATACTCACAATCTGAAGTTAGTGGATCTGTGGGAGCTAGGCATCTCCTA	25
c05084	5084	ENSTGUT00000008953	0	NA	0	0	0	NA	0.5	0	0	0	0	9	0.0555556	618	20	TATTAATCCTGCATGCTGGACATGTATGGTAATAATTTCTATTTTGTACCATTTTCTTGTTTAACTATAGCATGTTGATCATCGATCATAGATTTCTGTT	G/A	TTGTTTTGTTTCATCGATAAGAAAAGCATCACAAGTTATCAAACTTTTTACTGCTTGTGCAGTTTTGTTCGTTGGTTTTGCTCTTATTTTCTTTTATGGT	20
c05201	5201	ENSGALP00000025712	NA	1	1	NA	NA	0.5	NA	NA	NA	NA	NA	3	0.833333	591	10	AATATCTGCCTGAATAATTAACCAGAAGTGGTTGTTTGCGTTGATAGTCAATGCGTAGCTGACTAGCTCTTTTACTGTAACAGCCACAGCTTCAAAGTCC	G/A	CTGATTGAAGATTGGGGATGGATGAGGGCCAGATGGAAATGTGCTCTGCTGCAATATCGTTCACAATATCTTCCCGAACATTATGAAGCTTGACAAACAG	2
c05249	5249	ENSGALP00000029096	NA	0	NA	NA	0.5	NA	NA	NA	0	0	0.5	5	0.2	135	11	TTGGGAAYYAGGTACAGCTCCACACTTGAGATATGTCCTGCTACAACCAGTGTGTGCCCTGCCGGCCCTGCGGCCCGACCCCGCTGGCCAACAGCTGCAA	C/T	GAGCCCTGTGTCAGGCAGTGCCAGAACTCCASYGTCGTCATTGAGCCTCCTGCTGTGGTGGTGACCCTGCCCGGCCCCATCCTCAGCTCCTTCCCTCAGA	27
c05265	5265	ENSGALP00000012849	NA	0	NA	0	0	NA	NA	NA	1	0.5	0	6	0.25	255	14	AGAAAATCAGGAAGAGAAATGATGTAAATAGATTTTTCAGAAGATCTGAGCATCTACAGGTGCATTTAAGGGCAGCCCCAGATGCTCAGCCCTTCCTAAA	C/T	GCTATGTCCCACAGTTCAGCCACGTATCTACATCCTGCTTGTCATCTCCTGGACATTCCTTTGTCAGCAGCAGCTCTCATTAGGTTTAGCATGGTCTGCA	6
c05267	5267	ENSGALP00000039993	0	0	NA	0	0	NA	NA	0	1	0	1	8	0.25	150	17	GCCAGGGTTTCCAGATGGGTTGAGCATCCTTGTTCCCTCCTGCAAAGGAGGGAGGGAAGCGAGGTGCCAGCCTGTGTTGTCTGGAAACATGGCCAGCTGA	C/T	GTCTTCCACTACTCCTGCTTTCTTCTCCACATCATGAGTCCCTGTTGTCTCCTGCTGTCCTGTGCCACGGGTTCATCCTGAAGCAAGTCGAGAACCATCC	1
c05269	5269	ENSGALP00000025375	0	1	0.5	0	NA	NA	0	1	0	0.5	0	9	0.333333	292	30	GAAGACCATAATAACGCGGAAACTAGTGGATGGACAACTGGTGGTGGAATGTGACATGAATGGTGTCAAGTGTGTGAGAGTCTACCAGAAAGCATGAGAA	T/C	GTCTTCATGTTCAGAAGGAACTTGCTACAAACAACTCAGTTCAGTGGACAGAGCTCCTTTACACTCCGTATTTTCCTTTTCCCTGTTTTCTAGTATTTCA	2
c05277	5277	ENSGALP00000028174	0	0.5	0	0	0	0	0	0.5	NA	0	0	10	0.1	688	54	TGAGATGTCAGTATGAAACGCTGATAGCGCGCAACCGCAAGGAAGTTGAGGATTGGTACGAGTGCAAGATTGAGGAGGTGAATCGGGAAGTTATTACGAG	C/T	GGTCAGGAGGTAGAGACGTGCAACAACCAGGTCACGGGAACTGAGGCGCCAATTGCAAGCCCTGGAGATCGACCTCCAGGCTCAGCTCAGCCAGAGAAAT	27
c05306	5306	ENSGALP00000013212	1	1	NA	0	NA	1	NA	NA	NA	NA	0	5	0.6	513	7	GCACTCCGACTTAAGTCCTATTTTTCAGGAACATGGAAGGGGAAGTTTTCTGTGTCAGGATCCCAGATTCCTACTCACTAGTTATTAAATGCTTTACGAC	T/A	GAGTAGCCTGAAGTTACCACAGCAACTGATAGCACTTCTGCTCCTTGCTCTACTACAACGGCCACATACGTTGTCAGACTCATTTCCCAATTACTTCCTT	NA
c05335	5335	ENSTGUT00000007814	NA	0	0	NA	0	NA	NA	0	NA	0.5	1	6	0.25	509	13	GAAGTTATCTAACTCCTTCCGGTGAACACGTTAGCAAACCTTCAGCTCTGCAGCAGCAGCAGGTATTTGCTACCCTGATGGTAACTGTAAAACAACCTGA	G/C	AATATCCCAACTGCTCCGGAATAAGGGCACTGCTGTCATCAAGGTGTCCCTTTGAGACCGGAGCAGGGATGTGGGGTGTTTGTTTTTAAGGTGATCAGTA	NA
c05337	5337	gi|118142780|gb|AC192564.2|	0	NA	0.5	NA	NA	1	NA	1	0	NA	NA	5	0.5	330	9	AACTGAAAACACAGAGCATAAATGAGAACAGAATACAGATACTACAGGACTCTAAGATACCTTATATACAAGTAAAATTCCCACATATATCAGTATGTAT	A/G	TTCTACTGCCTCCTCAAGAAAAGTTGCTCCCTCCAAAAAGGCAAAAAATGAAAAAGATTGACTTTATTTGGATCTTAAAACAGCTCTTCATAAATTCATC	NA
c05338	5338	ENSGALP00000004587	0	NA	0	0.5	0.5	0	NA	NA	0	0	NA	7	0.142857	585	11	TGAGATGTTCAAAAACAGATAATGCAGAATGGTCGATCCAAGGCATGACGGCTTTGCCCCCTGAAATAGAGAGACCGTACAAGGCAGAGCCAGTTATATG	C/T	AGCTCATCTTCCTGTTTATGTGGCAGTTTATTCCTCACCCTGTTGTTCGTTGTACATGTCCCAGCCAGCACCGTAGGAAACCTCGGGCCCTTTGTATAAT	3
c05355	5355	gi|114669677|ref|XM_001138941.1|	0	0.5	0	NA	NA	NA	NA	0	NA	0	0	6	0.0833333	1208	17	AATACAAACACCCAGGAGCACTTTGATTGCAGTTTCACAACATGTCACCGGTGGCCCTWTTGCCAAATGAAACATGGCAATCTGCCAGCACAAGGGATGG	T/C	GCTGTAAGGTAATTTGATTTTCCTATAATCAAAAAAAAAAATATAAATTWCCAACAAAAGGCTTATCAGGAAGAAAAT	19
c05376	5376	ENSGALP00000035584	0	0	0	NA	0	0	0	0	0.5	0	0	10	0.05	291	19	GCCACCAGAACCCAGAATGTCCTGGGCGAGAAGGGACGCCGCATCCGGGAGCTGACGGCTGTCGTGCAGAAGAGGTTTGGCTTCCCCGAGGGAAGCGTTG	A/C	GCTCTATGCCGAGAAGGTGGCCACGAGAGGTCTGTGTGCGATCGCTCAGGCAGAGTCCCTGCGGTACAAGCTTCTGGGAGGTTTAGCGGTGCGTCGAGCC	1
c05378	5378	ENSGALP00000007511	0	0	0	0	NA	0	0	1	NA	NA	0	8	0.125	1412	13	TCCACAGAAAAACTCCTAAAGGGCAGCAGCCTCTCCGTGTGTTTGGAGACACCTATGCAGCTTCGTGAGATACAGAGCAAGGAAACCTCTTCTTAACACG	C/T	ACAAACCTTAGGTGGAAAACACTTAACTCTGCGTTAAGAAATGTTTCTTTAGAAGGTTACCTGAAGGAGCTTTTGTTTAAAAACCATTACTTGGCTTTAT	15
c05379	5379	ENSTGUT00000001205	NA	NA	0	NA	0	0	NA	1	0	0	0	7	0.142857	334	13	GCAGCAGCCATGGGGAGTAAGACACGAAGCTCGATGGAATCCTGCTCTGCCGGGCACGTACCCTGTGCCCAAAGGGCGGGCAGCAGGACGAGCAGCCACC	G/A	TGCAGCAAGTGATTATTCACAACCTGCCCAAGGACATGCAGTTATTATTATTACTGTACCTTATGCCAACATCCTGCTACTGGCAGTCCGTCTGGTCCCT	13
c05404	5404	gi|516680|dbj|D28596.1|CHKCMLF	0	NA	0	0	0	1	0	0	0	0.5	0	10	0.15	183	19	AATAAAACAAAAGGATGAATGCCATGCCATAATAGTCTCCAAAAGTCCATTTCCAAGCAAAGARAAAAAAAAATAATTATACCGTACATGACCAGCATGC	A/T	GGGTTTTTTATTAATATAATGTCTCTTTTTTCATAGTCTTTCGAAACAGTTATAGTTCATTGTTGCTAAGACAAAATAGCAAGCGTAATGCATGAGATGA	11
c05419	5419	ENSGALP00000013987	NA	0	0	0	NA	0	0	1	NA	NA	0	7	0.142857	2377	19	AAATGTTAAGAGTATATTTAGGGCATCTGGATGCTTTATTTGCCTAACTGTGTGCTTCATGAGGCTTGAATTTTTGTTGCCTGTGCAAAGAGAAAGCTGG	C/T	ACTGTGCAGCGATTGGTTTGCCTCTTCATGAAGGCAAAAAAAGGTTGCAGATTGTATTTGGACTCCAATTATTCTCTAACAGCAGTGACTGAAATAAAAA	Z
c05438	5438	gi|46427479|emb|CR388834.1|	NA	NA	1	NA	0	NA	0	NA	NA	0	1	5	0.4	355	11	CTTTCAGCACACTCCATTACAGGACATAACAAAACAACATTAAAGGCTACTGATCCTGTGGAGGTTTCTCTTTCTACTGTACCACACCAAACCTTTGATA	T/C	GCAGCAAGCATACAGTTATCTTCTCAATTCAGATGTGAGTTTGAAGTCCAGCTCAAGTTAAGTATCACATTTTTGATGGCTATGAGATAGCAGACTCAAA	14
c05463	5463	gi|199561569|ref|NM_205509.2|	NA	NA	0	0	NA	0	0.5	0	0	NA	0	7	0.0714286	719	15	ATTTTTGGTATTTTCTTACAAATGTCTGCTAATTGTGTACATTCCAAGTACTCGAAGCGTTGAGTTTTCTTGTACTGAAAAAAGAAAATGTACAAAACTG	T/C	GCATGGTTTCAAATGTTACTAGATATTATAAATATATATATAATTTATTGAGTTTTTACAAGATGTATCTGTTGTAGACTTGTTGACTTTAACATTTCTT	4
c05466	5466	gi|154816180|ref|NM_204400.2|	0	0.5	NA	0	NA	0	0	0	0	0	NA	8	0.0625	302	16	CTTCTTGTTTGTTGGTTAGAAATCTCCTAGGAGGAACTAAAAAACCCTTTTTTTTTTTTTGGAAGATATAGGATTTAGCACTTGAAAATTAGAAGGGAGC	G/A	TGTGTGGTGATAGAGAGCGTTGATTTGAGTAGCGCTGTTAACTCCCGTCCGTGCTTTTTAAAGTGTATGTTATCTTGGAGAATTAGTGTGTGTTGGACCT	2
c05494	5494	ENSTGUT00000012399	0	1	0	NA	NA	NA	NA	NA	0	NA	0	5	0.2	244	10	TAATGCTCAGTGCTTATAAGGGTGCTTGTTTGAGTATACGCCATAATTATCATCAGTTACACAGACCAGAGGCTCTGAAACATGTAAAGATGTCTGATAC	A/G	TCAGCCAGAACGTGGGGACATTGTGAATGTGTTCTTTTTCTCTCTGGAAGTGATTTAGGGGAGAATTWAGGATCCTC	NA
c05497	5497	gi|61098492|gb|AC147215.4|	1	0	NA	0	0	0	NA	1	0	0	0	9	0.222222	488	13	CTGCTATCCATTTTAACAGATGAATATATTAACCTCCTTTTTTTAATGTGCTGATTATTTTTTGCTCAACCTCAAACCTTTCTACAGTGAAAAAGCTATA	C/T	ATATTGCAGTGAAGCCAAATACATATTTTTATGTAAACTCTGTGTGTACTTAGATGCATATGTGTGTTCTGCATAAATTCCAGGATTAAGTTCTGTGAAT	7
c05498	5498	gi|11967438|emb|AL133289.9|	0	1	NA	NA	NA	NA	1	NA	NA	0	NA	4	0.5	255	5	ATGCTTGCGCAGCGAGGTTCTTTTTAATCTGAGTTTGTGTCATATAACTACTCAGTCTTTTCACTTGGCTTTTGGTTCTTCCTCGTGTTTCCATCTCTCG	T/C	AGCTATCTTCCATTTGGCAGCTATAACACATCCTGATGCAATGGTGGAGCTCTTCTTTTGTCTGTATTAGTTTAAACAACTTTTGTTTCTTTATCTTGCA	NA
c05521	5521	gi|118098114|ref|XM_414935.2|	NA	0	NA	0.5	NA	1	1	NA	1	0	1	7	0.642857	924	11	TTGTCTTTTGGGAGCAAAGCAAGGCCAACACATTAAAAGTAATAATAATAGTAAGAAACCCAAATTGATCTGAGCAAAATGCATTCTCACCAGTCTAGCA	C/T	GATGCTAGCATTTTGTCATTTTTTTTTTCTCTTAGTGGGAATGCTCTGAATTTCAGGAATTATTGCCCTACTTTTTAAAAAAAGTGTTTCTACAGTTTGC	14
c05538	5538	ENSGALP00000004214	NA	0	NA	NA	NA	0	0	0	NA	1	0	6	0.166667	400	9	AGGCCAGCTCTTCAGGAGCTTGGCTTCAGATGCTGTGCAGAGCCTGATTTCCAGAAAGGTTCAATCTTGTTCAGCAGGTCTGGAAAGCCAGCCCCTGCTG	C/T	GGTGTACAAACGAAGAGCAGCTCCTCCAAAGATGGGCCTTCAAGTATTTCAGGATCAGCCACAGGTAATGTGTTCAAGCAGTCTAGAGAGACTGGTAGAG	8
c05591	5591	gi|68130652|emb|CR628394.17|	0	0	NA	0	NA	NA	NA	NA	0	NA	0.5	5	0.1	462	11	GGTGCTCTTTGAAGTACAGGCAGGATTTGAAGAGCGGCCTGTAGATTAATCTCGTTGGATTTCCTAACCAAATTCATTGTGATGGAAAAAAATAAAGCAC	A/G	CGACTGTACTTGTGATGACATCTCTTTAGAAGATGAAAAAGGTACAACGCCTCAGCGAGCCATTGAACGAAAAGGCCAAGACTGGGAGACTTTCTGAAAT	NA
c05606	5606	ENSGALP00000009225	1	1	1	0	0	1	0	NA	0	NA	NA	8	0.5	1020	12	TTCTAATTCACAGCCTCATCTGCATGCAAAGCAGGATCACTGTCTGGATGAGACAAGTGGAGCAAGGTCTTACCCTCTGCTTGGAGGTGCCTCTTTGCAC	A/G	TGTAGCCCTTGGGTTGRTCAGGGCCTGCAGAGCGTTTCTCTTTATGATGCCCCCAGTGCTGCCTGGCTTTTCAGATCCTCACTGTTTGGCATGATTTTGT	4
c05609	5609	gi|45426387|emb|CR354230.1|	NA	NA	0	0	NA	0	NA	0	NA	1	0	6	0.166667	1051	11	ACTCCAAACTCTGTGTTCATGGAGCGATTGAGCAGTAACACAGCTGCTTCCGGAGGAGACTGGGTGAAAAGGCTTTCAGGTTGATGGAAATGTGGCATCC	G/A	TGATAGCAGCRCTGGTTTAATAAGCTTAATTGCCATTGCTAAGTGCTGATGTGCTGTGTGCTTTGACAGCTGGCTTGTATCCACCTGTGCCTCAGTGATG	21
c05665	5665	gi|47021392|emb|CR405874.1|	1	1	0	NA	0	NA	0	1	0	0	0	9	0.333333	885	11	CCGATGCCTAGAAAAAAGAGAAAAATGTCTTTACCATCAACAAGTACCACTCAGGTGAAGAGAACAGGAGAGTCTGGGCTCAGGTATCATGTTGGCTGCA	C/T	GGAGTYGAAAGCACCAGGATCAATCCTCTGTTCTTGGGTGACTCTTGACTGCAAGATGCCGGTTAATCTTGCGAGTCTCGAGTGCCGGAGCAAGACCGTG	NA
c05711	5711	ENSP00000410976	0	NA	0	NA	NA	0	NA	0.5	NA	NA	NA	4	0.125	1781	14	ACCTCTGAGGGAAAACACAGTGAGTGCGTCACTACTGGCTGTTTAATCACGTGCAGCAGGGCTGTGCAAACAATCAAGGTAGGAAAAGATTAGTCAGCCC	A/G	CTGAGAAACTGCAGGTGGAGTTTCTTTTTAACCATTTTCTTTATAACCATGGTCCACGAGATTTGGTCATTCCTTGGCTCATCTTCAAAATGGAAAGAGA	3
c05731	5731	gi|118098640|ref|XM_415211.2|	1	0.5	1	1	1	NA	0	NA	0	NA	NA	7	0.642857	572	13	CTGAGCGAGCAGCTCCTCAATTTGAGTTAGGGGAAATTCAGCCATTAAAGTACAGCAATTCAGGAATAAATACCAGTGTAACCATTCACCAATGGCCTGT	A/G	CGTCCCTGCAGTCAGAGAGCAAATAGTAAAAGCATCTGCAAGAGATAACTGAGAAAAGTAAGAAAATTGTCACTGAGATTAAGTTCATTATAGCACCTGT	4
c05767	5767	gi|14141320|emb|AL355986.7|	NA	NA	NA	0	NA	NA	0	0	0	1	0	6	0.166667	501	10	AGCAGCTATCATTGGACCAGTATTAAAAGAGGGACATGTAATTTTTGTGTTTTAAAGAAATCAAGTTCTCTAGTGCTGAAAATGACATCTTCATAGGTAA	C/T	AGTGATTAACCCTCAAATGCTGTAACTCCTCCTCTCCAAAGACTTTAAAACAAAATGAAGACAAGTGAAGCACCAGGTGTAGATGCTGTAGAGCAAACGC	NA
c05776	5776	gi|118098544|ref|XM_001234127.1|	1	NA	NA	NA	0	0	0	0	0.5	NA	0	7	0.214286	720	15	CAGAGAAGCACTGAGCCAGAAATCTGCACTGCCCCTTTTCATTCAAGGAGGCAAACTGCCGTTGCTGATGTTCCTATCCCCTCTCTCCCCTGTGGCAGTG	T/C	GAGCTAGAGCGGGGCTTTGCGCAAGCACTAGCATTGAATGCAGAGTTGACACGTCACCCTCATCTGGAGGGGCTGATTTTTTGCTGGAGTTTCCTTTCAC	15
c05811	5811	ENSTGUT00000012756	NA	NA	1	0.5	NA	NA	0.5	NA	NA	NA	0	4	0.5	723	10	GGTTATCATACTTCAATGACAGCCATGATTTCTGCACTGGAAGCCCTGCACTGTTTGCTGKGTGGAATTCACACCCTGGCTGATCACCAGACTGCAGCAG	T/C	GGAGCACAACTTTTTGGTGGATATTCCTGCCTCTGAATTTGGTAACCACTGACCTCRGTTTCCAATATCCATAACCAAGTGTGTCAGGAGTTTAGGCCCC	14
c06207	6207	gi|71896024|ref|NM_001031564.1|;gi|53131154|emb|AJ720137.1|	NA	0	0	1	0	NA	0	NA	NA	NA	0	6	0.166667	1212	11	ATATAACCACCATTTAAAATATGTATGGAAATACTGACCTGACTTTGAAATTATATTCTTAACCTGTTGCAAATGAAGACAAGGTAAAGCCCAGGGCCAC	G/A	TCATCCAGTTACTCAAGAACTTACAAGACAGTTTATATCCAGAGTCATAAGAAAGCACCACTTTCCATAACATACTTTGTATATCTATTGCTGAAGAGCA	8
c06236	6236	gi|47021931|emb|CR406397.1|	NA	NA	NA	0	NA	NA	0.5	NA	0	0	0	5	0.1	353	10	CTTGTAGTTGTGAAATTTCTGTTTAGGAAGGTAACCCATTCTGAATTCAAATCAATAGACCAAACCATCAGATTACAACATAATGTTGCTTTCTTGTGCT	G/A	CTCCATAAACCTGCTTCTGTGTTTGTTGCGAGCATAACCTTTATGCTTTTGTTTACATTGTAGGAAACACAGTTCTAGCCATGAGTTGTTTTGTTTTGTT	13
c06242	6242	gi|46427418|emb|CR388773.1|	NA	0	NA	0	NA	NA	0	NA	0	1	0	6	0.166667	810	14	TTTTTTTATTTTTTAACTAAACTGCAGACCTGCCATTGCAGTGCAGCCAAATACCGCTCTAGCATGAAAGCTGACTGGTAGTAGTAAAAATACAATAGTC	A/G	CCAGTGTGCCACAAATGCATTTATTAAATGCAGAAATAGACATTTCTACAAAGGCCAAAATCTTATGTTGTATGTTCCTTTCTTGTCATTACATTGTATG	1
c06319	6319	gi|62241311|dbj|AB210286.1|	NA	0	NA	NA	NA	0	1	0	0	0	0	7	0.142857	170	12	ACCTTGAAAGAGTCCCTACGGAGCAGGTATCAAAGTCATATCTTAAAACAGCTTTTAATAAACATTCTCACATGACCCAGTCCTCGAAAATGTAAACGTA	T/C	GTATGAGAACCCTTCACATCCAGCATGTTAAAGAAGATGTAGCCTTCAGAAAACAGTTAAGGCAATCAGGTTTTAGAAAATTACCAAGACAACGAGGAAA	NA
c06401	6401	ENSGALP00000012295	0	0	0	NA	NA	NA	1	0	0.5	0	0	8	0.1875	932	36	CCCATCATCTGCTTTCTGGCCTCTCTGCTGACACTCCTAAGCTACTTTTGAAGCGTTGAGCGAAGCTGTGCTTGGCTTTGCAGTGAGATTTAGGTGAGAT	A/C	TTAGGAAGAAATTCTTTGCTGTGAGGGTGGTGAGACACTGGAACAGGTTGCCCAGAGAAGCTGTGGCTGCCCCATCCCTGGAGGTGCTCAAGGCCAGGTT	5
c06452	6452	ENSTGUT00000006406	0	0	NA	0	0	1	NA	NA	0	0.5	NA	7	0.214286	312	23	TACACCATGAGCAACAACAGTGGCTGCTGCGGTGGCAGCGGTGGCTGCTGTGGTGGCAACTAAACTCCGCTCTCTGCTGCCTTCCTCCTGGCTCATCTGA	T/C	GATGGATATGGATATGGATATGGACGTGGACATGGATATGGATACCGCCCTAAATGCTATTCCTCCTTTGCTTAGAGACTGTATATCTTTCCTCTTCTCC	NA
c06460	6460	ENSGALP00000012295	0	0	NA	NA	NA	0	0	0	0	0.5	NA	7	0.0714286	1169	12	GGGTTGGAAGGGACCTCTGGAGATCATCTAGTCCAACCCCCTGCCAAAGCARGTCCACGCAGAGCAGGTTGCACAGGAATCTGTCCAGGAGGGTTTTGAA	T/C	GTCTCCAGAGAAGGAGACTCCACTACCTCTCTGGGCAGCCTGTTCCAGTGCTCTGCCACCCTCACAGTAAAGAAGTTCCTCCTCATGTTTAGGTGGAACT	1
c06463	6463	gi|45423600|emb|CR352963.1|	NA	NA	NA	0	NA	NA	0	0	NA	0	1	5	0.2	1099	11	GGGCTGTCTAAAACTGCCATTAGATTTGCCTTTGTATGGAATTGGCTGATATGTTTTCCTCTGTTACACTGTGATAACTTGTGGAGGTGTTCTTGCATAT	G/A	TTGTACTGATAGGTTACTTGTTGCATGTAAGGCGAATTTTTGTAAGTAAGAGGAATTCCAGGGATGTTCTGCAAAAAGGGCCTATTCTGAGGTGATGTAC	7
c06523	6523	ENSTGUT00000001843	NA	0	NA	0	NA	NA	NA	NA	NA	NA	1	3	0.333333	582	5	GGGGACACAGAGACACCTCTGGCTTTGCCCACAGCGGGCAATTTGAGCCACGGGGACGGATGGGACTCTTTTCTAGGCCTTGGAGAAAAAAAATTGGCTC	A/G	TTTAAAGTGCGTTTAGAGTCTGAAAAGCATCTCCAAGAAGGAGCTTCCCTTACTCCTGCCCCCATCAGCTCCCCGTTTATGAACCCATCTTCTCCAGGCT	10
c06555	6555	ENSTGUT00000002914	0	1	0	NA	NA	0	0	NA	1	0	NA	7	0.285714	476	9	CAACCCTCGTRTTCRCCAGGCTCACCAACATCTGCATCCTTGAGCGTCCCACATCAAGTTACCATCCACCATCCACAGAACTTACCCCAAATCTTGGCTG	C/T	GTGGCCCTAGACCTGTCCATCCGTACACGGCAAGGCATCAACACCAACCTGCTGGGCATGGGCACCCCMGGTTTTGGG	NA
c06611	6611	ENSGALP00000039993	NA	0	NA	1	NA	NA	NA	NA	0.5	0	0	5	0.3	142	14	AAGCCTAAAGCCAGGTGCTGGACTTGAGGATGGAGCTGGTGGCCAGGGTTTCCAGATGGGTTGAGCATCCTTTTTCCCTCCTGCAAAGGAGGGAGGGAAG	T/C	GAGGTGCCAGCCTGTGTTGTCTGGAAACATGGCCAGCCAACGTCTTCTACTTCTGCTTTCTTCTCTGCATCATGAGTCCCTGTTGTCTCCTGCTGTCCTG	1
c06663	6663	ENSTGUT00000007052	NA	0.5	1	1	NA	NA	0	NA	NA	NA	NA	4	0.625	901	6	CTTTTTCTCAAGGCCTCAGACTCCTCCCTCTCTACCGACGAGGTCGCCTGCTTTGGACAGATCCAGTTGCTTACTCTGAGCTCTCTTCTACCTCCTTCTG	T/C	TTCTTCTTCTTCTTCTTCTTGGTGCTGGGCTCACTGGCCACTTCTATTTGCTCTCCTCCACTCTCAGCTGCCTCTTTGGCCTTCTTCTCTTTCTTCTTCT	4
c06697	6697	ENSTGUT00000000535	0	NA	0.5	1	NA	NA	0	0	NA	0.5	NA	6	0.333333	204	21	GGATTGACAACGCACCTCCCGGCTTTTCTGGAGCTCATGCTCACTCTACCTGCAACTCAGACCGGCTCCCTTCCACTTGGCATTCCTGCCTTTACACTCT	G/C	TTCTCTCAATAAACTTCTCCTGCATCCCC	NA
c06774	6774	gi|47022581|emb|CR407047.1|	0	0	NA	NA	NA	NA	NA	NA	1	NA	1	4	0.5	327	13	TCTCAAGAGCCCAGGAAGCAGATGCTCGAGCCCAGGGAGTTGGTGGTGGCTGGGTTTGGCCAGTTGTGGCACCTCCAGCTCTTTCTCCTGTTGTCTGACA	C/T	GAAGCACTCCCTGTGGCTTCCTCCATCGAGCTTCTTGGCTCGGGAAGAGCAGGCTGGCATCTGGATTTTCCTGTCACCCTGTGGGGGATAGGGATGTATC	2
c06941	6941	gi|51231201|emb|CR732884.1|	1	1	NA	1	0	0	0	0	NA	0.5	NA	8	0.4375	679	16	AGCGAAGTGATTTTCATGCAGTTTAATGGAAAACCACTCAACTGCAGCTTTTTTTTTAGTTACTGTGTATACATACTAAAAATCTGGGCGGTGTTGACAG	T/C	GATGGCGTTTGTACCGAATGCCGAAGCGCTTGTGGCTTTAAAAAAAAAACCAACAAACAAACAAAAAAGAGAAATAATGAACCCCCAAAGATGTAAAATA	6
c06964	6964	ENSGALP00000007481	0	NA	1	NA	NA	0.5	NA	NA	NA	0	NA	4	0.375	164	13	TGTGAAGCACCCGTGCGTTTGAGTGCAGGCAGACCCTCGTTCCCGAGGCCATGCCCAAAGTGAAGAGGAGCAGGAAGCCTCCCCCGGATGGCTGGGAGCT	C/G	ATTGAGCCGACGCTGGATGAGCTGGATCAGAAGATGAGAGAAGCGGAGACCGAGCCTCACGAAGGGAAGAGGAAAGTGGAATCCCTTTGGCCTATCTTCA	14
c07005	7005	ENSTGUT00000001063	0	NA	NA	0	1	NA	NA	NA	0	0	0	6	0.166667	335	10	AAATATGCAGCTTTTGATAAATAAATAAATAAATAAATACATATTCTTATGCAGACTTAGATACCTGAAAACTGGTTGCCTTAGTAAACCATTTATCTAT	G/A	CTAGTGAAGTGATTGTCTTAATTCCGGAGGGTCTCTGTTGCTAACAGAAAAATGTAAGTTAATGATGTTATGGCTCTGTAAACTTCCCTTGCTAATAATC	Z
c07037	7037	ENSTGUT00000003109	0	0	NA	NA	NA	NA	1	0	0	NA	NA	5	0.2	660	10	AATATATATATTCAGAAATATTTCAGTTTGTTTCAGAAATACCTATAGGCCTCGTTACTGTAAAGATTTCCAGGTAACTGTCACCCGTCCTCTACGCTTC	G/A	TACAGAGAAGGAGAGAGACATCACTGGGAGGGAGGAGATGGACAGCAATACATGCCTTCATGCCTAATTAATTCCCTCAGCTGTTTAATGATTTCCGTGA	1
c07236	7236	gi|46427393|emb|CR388748.1|	NA	1	0.5	NA	0	0	0	0	NA	0	0	8	0.1875	217	9	AGAGCCGCCAGCGAACTGCCATCAACTTCGTGGAGTCTGTTACTTTAGAAGATGACTCTAAATGATTCTGGAATATGTGTAGAGTGGGGTTGGTTTGTCT	C/G	TTTGTCTGTTCGTTTAAGCCTGATGAAGGAGGTTGTCCCAGACACCGAGGGAGATGAGAGCCCTACAGTCTAATCTGCCACTAACACTGCCACTAACATT	6
c07362	7362	gi|118085494|ref|XR_026875.1|	1	0.5	0	NA	1	NA	NA	NA	1	NA	1	6	0.75	2296	13	GCTTGTTTTATTTTTTTTTTTAGGAGATAATACGAGGCTATTTGCTAGCTTCCCTGATTAATTAAATCTCTGCTTGATAAAATATCATGCCTTGAAATAG	T/C	GTGTAGAAATGGGAGAGTACATTCAAGTGCTTCCTTTTGAGCTTGGGTGGATCACACGCTGCAATTATTTCTGGCAGATTAGATAGCAGGGCTCTGGCTT	2
c07477	7477	gi|48841690|emb|CR523123.1|	0	0	NA	1	NA	0	NA	0	0	0	0	8	0.125	48	11	TTTACAGTGAGCTTTCTTTGCAACCATTAACTTGTACATAGCACACG	T/C	GGCATTAGAGCTAGTGTGCCATATAAGACTTTAATTTTCTGAGCTTAATATAGTATTTAAATGTCTGCGCAAGCAAGAGAAAACAAGTATATTCTTTGTG	13
c07638	7638	gi|145046456|gb|AC192790.3|	0	0	1	0	NA	NA	0	0	0	0	0	9	0.111111	431	12	TTCGTGATGTCACTGAGTAAACAGTGGTAAAGTACACCTGGTTATAGACAGCTTGCTTAATGCAGATAACACTGTTAGACATGACAGTTGCTGTACCATT	A/G	TACTGAATGAAATAATAGTTGTTTTCTGAGCTTTCATTTGTATAAGATAGCAACTCTTATAAATTGGCAAATTGACGGTATCTAACTCTGTAACTTGTTT	Z
c08022	8022	ENSGALP00000014953	NA	0	1	NA	NA	NA	NA	0	0	0.5	0	6	0.25	465	16	ATCACGGCTAAGTCTATGGATAATGGATTACAGAAGTGCTGAGCTCCCACGGTTCCCAGTGGAGTCCATAAAAGCATGGCTTCCTGACATTAGACCTGCA	C/T	GAGGACTAGAATTTCCAATCTGCAAGAAATTTAAATTCCACTGACCTCATTCAAAATTAGGATGAAATAAAAWTTWAAAAAAAAAAAATANGAATTTTAC	25
c08173	8173	ENSTGUT00000006582	0	0	0.5	0	0	0	0	0	0	0	1	11	0.136364	175	31	TTGGGTTTTTTCCTGGCGAGGCTGGTAGGAGTCTCCTGGAGAATTCATTTCTGGGGAAAAGGTTTTGGGGGGGAAAAAATGAAAACCACCAACATATCGC	A/G	TCCGAGCCTTATGAACCGCTCTTCATCCTCCTCCTCCTCCTCCTCACCCTGGGGCTGAAGTTCCTCAACTTTTTAAGTTGCCGGAAACTTTGCAATTTAC	NA
c08379	8379	gi|166091439|ref|NM_001113741.1|	1	NA	NA	0	NA	NA	NA	0	NA	0	0	5	0.2	20	10	AACGTTTACCATCTACTCG	T/C	GCTGAATCCTTCCAAGGAGATTGCTCCAGCGTACCTCTCCAGGTCCTCGCTTTGCTCCTTTTACCAAAAAATGCAAAACTCCATCGTGCATCTTAAGGGC	19
c08911	8911	ENSTGUT00000013570	0	0	1	NA	0	0	NA	NA	NA	0	0	7	0.142857	484	13	AAAACCTATACTTCATAGACCTTTTACTTCATATTGTAATGAAAAAGTTTGCATATCATAGGCAGAACAGTGACTATGCTGGTGAATACTAAAAGTGTCA	T/C	AATACAATACGGTGTAAAAATAAAATAAAATTTAAAAAAAAAAACCAAAAACAAACAACCAAACAAACCAACAAACGAACAAACAAAACAAAAAAAAGAA	5
c09697	9697	ENSGALP00000036710	0	0	0	0	NA	0	0.5	0	0	0	0	10	0.05	866	26	ATACGTGTGCCTTAAATTTCATGCAGCATGACCTCATCTTTTGAATGAAGATTTTAAAGCAGTGGTATCAACGCAGAGTACGCGGGGGCACTAGTGGAGR	C/T	AGAGCGAGTGGTGGTCTAGCGTGTCGGCAGCTTTAGTGAGGCGAACAGCAGCCTTTATCTCTTGCAAAGATGCCGGAAGGTGTGGAAACTCATGACCAAC	6
c09741	9741	ENSTGUT00000000535	0	0	NA	0	0.5	NA	0	1	1	0	0	9	0.277778	110	15	ATTGCTCGGGTGGAAGAGGCTGCAACATCTGCTAAGGACATCGGCCACCACCTCTGACACCAACCACTCGCACCATGGAATCCACAGCACGGATTGACAA	T/C	GCACCTCCCGGCTTTTCTGGCACATGGGTTTCTTCTCCAGGGCTCTTCCTCTCAAGGCACAA	NA
c09783	9783	ENSGALP00000039983	0	0	NA	NA	NA	NA	1	1	NA	NA	0	5	0.4	57	11	GCACAGCAGTGTGCCACCAAGTATGGGCCGCAGCAGTGTGCCACCAAGTGTGTCTC	G/A	CAGCAGTGTGCCACCAARTGTGTGCCACAGCAGCAGTGTGCCACCAAGTGTGTCTCACAGCAGTGTGCCACCAAGTGTGTGCYACAGCAGCAGTGTGCCA	25
c10020	10020	ENSGALP00000025375	0.5	0.5	0.5	0	0	1	0	1	0	0.5	0	11	0.363636	225	47	GAAGACCATAATAACGCGGAAACTAGTGGATGGACAACTGGTGGTGGAATGTGACATGAATGGTGTCAAGTGTGTGAGAGTCTACCAGAAAGCATGAGAA	T/C	GTCTTCATGTTCAGAAGGAACTTGCTACAAACAACTCAGTTCAGTGGACAGAGCTCCTTTACACTCCGTATTTTCCTTTTCCCTGTTTTCTAGTATTTCA	2
c10026	10026	ENSGALP00000001274	0	0	0.5	0.5	0.5	0	0	0	0.5	0.5	0	11	0.227273	433	527	AGAAAGTGAAGTGCCCAGTTCGTCTGCGTTGCTGTTCTCCAGCCAGGTGGTTCCTGGATAGTCTTCTCCTGGCTCCCTGGCACGTCCCCGGGTCGCTCTG	C/T	GTCACCGCAGAAGGAATATGAAGTGCTTTGTTCTGAAAAGAGGTGCCTGTTTTCCTGCCACTGCTCTGCTCTTATGTTCTGCTTTAAACATGAATAAAAT	5
c10060	10060	ENSGALP00000012295	NA	0.5	NA	NA	NA	1	NA	0	1	1	0	6	0.583333	382	9	ACCTTCCACCAGACCAGGTTGCTCCAAGCTCCATCCAACCTGGTCTTGAACCCCTCCAGGGATGGGGCAGCCACAGCTTCTCTGGGCAACCTGGGCCAGG	C/G	TCTCACCACCCTCACACCAAAGYTCTTCCCCACATCTCATCTCAATCTCCCCTCTTCCAGTTTGAAGCCTTTACCCCTCATCCTATCACTACATGCCCTT	5
c10399	10399	gi|110797297|gb|AC189617.1|	0	0	NA	1	NA	NA	NA	0	0	0	1	7	0.285714	1065	11	AACCAAAACCCAAGTATTAAATTGCTGGAACATTGCTGTTTTGAGTCCATCTTCTGCAATATGACTTTCCAAGGTCGATTTGTAATATATTTGATTATTC	G/A	TGTGACTTGAGTCCCATTATGATCTTGAATATAATGGCCTTATTAAATGTGCATTTTCATAGGCATGGTCTTGAGTGGAGTACTTCTGTTTCTGACCATG	3
c10431	10431	gi|46427940|emb|CR389295.1|	0.5	0	NA	NA	NA	0	1	NA	1	NA	0	6	0.416667	686	11	CAGTACATGTATCCAGCTGACTGTTATACTTTAGTAACAAAATAACCTTATGTATCCCCATGTCCATAAAACATGGCTCCAGCAATACATGGCATTAGCT	C/A	TTCTTAACACTGTTAACATGGAGAGTGCCACTTGAGTTAGGTCCAACACAGACACCAAGTAACAATGTTTATTTCGGTTTACAGGGCATACCAATCAAAA	1
c10531	10531	ENSGALP00000012295	NA	0	0	0	1	0.5	1	NA	NA	0	0	8	0.3125	597	13	GAAGGGACCTCTGGAGATCATCTAGTCCAACCCCCTGCCAGAGCAGGCCCACCCAGAGCAGGTCCCACAGGAACGTGTCCAGGTGGGTTTGAATGTCTCC	A/T	GAGAAGGAGACTCCACCACCTCTCTGGGCAGCCTCTGCCAGGGCTCTGCCACACTCAAAGTGAAGAAGTTCCTCCTCATGTTTAGATAGAACTTGTAATG	2
c10553	10553	gi|45382428|ref|NM_204885.1|;gi|4514719|dbj|AB019790.1|	0	0.5	0	0	0	0.5	0	0	0	0	0	11	0.0909091	400	90	CACAGGGACAGCCCTACCCTCCTCACCTAACAGCTAGGTAAATACTCTGTTGGAATCTAATACACTACTGTGTTTGCATTCCAGCTTCAATTCCTGATCA	G/C	TTATAGTGTAGTATTTATATATATATATATTTTAAAAAACCATGCAATACGTGAATTGCAGTACTAGTTTAAAGGAAAATAGTTTTGCTCTGTATATTTT	3
c11056	11056	gi|46239701|emb|CR386942.1|	0	NA	NA	NA	NA	NA	NA	0	0	NA	0.5	4	0.125	263	11	ATTTTTTTTTTTTGTTWCTTAGAATGGCACACTGTAGCAAATCTCCAGGAATTGAATTCCTTCTCAAATGATTTTATATATTTATAAAATCCTGTTAGTA	T/C	GCACTGAGAGTGAACGCACTGTAACGTCCCTGAACTGACCCTGGCGCGCTGATCCTGCGGTGGGAAGTTAACAGCTCCTCCTCCCCGAGGCCCTGCCGCC	7
c12157	12157	ENSGALP00000012295	0	0	NA	1	0	0.5	NA	0	0	1	0.5	9	0.333333	535	17	GCTGCTAACACCTTCCCTGGGAGCAGAGCTGCTCAACCCTGAGTGAGCCTGAAAACCCCTCTCCTAACAGCTCAGTTGAAAAAAGAATCACAGAATCACA	G/C	AATCTTCTAGGTTGGAAGGGACCTTAAAGATCATCTTGTCCAACCGTCAACCTAACTGACAAAAATAGACACCCGCACAACAAACAAGGAGCATCATCAA	2
c12434	12434	ENSTGUT00000009408	0	0.5	NA	0	NA	0.5	0	0	0.5	0	0	9	0.166667	483	15	CTGGATTTGTTAGTTTAATTCAACACCCGCCTAGACACATTCCTGCACAACCTGCTCTTCGTGGACCTACTTTGGCAGGGGGTTGGACTAGATGATCTCC	A/T	GAGGTCCCTTCCAACCCCGTATCATTCTGTGATTCTCACAGAGTCTGTAAGAAATCAGTACAGGTTGGGGCAGGGTTCCTCACGGCCAGAAACCAAGGAG	3
c13054	13054	ENSGALP00000038736	NA	0	NA	0	0	0	NA	0	1	0	0	8	0.125	332	17	TCCCTGTCAGGGTCTTCACGAAGATCTGCATGCCACCCTCTCAGACGCAGCACAAGATGCAGGGTGGACTCCTTCTGGATGTTGTAGTCTGAGAGGGTGC	G/A	CCCGTCTTCCAGCTGCTTGCCAGCAAAGATCAGCCTCTGCTGATCTGGAGGAATGCCTTCCTTGTCCTGCAT	19
c13436	13436	ENSTGUT00000002072	0	0	NA	0	0	NA	NA	0	NA	0.5	0.5	7	0.142857	532	26	GCAGAACTTTATTGAGTCAAAAGAGTTAAACGAGGCTRCTCTGCGTGGAGGTCCCAGTACAGGGAGCACCAGGGGCAGAAAGGAGTCTGTGTCTCATGGC	T/A	GTGGCAGAGATCCCAGCAGGTGTCCATTGGCCTGCCCCCCAGAGAAGGAGCAGGGCCCAGGAGGTCCTCCCCAGGCTGGCTTTGTGGGGCTCACAGCCCA	Un_random
c13699	13699	gi|310703612|ref|NM_001198579.1|	NA	1	1	0	0	NA	NA	0	NA	0	0	7	0.285714	140	18	AGATTATTAGATAGACAGTGACCAAAACCCAAGAGAGGCTGGATGCCATGAGTTCTGACAGGCAGAGGGATCTTTCCAGAGCATGGCTTTCTTGCTCCAC	A/G	TGACCTCTCGTTGCAGCATTCCAGATCCCAAGGGCTTGGCCCATCAACCCCACACAGCCTTTTGGTTCCCAGCTCCTGCCCAGTGTGAGAAGTGGGAGGA	3
c13700	13700	ENSGALP00000035743	NA	0.5	0	NA	NA	NA	0	NA	0	0.5	0	6	0.166667	947	13	AGGCCTGGGTGGATGCTATGGCGGAAGAGGCTGCAACATCTGCTAAGGACATGAGCTACCACCCCTGACACCACCCACTTGCACCATGGAATCCACGGCA	C/T	GGATTGACAATGCACCTCCCGGCTTTTCTGGAGCTCATGCTCACTCTACCTGCAACTCAGACCGGCTCCCTTCCACTTGGCATTCCTACCTTTACACTCT	NA
c13879	13879	ENSTGUT00000014027	NA	0	0	0.5	0	0.5	0	NA	0	0	0	9	0.111111	281	29	ACTTTCCAAACCTGGATCTCTCACTACTTGATATTTTTGCGTTAATTAAAACTGCAGTATGATAGCTGTGTTAGAGGGAGGGAAGAGCTGCTGCCAGAAA	T/C	GTCTGAACTAAGTGCCATACTCATTGTCTGGGTAAGATTTGGGAAATTTAACCTCTGTACATAAAGAAATAACCAGTTACTTAAACATCACATAGTAGAC	7
c15031	15031	ENSGALP00000020361	0	1	0	NA	NA	0	0	0.5	0	0	NA	8	0.1875	365	21	GGACCTCGGGGTTTTCCCTGGAGAAGGGAGGAAGAGGAGCGTCCGGGAGGGGTGAAGGCTCAATGAAGTACCCAGCCACATGGTATTTTATCGAGGGCTT	G/A	TTGCCAGCGCTTTCAAAAACGGAGACTCTTCGCCTCTTTGTGTGAGACTGTGTTTAGGAATTGAGCAGCGAGAAGAAATGGCTCTGCACGRGGTGGCATC	7
c15312	15312	ENSGALP00000039993	0	0.5	NA	0	0.5	0	0	NA	0	0	NA	8	0.125	160	18	TGCCGGACTGAGGAYGGAGCTGGTGGCCAGGGTTTCCAGATGGGTTGTGCCCCTTTGTTCCCTCCTGCAAAGGAGGGAGGGAAGCGAGGTGCCAGCCTGT	C/G	TTGTCTGGAAACATGGCCAGCTGACGTCTTCTACTACTCCTGCTTTCTTCTCCACATCATGAGTCCCTGTTGTCTCCTGCTGTCCTGTGCCACGGGTTCA	1
c15448	15448	ENSTGUT00000005313	1	1	1	1	1	NA	0.5	1	NA	0	NA	8	0.8125	510	15	GCCGCCAGGTAGAGCAGCAGTAGGGAAAAGGCCAGCGCTTTGTGTGGAGCTTGTCCTTGGGCAACGGGCCATTTTCTTTGCCTCCCTGAACCCTGCAGAC	A/G	TGTGTCTTGGTCTCTGCCCTGTGCCACCGCATTTGCTCCTTCTCATTAAAGACTTGTGCAGACAAAAAAAANAAAAAAAAAAAAAAAAAAAAAAAAAAAA	NA
c15904	15904	ENSGALP00000034614	0	0	0	NA	0	NA	0	0	0	0.5	NA	8	0.0625	220	17	TGAACTAAGGCACACTTKGGAGTAAGTATTCACAGGTGTTAAACCTAACCTTTTTCCCCCAACACTTCCTAGGCCTAGCCGGTATGCCACGCCGATACTC	T/A	GACTACCCCGACGCATACACCCTATGAAACACTATATCCTCTATTGGCTCATTAATCTCAATAACCGCTGTAATCATGCTAATGTTTATCATCTGAGAAG	MT
c15975	15975	gi|118100867|ref|XM_417496.2|	0	0	0	0	NA	0	0	0	0	0.5	0	10	0.05	374	23	TAGGCTCAACATCAGCTTCACTGTTTGTACATTTTTTATGTAAATAGTTGTCACAAGCGGAAGAAGAATTATTTATTTCCATCTCTGAATTCCTTTTCAA	T/G	CACATCCAGGAAAATGATTCTCGGTTCCTAAACACATTTGTTTCCTTATTTAAGAAGATATTTATTAACAGTTGGCAAAAATGCATACACGTTTCTGGTT	20
c16182	16182	gi|297683503|ref|XM_002819371.1|	NA	0	NA	0	NA	NA	1	0	NA	0	0	6	0.166667	316	12	AGTTCTGGCTCTGCCTCGCTGTTTACATTTGCAAATGTAGCAAACAAGGTAATGAAGCAACTATTTCTATTGCAGTAGGTATCTTTTTTTCTGTGTGTGT	G/A	CATTAAAGTTGTAAACGATAACATGAAATGAATGAAATTTGTGATATTAATGGTATGGAAAACAGAAGAATGAAATATTTTA	2
c16211	16211	ENSGALP00000028174	0	0	0	0	0.5	0	1	0.5	NA	0	0	10	0.2	181	48	GTTTGGAGCAGGAGATTCAGACCTACCGGTGCTTGTTGGAAGGAGGACAGCAGGACCTTATTCATGGAGGAGGGATCGGAGTAGGAACGGGTGTAGGAGG	C/A	GGCGTCATTAGGACAAGCCACACTTACACGACCACTACAGCTGCCCACTGCCAGCCCCAAGTCCAACCCTGCAAGACCGGAGACATACAAGTGACCTGCA	27
c16259	16259	ENSTGUT00000019240	1	0	0	1	NA	NA	0	0	NA	0.5	0.5	8	0.375	313	21	GGATTGACAATGCACCTCCCGCCTTTTCTGGAGCTCATGCTCACTCTACCTGCAACTCAGACCGGCTCCCTTCCACTTGGCATTCCTACCTTTACACTCT	G/C	TTCTCTCAATAAACTTCTCCTGCATCCC	NA
c16312	16312	ENSGALP00000006639	1	0.5	0.5	0	0.5	0.5	1	1	0.5	0.5	0.5	11	0.590909	373	127	GGCTGGTGGAAAGGCTTGTGGAAATAGCCAAGTGAGTAATCTAGTGGTAATAGATTAGGCTATGAAGGGAGGGCTGTTACTTCTCTTAGCACCGTTACTA	T/C	GTATGTTTAGATCTATATTAGCACCTTGTTCCCAAGGGAAAAAAAAAAAAAAACAACAACAAAACAAAAACAAAAGCGGTTCAAAAACCAAAGGAAGTGG	13
c16533	16533	ENSGALP00000039993	1	0	0	0	0	0	0.5	NA	0.5	0	NA	9	0.222222	64	22	TTCGGGGGTAGGGTAGGGAAGTCGAGGTGCCAGCCTGTGTTGTCTGGAAACATGGCCAGCTGA	T/C	GTCTTCTACTACTCCTGCTTTCTTCTCCACATCATGAGTCCCTGTTGTCTCCTGCTGTCCTGTGCCACGGGTTCATCCTGAAGCAAGTCGAGAGCCATCC	25
c17179	17179	ENSGALP00000039993	NA	NA	1	0	0	1	NA	NA	0	NA	0	6	0.333333	207	15	GCCATGATTTCCAGATGGGTTGAGCATCCTTGTTCCCTCCTGCAAAGGAGGGATGGAAGCGAGGTGGCAGCCTGTGTTGTCTGGAAACATGGCCAGCTGA	C/T	GTCTTCTACTACTCCTGCTTTCTTCTCCACATCATGAGTTCCTATTGTCTCCTGCTGTCCTGTGCCACGGGTTCATCCTGAAGCAAGTTGAGAGCCATTC	25
c17880	17880	gi|14861137|dbj|AP000235.3|	0	0	NA	NA	0	0	0	0	0	0.5	0	9	0.0555556	180	42	AAAAAAGAAAAAAAGAAACCCCCTCAGATTTAGCTGGTTTGAACACCCAGGCAGCTCAGCATTTTGGTTGTTGCCTTCCATATTCCTGAGCAGGCTTCAA	G/C	AGCTGCTCAGAATTTGAATGGATCTTGTTTAAGGAATGGGCAAAAAAGCAAAACTTTAAAATAAACAAAAAAAAAACCCACAAAAAAACCCCCTAAAAAA	NA
c18068	18068	gi|46239041|emb|CR386282.1|	0	0	NA	0.5	NA	0.5	NA	0	0	0	NA	7	0.142857	248	12	CCACGGAGCTGCTCCGAATTTCTACGGACTGTCTGCTTTAGCTCTGCCTTTTTCTTCCTTTTTCAAATGCATGTTTGCCGTTGAGTCTGATCCCAGGTCT	G/A	CATTATCTAGTTACAAGAGAAAGAAACAAAAAGTTCCCTCTCCTTCCAATATCATTGTCGTTTTCTTCTCTTCTTAGTTACACTTCGCAGAGCATATACT	3
c18140	18140	ENSGALP00000011539	0	0	0	1	NA	1	0	0	0	0	0	10	0.2	66	18	AACCTGCATTTATAAAATAGTTGATTAAAAATTATTTYCCTTCTTTCTTGTTTAACTAATTACTA	G/T	CATGGAGGTACGGATACCAAATGATGGAGATATAGGGCAGGGTTAACATTACTCGGACTTGGCTTCCTTATCATCAGATGCTTCAGCAGCTGGTGCCTCA	4
