# Supplementary material for: Gene expression divergence and nucleotide differentiation between males of different color morphs and mating strategies in the ruff
Source: Ecol Evol. 2012 Aug 31;2(10):2485–505. doi: 10.1002/ece3.370 (PMC3492775; doi:10.1002/ece3.370)
Supplement: Supplementary file 5 [file ece30002-2485-SD3.fas]

>c00001
TGAGATGTCAGTATGAAACGCTGATAGCGCGCAACCGCAAGGAAGTTGAGGATTGGTACG
AGTGCAAGATTGAGGAGGTGAATCGGGAAGTTATTACGAG[C/T]GGTCAGGAGGTAGAG
ACGTGCAACAACCAGGTCACGGAACTGAGGCGCCAATTGCAAGCCCTGGAGATCGACCTC
CAGGCTCAGCTCAGCCAGAGAAATA
>c00005
GCTTCAGAATATTTCTGATAAAAACTAGCTGTGGTTAATAACTTCATAGGCCAATGTTAA
AATGTATTTTATTCTATTGTTTGAAAGTGGGGATGAATTC[G/A]TCCTGAACGAGTCTC
CAGCAGCAATATACTAGATGGGAACCAAAGTGTTACGAACTGACTTTATTTAAGAAATGC
AAGCTAACACTACAGTTCTGAACGC
>c00006
TTTTGGCAATGAAACATGTTCCTTACCTGTTCTGTATTTCAACTGGTGGAAGTGCAACTA
CCTCTGTGCATAACTCTGGTGTAGGTTAAGCAGTGGTGTC[A/T]GACTTGCTTTGCTGT
AAATCATCCTACTGCCAGAGAGACTGCACTGGTACATCCGTCAATGAATTGCAGTCCTGC
TCAGACCTGAAATACAAGTAAAATT
>c00014
TGCCGGACTGAGGACGGAGCTGGTGGCCAGGGTTTCCAGATGGGTTGAGCACCTTTGTTC
CTTCCTGCAAAGGAGGGAGAGAATGGAGGTGCCAGCCTGT[G/C]TTGTCTGGAAACATG
GCCACCTATGTCTGCTACTTCTCTTGCCTTCTTCTCTGCATCATGAGTCCCTGTTGTCTC
CTGCTGTCCTGTGCCATGGCTTTGT
>c00015
TTTTGATAAAAAGACTGCATTAAACCAGAAGCCTTGCCTTAGCTGCAGCAATCTCTCTAG
GATTCAAAAGCCTGTGTGCCAAACTACTGCCAACCAGAAA[T/C]AGACCTAACTTCAAG
CTAACCCTTGCATCATTTCTGAATGGCACTCAAGCAACACAGTTTCCAAGGCAACCCCAA
AAAGAAGTCATCCATGTTACACAAT
>c00018
GGATCGATCCAGTTCTGTAAAAGTGATATTGTTCATTGGTTGTATGTTTGTTGCATAAAT
AAGAATTTGGTGTGCGCAGCAGAGGGCTGGTACAACCAGT[G/A]CCTCTTTAATGTGGA
AGACAGCCCTTTCAGGGTAGCATTGCTGACCTGGTGAATAGTGTGGCAGTCTGCTTTCTG
GCAGCAGAGTTAATGGTCACTTGAT
>c00019
GCCACCCAGACTCCCCTAAGCAACGCATGGAGAGAGTCAGTTAAATGGGGTCCACAACTG
CCAGAGCGCTGAGAAAAGATCGACTTTAAATCAGTGTACA[G/T]CTATCTAGTACCAGC
CAATAAGAACACACTTAAGACACCGATCCCAATGTCTTTTAATTTTGTCTGCCAGGTATT
GCAGATCAGCAGCTGCAGCCAGTGA
>c00020
TGAAAATCTGTCTTTGCTTGGGATCTGTTAAACATTTAAAAGTTAAATGGGAATATATGC
ATTGCTAGTTTCTTCTGATGAAGGAGATTCTTTTTATGAC[A/G]TTTACAGGCAAGTGC
TGCAGAAAAATGGTTGAAAGACTTCTAGAGAAAAGCCAACACAATACCTAGTCACTTCCT
AGCTGAGTACAGTGATTTCTTACAT
>c00022
GGCTGGTGGAAAGGCTTGTGGAAATAGCCAAGTGAGTAATCTAGTGGTAATAGATTAGGC
TATGAAGGGAGGGCTGTTACTTCTCTTAGCACCGTTACTA[C/T]GTATGTTTAGATCTA
TATTAGCACCTTGTTCCCCAGGGGGGAAAAAAAAAAACAACAACAAAACAAAACAAAAGC
GGTTCAAAAACCGAAGGAAGTGGGA
>c00023
CTTTCAGCCACTCAGAAATGCAGATGATTAACCAGTACTGCAAAGACAGTAGACAGCAAG
GTCAGCAGAGGGAAGAATCCCAGAAGATGAGAGGGGACTA[C/T]AGCAAACTAAAGGCC
CTTATCAATAGCAGGAAAAGTAGAAATAGAAGGAATCAATTACCTGGATCTTAATTTTAC
TTTGTAGTAATAGATATCATTGTCC
>c00024
CCGATACTCAGAAATAGGCGGATGTTGTGGATTTAATGAACTGCGGGAAGATATATATTG
TAGAGTTCGTTCACTTGCACACAAGGGGTTTTACAATGTC[A/G]TCTAGTAACGTCTAC
CTAATAAAGTTTTGAAAAAAARDAAAACTTAGTCTGAATGTTCAGCTCTTTCTTTAAACG
GTTGGCTGCATGAATGATACTTGAC
>c00027
TAAACTTTTTTAAACTGATAAGCGAATGGAACTTTTATTTGCCAGTCAAACTACTTGTTT
GAACTGGTGTGAGAGTGAGTCTGTTTTACTGGTAGTACTG[T/C]AGCAGCATTTATAAA
GTGGCCAGAAGCCACATTTTATTTACTGGTCTGTGGCCTTTTACTGTGCTTTGTATCAGA
GTTCTTAACAAGATTAATAAATCAC
>c00029
ATGGTATTGGACGGGGGAAGGAGCATTGTGTTGTTGCTTTCTGGTGGCCTGAGCAACCCC
AACACGCCTTGCCGAATGATGGGTCCAGCCTGGGCTCTCA[C/G]AAAGCACGGCCCATG
CCTGCCTTTCCCCTCTTCCACTCTCTCTTTTCCCTCCCGTGTCCTTGTTCTCTGGTACTC
TCCTGGGCGGTGAGCCCCACAGAGC
>c00031
GTGATTGGAGTGCCTTAGGAAAACTTCTTGACAAGGTTCAAGCCTATTCTACTGCAGGAG
GGAAAGTGTGGCTGTCTGTCCTCTTCATTTTCCGAATCTT[G/A]CTACTGGGGACAGCA
GTTGAATCTGCTTGGGGAGATGAACAGTCTGCTTTTCGGTGCAACACTCAACAACCTGGT
TGCGAGAACGTCTGCTATGACAAGT
>c00032
AAGAAACTGTATGTTCTAGAAGAGTGAAGCCTAAATGGCAGATGTCGTAATTTTTAAATA
CTTTGGTTACTTACAAATATTATCTTTTTTCTGCAGAGAA[T/C]GGTATCTTAACGGCG
ACTATTTAGTGCTGCTGGTGTCTGTCATCCTCATTCTTCCCCTCTCCTTACTGAAAAATT
TAGGTAAGCAGTACAGTACGATCAA
>c00033
AAAATATACAGAGCAAAACTATTTTCCTTTAAACTAGTACTGCAATTCACGTATTGCATG
GTTTTTTAAAATATATATATATATAAATACTACACTATAA[C/G]TGATCAGGAATGAAG
CTGGAATGCAAACACAGTAGTGTATTAGATTCCAACAGAGTATTTACCTAGCTGTTAGGT
GAGGAGGGTAGGGCTGTCCCTGTGC
>c00036
AGCCACAGCTTAGTTTTCCTGTTTAGTATCTATATCCTCTCCAGTCTTTTCCCATACCTA
TTCTGTGAAGAGTAACCAGTCTCTCATCTTAACACACACA[T/C]GACTGTGCCACAAAA
TGCTGTAGCATGTTAGAGATCTTGGAGCTTCCTCAGTTGAACAGGTATACTTAAGCTGAT
AGAGTGCAGCCCAACATCTATGTCT
>c00038
GGATGCTACTGAGGGTTTCCTTCGCTGCTGTCGTGCAGCCTACTACTGGTGGACTCTTCT
CTCCCGGGTGGAAGAAGGAGGGGTTGGTGGCATGCTGTAC[G/A]TCTGACCAACCCCCA
GTTCTCAGGTGATCTGCCAAAACACACCATGTCCAACAGAGGCAGGAGGCACAGCAGACT
ATCGTGGAAACTCTGTGATTTCAGC
>c00041
TCTAACCGGTACCTGTTGTGTTCTATAATCTCTACACGTTTATAGTCAATTTTTCTTTGC
ATTGGGAAGAGAGACAGAATAGCTGGAGCTGGTGTAACTC[A/G]CCTCCACACCTCACA
GGCACTAGAAGGAGGGAAGTGATGTGGGCAAGGACTTGTCCCTTCTGCAGGGGCAGGCTC
CACAGGACAGCATCTTCAATTGTAT
>c00042
GCCAGGGTTTCCAGATGGGTTGTGCCCCTTTGTTCCCTCCTGCAAAGGAGGGAGGGAAGC
GAGGTGCCAGCCTGTCTTGTCTGGAAACATGGCCAGCTGA[T/C]GTCTTCTACTCCTGC
TTTCTTCTCCACATCATGAGTCCCTGTTGTCTCCTGCTGTCCTGTGCCACGGGTTCATCC
TGAAGCAAGTCAAGAGCCATTCAGC
>c00043
GCGCGCCTCTTCTCCGCGGCGGTGCTGAGGGAGCGGGAGCCGTGATGTCTCACACAATTC
TACTTGTCCAGCCCACCAAGAGGCCAGAAGGCAGAACATA[C/T]GCTGATTATGAATCG
GTGAATGAGTGCATGGAAGGAGTCTGTAAAATGTATGAAGAGCATCTGAAAAGAATGAAT
CCAAACAGTCCATCCATTACATACG
>c00044
CTGCTACTCCCCCTGCAGTCCCTGCAGCTACGGGACCGTGTACAGCTACAGGACCTACGA
CTGCGGGAGCCCCTGCGGCTACCGGGGCTACGGGAGCCTG[T/A]GCGGTTACCGGGACT
GCTACCCCTCCTACAGCTCCCGCTACTGCTACCCCTACTCTTCTTGCTACACCCGTAGAT
ACAGCTATGGGAGCTGCTACCCCTG
>c00046
TTTTCCCGTGAAGGCTGCCTTTGGCTCGTGGTGGGACTGTAGATTGTGCTCCCGTCGTGC
CCAGAGCTACCCTGATTCAAACCTTCTCTTTCTCTGCCAT[A/G]TTGCAGGTATCCTAA
AAGCAGCGTAGAAAAGGAGTAGTGGAAAGACAGGAGGTGCAAAGGAATGTTACGCTCGTT
ACTGTCCTAATGATTAGAGGCAGCC
>c00047
AGAAAGTGAAGTGCCCAGTTCGTCTGCGTTGCTGTTCTCCAGCCAGGTGGTTCCTGGATA
GTCTTCTCCTGGCTCCCTGGCACGTCCCCGGGTCGCTCTG[C/T]GTCACCGCAGAAGGA
ATATGAAGTGCTTTGTTCTGAAAAGAGGTGCCTGTTTTCCTGCCACTGCTCTGCTCTTAT
GTTCTGCTTTAAACATGAATAAAAT
>c00048
GTGAAGATGTCATCCTGGGCTCTCTGTAAGCATGGCTAATGTCTACCCTTCCTGTTCCTG
TCTTTCTCTCATTCTTTTTGCCTCTTTTCTTTGTTTTCTT[A/G]TGTTCCCCGCATAGC
CTGTTGTGAGACCTCAGAAACCAGCCTGGAGGGACCTGCAGCCTGTCTCCCTTTGCTGGG
CACATCAACAGATGCCCTGTGGGAA
>c00052
CTTTAGAAGGTTTGCAGAAGCACTGGTGTATATACGTACACGATGTCAAAAGACACTTCC
AATCTGGGTGATTTCAGTGCCTGACTCTAAATAAGAGATG[T/C]ACTGAGGGCAGTCTT
GGCTGTTTGTTGTAGATGGTCCTGTCTGCAGGCTCCAGGGAGAGGTGGTCTTTCGGCTCC
AGCTGTTGTCCTGCCCTTTGGCTGG
>c00053
GGATCGATCCAGTTCTGTAAAAGTGATATTGTTCATTGGTTGTATGTTTGTTGCATAAAT
AAGAATTTGGTGTGCGCAGCAGAGGGCTGGTACAACCAGT[G/A]CCTCTTTAATGTGGA
AGACAGCCCTTTCAGGGTAGCATTGCTGACCTGGTGAATAGTGTGGCAGTCTGCTTTCTG
GCAGCAGAGTTAATGGTCACTTGAT
>c00054
TCGGGGGTCGGGCAGAGGTGCCCGGTCGGGCGGGGCGGAAGGACGTTGGTGGGACCGCGC
TGAGGAAATA[T/C]AGTCACCATGTCGTCTGCACTGTTGCCTAAGCCACAAATGCGGCG
CCTTTTGGCCAGGCGAATGAAGTTTCACCTATTTGGGGCATTTTTTGTATCTGTG
>c00055
AAAAAAAATTCTGGGCTGCAAGGGCCACTGCTGCGCACTGAGAGCAGGTACACACAAAAC
TGCAAAAGGGACTGACACTGCCCTGTTTCCACTCATGTAG[T/C]GACTCCACAAGGTGC
AGGGGCAACAGAGAATTTGAAAAAAAGTGACTAAACTGCAGTTTTCCTCCATTCCATCCC
CTCAAAAATATGAACCATTATAGTC
>c00056
AAGAAACTGTATGTTCTAGAAGAGTGAAGCCTAAATGGCAGATGTCGTAATTTTTAAATA
CTTTGGTTACTTACAAATATTATCTTTTTTCTGCAGAGAA[T/C]GGTATCTTAACGGCG
ACTATTTAGTGCTGCTGGTGTCTGTCATCCTCATTCTTCCCCTCTCCTTACTGAAAAATT
TAGGTAAGCAGTACAGTACGATACA
>c00057
TCTCCTCCAGGATCTTCCTCAGGTCTGGGCCAGGGCAGGCATTGACCTCCACGCTCACAT
CTCCAGTCGATTGCTTCCTCAGGCAGTTCATTTCCTCCTC[G/A]TGATTCTTCTTCAGG
CAGCAGAGCTCCTCCCGCAGCGACTCCAGCTGAGCCTCCAGGTCAGACCTGCAGAGCGTC
AGCTGGTCCAGGACTTGGCGTAAGC
>c00058
TTTTGTCATTCTCTCCGTCTTCTCCTTCCTGTCTTTCCCAACTATGAGTTTTCACTTGAC
GTTCTCCTGCATTTAAAACCCCTTTGCACCCCTTCAGCAA[C/T]GGCAGCAACAACCTG
CAGTTCATCTGAAGCTTCTTACAGCACCTGCAGTGGTGCTAAAGGACTTCTGCAAAATTA
GCTTTTGTGTAATCTGCATTTTCAA
>c00061
TCGGGGGGCAGTGAGGGGGTGGTTGGCTGCGGAGCGGCTG[T/C]GGGAAAGGAAACGCG
CAGGCTTCGGTGCGCAGCGCTACCGGCACCGGTGCTTCCTTCTTCGCCGAACGGTAAGTG
AAGAAAAATGGCCCGTACAAAGCAG
>c00062
GCTGACCTTGGCAGTATTTTAGGTGTTACAGTTTCACACAGATGAAACGTTATTGCACAG
TTTCTCTGATTTGTTAGGCACAGACAGGCTATTGTTCAGC[A/G]TTAGGCTTGCATTCC
TTCCTGCTCCACCCATTGCTTCTATACTGGTGAGCAGCATATGGAAAGTCCCACTCAATC
TGTTCATGGTTGAGTTCTATAACCC
>c00063
GCTAGTCTTACTTATCTCTTCAAGTCCAGCCCAACTGACGTTAAGCTTCAACGTAGCTGG
AACAAGTCATGGATTTCAGAAGATGCTGCCTGGGAACAGA[T/G]AGATGTCCCACTATA
GAGTTGGGGTGGTGGAAAGAAAAGCAAAATCACAACTAACCACCTCGTCCCCAACCAAAA
AAAAAA
>c00064
AATTGGACCACAATGTAAGTAGATGGTTAAAAACCAGAGGATTCGTGGTGCCTGTCATTA
ATCAGATTGCAGAAGAGGAAGAGTGTTTCCATTAGCACTG[T/C]GTATAGCAGGAACTC
TCTCATGCAGCATCCTCTGCAAACCGGACTGTCTCTAAGCTATCGCTTCGTGGCTGCTGC
CCCCTAGGTTCATGCAGCAGGAGAC
>c00067
GAAGACCATAATAACGCGGAAACTAGTGGATGGACAACTGGTGGTGGAATGTGACATGAA
TGGTGTCAAGTGTGTGAGAGTCTACCAGAAAGCATGAGAA[T/C]GTCTTCATGTTCAGA
AGGAACTTGCTACAAACAACTCAGTTCAGTGGACAGAGCTCCTTTACACTCCGTATTTTC
CTTTTCCCTGTTTTCTAGTATTTCA
>c00068
CTCTTGGTGTAATGCATTCAAAGAGCAGTAAATGCTAAGCCATCAGGGACTTGCATCTTC
CAATTGTAACAACTCGTTTGTGAACAATTAAACATAGAAA[C/T]GTACAGGTGTTTGCT
GTGCAACCCTGGCAGAGAACCAGCTTTATTCGCAATACACTTCAATTGCCATGTTCTCGC
TTCTGCCTCCAACAGCTTTCAGTGA
>c00069
ATTCTGGCTCTTGGAGACTACATGGGAGCAACATGCCACGCTTGTATTGGTGGCACAAAC
GTTCGCAATGAGATGCAAAAGCTTCAGGCTGAGGCTCCAC[A/G]CATTGTGGTCGGGAC
TCCAGGGCGTGTGTTTGACATGTTAAACAGGCGCTACCTTTCACCTAAATGGATCAAAAT
GTTTGTTCTGGATGAAGCTGATGAA
>c00070
CTGGATAGGAGAGCGGGCGGACATTGTCATAATAAGGAGATCCCGAGGTGTCCCAGAGGC
TGAGCTCGATGCGCTGCGTGTCGATCTCAAAGCTGGCCGT[A/G]TAGTTCTCGAAAACG
GTGGGGACGTAGCTCTCAGGGAAGCAGTCCTTGGCAAAGACGTGGAGCAGAGCGGTCTTC
CCGCACTGGCTGTCCCCTACCACCA
>c00072
GTTCGGATGGAGAAATCTTTGAAGTTGATGTTGAAATTGCAAAACAGTCTGTAACTATAA
AGACTATGCTGGAAGATTTGGGAATGGATGATGAAGGTGA[C/T]GATGACCCAGTCCCT
CTTCCAAATGTTAATGCAGCCATCTTAAAAAAGGTGATTCAGTGGTGCACCCATCACAAG
GATGATCCACCTCCTCCTGAGGATG
>c00075
CATAACTGGCTCCCGGCTCTGCCCTGTGGCAGTAGTTCCGTGGTCAGTGTCTCTGGATGT
TTTTGCAGCCCATTGACCTCCATCCGTGCTTGTGTTCACG[C/T]GGAGGCGCTCCATTT
CACGGTTTCCTTGCAAGAAACGCTGCAAAGCTACAAGCTGCCCTGTGGTTCCTGTGTATT
TATAGATATATATTAAAAAACGAAA
>c00079
CTTCCATGAAAGCCTTGGTACCAGACTTGGCAATAGTACCAAGGTTGTTGACCAGGTCAG
CCTTGGTCATCCCTATGCCTGTATCCACAATGGTCAGAGT[A/G]CGATCATGCTTGTTT
GGAATCAGATTAATTTTCAGGTCTTTGCCAGAATCCAGCTTGCTTGGGTCAGTCAAACTC
TCATACCTTATCTTGTCCAGAGCAT
>c00080
CTCCTTGGCCTGGTCTGCAGATGGACAGACCCTCTTTGCTGGTTACACCGACAACCTCGT
CCGCGTGTGGCAGGTCACCATCGGCACCAGATGAGCAACG[C/T]GGCGGCCACAAATCC
ATAACTTTTTANGTACAAAAAACGNGGAAAAAAAAAAAAATACAATAAAAAAGAAAGACT
ACTTTCCTAACTACAAAAAAAAAAA
>c00083
ACGGGGTGTTCCTCTATTTTGAAGACAACGCAGGAGTGATAGTAAATAATAAAGGCGAAA
TGAAAGGCTCAGCCATCACAGGCCCCGTGGCCAAGGAGTG[C/T]GCAGACCTGTGGCCC
AGGATAGCCTCCAACGCGGGGAGCATCGCGTAAACGCGTCTGTCTTCATAGAGATTWAAT
AAACTCTTGTTACC
>c00084
ATCCCAGCAGATACATTTCTCCTGATCAGCTGGCTGACCTGTACAAGGGCTTTGTCAAGA
ACTACCCTGTGGTGTCTATTGAAGACCCATTTGACCAGGA[T/C]GACTGGGCTGCCTGG
AAGAAGTTCACTGGCAGTGTTGGCATCCAGGTGGTTGGTGATGATCTGACTGTGACCAAT
CCAAAGAGGATTGCCAAGGCTGTGG
>c00085
GGGTTCAGAGGTTTTTGAGGGTGGGGATTGGCAGGGTGGGAAGCAAAATTGTCTTGGAAA
TTAGCAGAATTAGAAACCCAAGATTATGATTTTGCAAACA[T/C]GCAGTGGACTCTGGA
AGGACAAAGTTCTTCTTAAAAAGAAAAGGATTTTTTAGAGAAGTTTCATGGTAATTGGCA
TGGGTGCCTCATTGAAAAAAAAAAA
>c00086
GGTCTGGCTGGATCCCAATGAAACTAACGAGATCGCCAACGCTAACTCGCGTCAGCAGAT
CAGGAAGCTGATTAAGGATGGTCTGATCATCCGCAAACCC[G/A]TGACCGTTCACTCTC
GTGCCCGATGCAGGAAGAACACCTTGGCCCGCAGGAAGGGCCGGCACATGGGCATAGGTA
AGAGAAAGGGTACGGCCAACGCTCG
>c00091
GTGATTGGAGTGCCTTAGGAAAACTTCTTGACAAGGTTCAAGCCTATTCTACTGCAGGAG
GGAAAGTGTGGCTGTCTGTCCTCTTCATTTTCCGAATCTT[G/A]CTACTGGGGACAGCA
GTTGAATCTGCTTGGGGAGATGAACAGTCTGCTTTTCGGTGCAACACTCAACAACCTGGT
TGCGAGAACGTCTGCTATGACAAGT
>c00093
CAATAAACGGCATGACCTCTCCCACTTGAACCTGAACAAAATGTCGGCGGCATTTTTGTG
CTATTTTTATGAAGGTATCACAAGCCATATCCTGGACACC[A/G]TCGTGGGTTTCATGC
ATAAATTCAAACAGCTTGTTGACCACAGTCTTCAAAAATTTCCAGTGAGCTCTCAAAAAC
CGTGGGTATTGACCTACTATATACA
>c00095
TAACAGGAACCTGAAGTGACAAGTGGTGCCAACCCATAGGAACATTTACCAGCTTCTTCC
GTCACCATCACCGCTGTGTACTGACTTCTCGGGATGATTT[A/G]TGACCCATTAACCAA
GTTATCAGGGATGGGGGTGGGGGGGGGAAAGGAAGAAGGGGTATCCGTAAGAAATGCTTT
ATTCCAAATTAATTTAAAACATCAC
>c00096
GATGACTCTCTAGTAGTGGTGAAAAGCCAACCGAGCCAGGTGATAGCTGGTTGCCCGTGA
AATGAATCTAAGTTCCCTCTTGATTTAACTCTCCTGGACA[T/C]AATCTTAACCCCAAT
GTAGACAAATCAAGAGTAATTTAAAGGAGGTACAGCTCCTTTAAAAAAGAAAACAATCTC
TGCTAGCGGATAATTACTCAACGCC
>c00097
TGACCAGGAATTTGTTTTACTCAAGTCTACTTTAACAAAATTAAATATCTACCTCTTTTC
AAGTGGTGCGAGTTGCAAAGTAACAATTTCCCTGGTGATA[C/T]GCTGCGACAGTTGAA
GTTTCCTACACTTTGGCATCTCATGAAATTAAGAAACACTTGCAGACACAAACCTCCAGG
TTCACACCTGAGCAGAACCACTTGT
>c00098
TCAAAGCACCAGCGATGTTTAATATCCGAAACATCGGGAAGACGCTTGTCACCAGGACTC
AAGGAACTAAAATTGCCTCTGATGGACTGAAGGGCCGCGT[G/A]TTTGAAGTGAGCCTG
GCTGACCTGCAGAACGATGAGGTTGCCTTCCGTAAATTTAAACTGATAACTGAGGATGTT
CAGGGCAAAAATTGTCTGACCAACT
>c00101
CAGCGCGGACTCCGGAGAGGGCTTCCAGCAGCAGCAGCGTGCCCGAAGCCAGGAGCTGGC
TTTAGGCAGCAGACCAAACAGCTCGGAAAACATTGCCTAA[C/T]GCAGTTTGGTTAGCA
GGTTTGGGGCTGTCCTCTCCTCTCAGCTTCAGCCTGCGTCGAGATTTCCCAACCCAGGTG
CTGCCTCACGTGCTCTGCGGGAAGG
>c00102
GGCTTCGGCTACGGCTTGGGAGGCCTGGGTGGATGCTATGGCGGAAGAGGCTGCAACATC
TGCTAAGGACATCGCCCACAACCTCTGACACCAACCACTC[G/A]CACCATGGAATCCAC
GGCACGGATTGACAATGCACCTCCCGCCTTTTCTGGAGCTCATGCTCACTCTACCTGCAA
CTCAGACCGGCTCCCTTCCACTTGG
>c00103
GCTATAATCATTCTTATTTAGCTAATTGTCCTCCTTCCACAAGTATCAGTAGTAACAAGT
CTCCAAGAAGCGTAAGCTTTCAGAACTGCCTTTCATACTC[G/A]CTGTAGCTACAAATT
AATGAGTGAAATTACCACAGTTACGGAAATGCTATCACACATTACAATTCTGCTGTTCTT
CGAGTTGGGGTATGTATTTATGAGG
>c00107
AGGTCTCTGCCCTCGACCAGGAGATTATCGAAGTGGACCCAGACACCAAGGAAATGCTGA
AACTCCTGGACTTCGGCAGCCTGTCCAACCTGCAGGTGAC[G/A]CAGCCCACCGTGGGG
ATGAACTTCAAAACGCCCCGAGGAGCGCTCTGAGTCGGTCGCTGTATGTCACTTTTCCAA
TAAACGTGGGGAAACCATCACAGCC
>c00108
AGGATTCTAGGGAAATAGTTAGGCTTGAGCAACGTTAAAAAATTAAAAAAAAAAATAATA
AAGGAGTCTTTGCTGCTTTGGAAGGAGGCTCTGCTCCTCC[G/A]CTCGGAAAGTGGTGG
CCGAGTGAGAGCTTAAATAGAGGAATCCACCGTGAAGTGCCCGTTTTGAGAGAGCGTTCT
GCGGTCCGTGGTGTTCAGCTTCACC
>c00111
ATTCGCATGAAGACGGGCAATAAGATCAGGTACAACTCCAAAAGGAGACACTGGAGAAGG
ACCAAACTGGGCTTGTAAGAGAGACTGTCTCCTGGGAACT[C/G]TAATAACACTTGTCT
TTCTGCGTCAGATGGATACACCCGTACGCTGTTTGGTGACCCCTACGTGCTTCCTTCTGT
AGCGCTGGACTGTAATCCCCAATGT
>c00113
GAGTGCTTAGCATCGCTCTTCAATCTCTGCAGCTATTTCAGATAACCTGCTTTTAGGGAA
AACTCTTCCTTCATAGCCTCTGTTGGTGGACATACTGTGT[G/A]TTTCAAGGTGTAGCT
TTGCAACAGGAGATGCAGACCTGGAGCAGATGCCTCGTCTTGCCACGTGCTGCACTGACA
GCCCTGCTCTTCACCAAATACCACC
>c00114
TTTCTTCATAATAGCAAATTGAGAAAAGGTGTATGTGGAAAAAAAATTAACTACTGCAAG
ACTTTCAAACCTCAGTTATCAGCTTATGGGTTGACAGTTA[C/G]AGATACCAGGAGAAG
GCATACGACAGAGTATTTAAAATATACAGAGACCAACTAAAATCCAAACAGTAAAAGGAA
ATGGGAACCGAAACTCAAAATGCAC
>c00115
CATTTAAAATACTCCGTTTATCCAGATATGAAAGACAGGCTCGACTGATGCTGAACGAGA
AGGGAGTTACAAAAAGACAAAAACAAAAGATGCCTCAAAG[C/T]GACAGATATTGATGA
AGGCAGAAATGACAACTTTTCGTCCGACAGCCAAAAGGAGCACARAGTTCTTTTGCACAG
AAGGCAAAGATGCAACAGCCTTGTC
>c00116
GGATTTAGAGCAAACACAAGCTCTCCCTGCAGGAGTGACCTGTGAACTCTGCTGGACTTT
TTTCTTTTTTCTTTTTTTTTNTTTTKTAATTTCATGATTT[G/A]CAGCACAGGGTTGCT
GAGCTGGCATTGAAGGAGGTTTTTGGAGCCTCTGTCCTAACAAACTCACAAGATTGTCAG
TGTATCTTCTTCTGTGTTCCAGAAT
>c00119
GCCAGGGTTTCCAGATGGGTTGAGCATCCTTGTTCCCTCCTGCAAAGGAGGGAGGGAATC
GAGGTGCCAGCCTGTCTTGTCTGGAAACATGGCCAGCTGA[T/C]GTCTTCTACTACTCC
TGCTTTCTTCTCCACATCATGAGTCCCTGTTGTCTCCTGCTGTCCTGTGCCACGGGTTCA
TCCTGAAGCAAGTCGAGAGCCATCC
>c00125
TTAAAAAAAATAAACGGTATGACCTGAAGTTACACAGTTGTTTAGCTCCCAGTTGGACTA
GGACTGTGGATGGGTGCCGTGGATGTACCTCCTGGTGTCA[C/T]GGGTGCCAGTGGGAA
GTTACCACACCAGAAGTAGTGACACACTGTCCTCCTGACACCCAGAACGGAGATCGGAGC
CTGAAACATCAAAAGCTCCACAGGA
>c00127
TCATCTTCCGCTACCTGCAGAACAGATCCAGGATCCAGGTGTGGCTCTACGAGCAGGTGA
ACATGCGGATAGAAGGCTGCATCATTGGCTTTGATGAATA[T/C]ATGAACCTGGTGCTG
GACGACGCGGAGGAGATTCACTCCAAAACAAAATCCAGGAAACAGCTGGGTCGGATCATG
TTAAAAGGGGACAATATCACTCTTC
>c00130
GGAGGCTGTGCCTCCGAAGACAGAGGCGAAGGCTAAGGCGCTGAAGGCCAAGAAGGCCGT
CCTGAAGGGGGTACACAGTCACAAGAAGAAGAAGATCCGC[A/G]CATCACCCACCTTCC
GCAGGCCTAAGACTCTGCGACTGCACCGGCAGCCCAAGTACCCCCGGAAAAGCGCCCCAC
GGAGAAACAAGTTGGACCATTATGC
>c00133
TCGGGGGGTTACCGGCGGGAGGTGACGGGACCAAGAGGCGAGATG[T/C]GGCGGAACCT
GCTGAGTCTTCGCCAGCTTTCCCAGAGGACCATAAGCACTGCTTCACGCAGGCAGTTTGA
AAATAGAGTTCCTGAGAAGCAGAAGCTTTT
>c00134
GGATAATTTTGAATTCTTTTGCTGCCAACACGACCTGTGCAATGGGGGTGCAATTACTGG
GGTTAACAAAGCAGCCCTCACTCTTGCCTCTGCAGTGACC[G/A]TGTTATGGATGCTTC
TGTAACAATCCTCATTTGTATGCCCTACTGTCGAGCTGAAATTAATACAAAATCATTAAC
TCTTTTCTGAATTGTACTTCTCGCA
>c00135
GGATTAACTGCCCCAGGGTGGAGCACCTGGGAAGCTTTGCTCACCTGGTAGCCCCAGGTG
GAGCAGTGGCTTCCAGTTCCCCTTGTCCTTGTTCTCCATC[A/G]CACCTGGTAACACCT
CAGGCACACGTGGACTTTTCCTAAGGAGGACAAAGCTTGCTCATCAGTGCCAGGCCTCCT
GTGACATGGAACGAGATGTACTGTC
>c00136
GAGGGCATGAATCTGAAGTTTTCATCTGTGCCTGGAATCCCGTCAGTGACCTTCTGGCCT
CAGGGTCTGGCGATTCGACGGCACGGATATGGAACCTCAG[C/T]GAGAACAGCACGAGC
GGCTCCACGCAGCTGGTACTTCGGCACTGTATACGGGAAGGGGGGCAGGATGTCCCCAGC
AACAAAGATGTCACATCGCTGGACT
>c00138
CAGAGCCTTTCCCTCCTGTAAATCAGCTCTTCGTGCCGGGAATCCACGGGGGAGGCTTGG
GGCTAAGGAGCAGCTCTCCAGGGCTGCTAATGGGACATGG[C/T]ACTGCCTTGTCTCCC
TCGATGGGACCAAGCCAGGTGGATGAGCTGGTGCATGGTGGGCCATGAGGGACACAGTTC
GTTTCGTTACAGGATGCTGGAGCTG
>c00142
GGAACTTGTGCTAATGCTAACTCACGATGAAATGACAAGTGAAAACTCTGGCTTCTCACA
AGTGGCTTCCTCAGAGTCACCAGTGATGCTCACTACATAG[C/T]AGCATGCAGAAGCTG
AGTTCAGCACCCAAGTTACAACAATTCTTTACAAAACTCTGGATGTTTTGAAGTAAATGG
GATAAGGGGGATATAATGCCCATCT
>c00143
GGGATGCCAAGCTCGACAAGTCGCAGATCCACGACATCGTGCTGGTCGGTGGGTCCACCC
GTATCCCAAAGATTCAGAAGCTCCTGCAGGATTTCTTCAA[T/C]GGCAAAGAGCTGAAC
AAGAGCATCAACCCTGACGAGGCTGTGGCTTATGGTGCAGCTGTTCAGGCTGCTATTCTG
TCCGGAGACAAGTCTGAGAACGTGC
>c00144
GAGAAGGTGAAGGGTAGGGCAGCCCGACATGGCGGCCTACCTGACGCACCAGCAGAAGGT
GCTGCGGCTCTATAAGAAATCCCTGCGGCACCTGGAGTCC[T/A]GGTGCATCTACCGGG
ACAAGTACCGCTACTTTGCCTGCATCCTGAGAGACCGATTTGATAAGAACAAGGATGTGA
AGGATATGGTGAAAGCCACAGAGCT
>c00146
ATTTGTTGAAATCTCTCTGGACGTCTTCTGTCATTACTATGGACCAAATGAAAAGAGGCT
ATGAACGAGTTTACCGTGAAATCCCAGACATTAACCTGGA[C/T]GTGCCACACTCCTAT
TCTGTGCTTGAGCGGTTTGTAGAGGAGTGCTTTCAGGCTGGAATCATCTCCAAACCACTG
AGAGACCTCTGTCCTTCAAGGGGCA
>c00147
GGACCTGCTGGCACTGCTCCTTCTCTGGGGGGTAGGCCAATGGACACCTGGTGGGATCTC
TGCCACAGCCTTGGGACACAGATTTCTTTCTGCCCCTCCT[A/G]CTCTCTACATGGGGG
CTTCAAGCTGCATTGACCTCGTATTCCTCTTTTGACTCAATAAAGTTCTGCTGCATCCCC
AAAAAAAAAAAAAAAGAAAAAAAAA
>c00148
CGGATACGGATACGGCCCTCAACACTCTTAGTCCTTTGCTTAGAGACTGTAGATCATCTC
CCTTCTTCTTTGCCTGCCTTTAATCACTAGATGCTTGTAA[C/T]GTGCTTTGAAGTCGC
TGCCCACTGATCAGTGTGATTTTTTCCTTTGTAAGGGCTAGTCCTGCTGTTCATTTTCCT
CTTGGTGCGTGGGATGTTTAATGCT
>c00151
GTACAGGGGGCCTCGGGTGACATTGGGCCTCGGCAGCCGAAGTGGGAGGACGGGCGGCGG
AGCCTGGTAAAGAAAGAGAGCGAGACCTTCGCCTGCTGCC[G/A]CCATCATGTTCCGAG
TTATGGTCACCCACGCCAAGAAGCACCCCAGCTTGATCCCTCTGTTTTTGATCATCGGGT
CCGGAGGCATTGGTGCTGGCCTGTA
>c00153
ATGGGCTGAAAAGCAGCTTTATATGACAAAAAATGTGTAGGGCAGCAGAACAAACCACCC
CAAACCACCCCTCTGCTAACGACTGGAGCTCCCCAGCTAA[C/T]GGTAAAACCGACTTC
TCAAGCAGACAAACACTGGATGCTTTTATCATACCCAAATTCTTGTTTTCCACATGTTTT
GGTTGGGTTTTATTTCTTGCCCCGC
>c00154
GTACATTAAAATACAAATCAGCCACATGCTGCCTTTGGCAAATGGACTTGAAAGAAGATA
CAAAGGGGAGCACACCTTGTCCCTCTGACCCAGCAGCAGC[G/T]CTCCTCCGGCCTGGA
GAAACAGGAGTGGGGGCAGCAGTGTAGCCTCCCTCCTGCACAGCACTGAATGCAGTCAGG
CAGGAGTCACAGTCCAATAAAATAA
>c00157
TTAAAATATTTTTTGCTATATAACCTTAACAGTTATTAAGCAGTGTTTTCTTTTTGGGTA
CGTATTGTTTCTGGATATCAAGATGTTAAATATATTTCTT[G/A]CTATTGTGATATGAC
AAGAGACTTAACTTATCTTGCTGTGTCTTCCAATGTACACGCTGTATATAAGGATAAATG
TGATGCTGCTGGAGACCAGAATAAA
>c00159
CTGGTATCTCCATTGCACCATATACTGAATATATTCCCAATGCTCTGTGAACTAATTTAA
GCCATATTCTAGGAAGAGTTTGTGGTTTTGTTTGCTTGGA[T/C]GCTGGTTTCTTTGTT
ATGATTTTTTGTTCTCCTGTCCCGTGAATAGTCAACACTAGAGTAGCCTAGGCTGGTAGT
GGCCTTGTATGATAAATTCACAATG
>c00160
TTACGTCGGGGTACTTTCCTGGCTGCTGGAGCGGGGCGGAAAGGGCCGCTGCCTC[G/A]
CGTCGCTCCTTCTTTCTCGCCGCCGCCATCATGGGTCGCATGCACGCTCCCGGAAAGGGC
CTGTCCCAGTCGGCCTTGCCCTACAGACGCAGCGTGCCCA
>c00164
TAAATAAAATAAAATTCCCTGCCTGTAGTTGTTGAAGTTAATGCTAATACTGTGTATGAA
TCTTAAATCTAAATGTTCAGCTTACCCTGTGTGGTATAGG[T/C]GATATTTCAAGCAGA
TTGTAAAACATCTTGCATTGTTAGCAGAACTTTATCTAGTACATCGAGTTGCTCAATATT
TTGATGTTTTGGTTTTATGCACCTT
>c00165
AGCGTTTATCCCGACAGTACCCATGATGCACAACGCTACGGCCGCCACTGTCTCTGCAGC
AACAACTCCTGCAACAAGTGTTCCCTTCGCCGCAACAGCC[A/G]CAGCAAATCAGATAA
TCCTGAAATAGCCGGCAGGAGCGGAACGGAGTGTCACGAAGCCTCCCTGCGGACGGCCAA
GCACGGCTACTGTACATACTACCCC
>c00166
TATCTGCACAAAGAATAGAACCAATAAACAGAACATCCCACTGACGGGTCCTACGACCGT
TTGCCTTCTCCTCCCACCCTGTTGCTGGCCCTAAAGGATC[A/G]CACACTTTTTGAAGC
TTGTTCTTCTCTGCATCCTTCCTGGCATTAAATCTTCGAGGCTCCGATAAATCTGAGCAA
CATATCACTGAGGGTGTCCTTTTTT
>c00169
CGTTCGCCCTATTTTTCTTAGCTGAATATGCAAACATCATACTAATGAACACATTAACCG
CCATTTTATTCCTCAATCCGAGCTGTTTAAACCTCCCACA[T/C]GAACTATTCCCTGTT
ATCCTGGCTACTAAAGTCTTACTTCTCTCTTCTGGCTTCCTATGAATTCGCGCTTCTTAC
CCGCGATTCCGCTATGATCAGCTCA
>c00170
AAACAGAGGTGTTTGGTATTGGGAGAGGGCTGGAGGTTTTATGTTAATGGCAGTTGTGAT
GAAGTTGATGGCACCTAGAATAGAGGAGACCCCTGCCAGG[T/C]GGAGGGAGAAGATGG
CAAGGTCGACGGAGGCTCCAGCGTGGGCCAGGTTGCCGGCGAGTGGGGGATACACCGTTC
ATCCTGTACCTGCTCCGGCTTCTAC
>c00173
TAACAGGTTAAACTACTGAGCTTGAAAAATTGTGTGGTGAAATACTATTTTTTCCCTTAG
CAAAATAGCAATCCTCATGTTTATAAATATATTAACTGCA[T/C]GTATGACAAGGGAAG
GTAGAGAATGCAGTGATAAACTCTAAACCCCACAGGGATACTTAATAATACATATCTGAA
GTAGTATGTTAATCACATTAAAATC
>c00174
TTTCTTATTGCTGGAATTTCATTTTCTTTTCTTCTTCATTTCTTAAGTCTTTTCTTTGAT
GACTAAACCGGATGATGGTAGAGATGTTAAGCCGGTGTTT[A/G]CTCAGCCCCGCCCTG
CTCGGCCTCGGGAGCGGACGTGTTCTCAGCTGGTGGATCGGCTGTCTTCGTCTCTTTGCC
ATCTTGTGGTTTAGGGTTCTCTGGG
>c00177
CCTAGAGGATTCCAAAAGAAGTAGTAATAACAAATATCATGCAGTCTCCATATTCATACC
ATTTTAGGTAAATCAGTTTATTGTTTAGTTTCTTGTATAA[C/T]ACTACTTTAAAAGTC
TAAGAGGTTACTTTTTTATTACTCCATGTATTGCACAGATGTCTCGATCTCTACCAGGAG
ATGCTGACACAGAACCTTGTTCTCA
>c00178
TCAGTGTAAGCCAGTATGAAGAACAGTTTGTAACACTTTTTACATTGACCATGATGCAGT
TAAAACAGATGCTTCCTTTAAATACCAATATCCGACTTGC[G/A]TACTCAAATGGCAAG
GACGATGAACAGAACTTCATTCAGAACCTCAGTTTGTTTCTCTGCACGTTCCTCAAGGAA
CACGGTCAACTTATAGAAAAAAGAT
>c00179
CTACATCGACAAGAAATGTCCCTTCACCGGTAACGTCTCCATCCGGGGCCGGATCCTGTC
AGGGGTGGTCACCAAGATGAAGATGCAGCGCACCATCGTC[A/G]TCCGGCGGGACTACC
TGCACTACATCCGCAAGTACAACCGCTTCGAGAAGCGCCACAAGAACATGTCGGTGCATC
TCTCCCCCTGCTTCAGGGACGTGCA
>c00180
TGGCTCAAGACAAGGAAGCCGCTGAAGCAATTGAAGCTGAAGGTGCAACTGCCCCTTTAA
CAGAACTGCTTCATTCTAGGAATGAGGGTGTTGCCACGTA[C/T]GCAGCTGCAGTGCTG
TTCAGAATGTCCGAGGACAAACCACAGGACTATAAGAAGAGACTTTCAGTTGAGTTGACA
AGCTCTTTGTTCCGGACTGAGCCCA
>c00181
AACAAGAGAGTAAGACCTTTTCTACAAAGGAGTACAAACCACTGTATTTACAAATCGATC
AAGCACGGTTAGCCCTGGACAGAATTCAGACATTGTGTTC[G/A]TCATAAACAACAGGC
TTATTACACACTTCAGATTCTAATGCTTTTAGTTTTAGCAGGAATTTTTTGAAAGGCAAG
TTGCAAATAACCTCCAGTAGAATTA
>c00183
ACAGAGAAGTGGGAGGATGGAAACCAGCCCTATTTCACCAAGGAGCAGGAGCGATGGCCC
TGGCATGCTCCCCTCGCCCAGTGACCACCGCAACAGCTGG[C/T]GGAGGCAGAGGCTGT
AGCAGGAGAATCAACTTGGAAACCCCAGTGGTTCTCTGCACTGGAAAAACACGGCACTAA
AACCTGCACGTTGACTAGAAATGTA
>c00184
CCAGCATGTACTGTTGGGCCCTTCTTCCGCTAAATGCCCGTGTCCAAATCTTTCAGGTTT
TTTTGCTCTTTCCTGGTAACTCTGATTAAATGTTGATGTC[A/G]CGTGTAGTTATAAGC
CACCTTTCTTAACCTCAGGGAGACTCCCGCTTAAAGTGAATTTAGAAGTGTTAAGCAAAT
TCCAGTCTGCTCTTGTACAATATAA
>c00186
TTTTCCCTACCCTGAGGGAGGGAGCTGAGGCCTTCCCTCCTGGCCAGGAGTGCTCTTAGT
GTCTTAATGAGGTACAAGCCATCCTGCTGTGCATTGCTGA[C/T]GTGTAGTTGTTGTGA
GGCGTGAGTGTGGAGACGTGTCAGGCTCGTGGCGTGTAGCTTGTGCTCGAGCATGCTGCT
TGGTTGTAGCAGTTTTAGGGGCCAA
>c00189
CTTCCCTCCCTCTTCCTCTGCCTTCTGCTCTCCTGTCCTCTCTTGTTCAGAGAATGAGCT
GGACCCAAAAGGATGTGTGGGCTGATTGCCTGAGTCCTCC[A/G]GATCTGGAACGTTGC
ACCAAGAGTCTTTTTGGAGGAAGAAGCCGTGCTCTGGAGAAGACCCCTCTGACTCTTGGA
ACACGTGGCATCCAGCTGCTTTGGG
>c00192
AGACTTGTCCTGGGCTTGACCAATATGCCATCAAGAAGTTTGCTGAGGCATTTGAAGCCA
TTCCTCGAGCACTGGCCGAAAACTCTGGAGTAAAGGCTAA[C/T]GAGGTCATCTCCAAG
CTTTATGCTGCGCATCAGGAAGGGAACAAAAATGTTGGATTTGATATCGAGGCTGAAGCT
GCTGCTGTGAAGGATATGTTGGAAG
>c00193
CAAGATGTTCAATTGAAATCTACCCCTTTTCCTGTTTTCTGGCTAAAACGTGTGAAATTT
TGAAGGAACACTGTTGTCTTGTGGAAATGAGTTCTGATCC[G/A]TTGAAGCTCTTGAAA
AGTCAATGTCAGCTGCAAGGATTCATGTCTGATGGAAATAAAGCTGCTTCTGAGAGTTCA
TATGTGGATTCTGCATAAATTCAGC
>c00196
TTAACCGGATATGTTTTCCTTGTTTAGAACCCAGATCCACAGAAGTGTTTGCCTTCAGGA
TCTCTGTCACTGTTCTCCTTGTGTACAGGACGGTTGATGC[A/G]CTCATGTCCACCTTC
ACAGTCTTGCGGTCAGTACCGAGGTTAGTGAGCATTAAGAGTAGAGTAATGTCTTTGCCA
AACACTGGAGGTTCAGCCAGCTTGA
>c00199
CAATGATCAAATCCATTCTAAAAAGTTTTACTTCTGAGGCTTGCTCAAAGCATTAAGATC
TCGCTCTGTAGATGCCAAGAATCCTCCATGCCCACTGTTC[A/G]CACAGCCCTGGTAGG
ACAGCCGTGTACAGAACAGAAACCTCAAAAACGCTTTGGACACATCATCCTGATCTCAAA
ATATTCCATAATGAAAGCTTGAATT
>c00204
AAGAGGAAGGCTGTTGTCCCAGGGCCAGCTGAGCACCCCTTGCAGTATAATTACACCTTC
TGGTACTCCAGACGAACACCCGGGAGGCCGACCAGCTCGC[A/T]GAGTTACGAACAGAA
CATCAAACAGATTGGCACCTTTGCCTCCGTGGAGCAGTTCTGGCGGTTTTACAGTCACAT
GGTACGTCCTGGGGACCTGACAGGC
>c00205
AAGGATAAATTTTGAGGTGGTACGTACTGCCGTAAGGCTCTTGTTTAGCTGCATTAGTTC
TCTGCAGACTTTGACAAGTAGATGTCTGCATCTGTGGTCA[T/C]GCTGCAAAAGCTCTG
TAACTGAAATTGAGTGCTCTGAGCGGTCGCTCAGAACAGTCTTCAGCACATGGATGTGTG
ATCCTGGTATGTCATAAACTGGCAT
>c00207
TTCTGGGGGTCTGAGCAACCCCAGCACCCCTTGCAGAAGGACGGGTCCAGCCTGGGCTCT
CAGAAAGCACGGCCCATGCCTGCCTTTCCCCTCTTCCACT[G/C]TCTCTTTTCCTCCCG
TGTCCTTGTTCTCTTGTGCTGCCCTGGGCTGTGAGCCCCACAAAGCCAGCCTGGGGAGGA
CCTGCTGGCACTGCTCCTTCTCTGG
>c00210
AATACAACTGAAAGACAGATGTGTATTTAAAAAAAAAAATAGAGAGCCCCTCATGTTTGA
CATGATCTTATACTGAGATAAATATCTATACACAGTGATA[C/T]GATCATGTATACTCA
CATGTGGTTATATCAACATTTATAATTTTTTTTTTCTGACAAGGTATTATCATCAAGGTA
GTTGAACCTCCTCAACAAAGCTTGT
>c00214
TCTTTTCTCGTTTTGAAAAGCAATTATGGAAACAAGAGGCTGCTTTCTGCCTCCTGGAGA
GCTGCCGTCAGGGCCCTCACTCTTAGCATGTGGGTACTCG[C/T]AGTGAGAAGCGAAGA
GATGATGTCCCATCTCTCCCAGGCCTGGAGGCTGTGGATTTGCAAAGGGGAAAGTCTGAA
ATGCATGGTCTGTGACAAGAGTGCG
>c00215
CTGGTGGCCCAGTCCTGCTCCAAGGAACCCAGTCCCTTCCCCTGCGCCGGGAGGGAGCAA
CATCCAGGGAAAGGCTTCTCCCACCTCTGGGCTTGGGTTC[G/A]TTGTGGTCACACACA
GAAGAAGGCAAAGCCTCCTGGGTAGAGCCGTCCTCGTCCGGGAGGTTGGACAGATCGCCG
TCCTGCGCAGAATTAATGCCAGAAT
>c00216
TTGTCGTGCCCCATCCACTCTTTAAAATATCCTTAACTGTATGCCATGGTGGGGATTTAG
CAAATCATCTCTAAAGCAGGAGACAGGCTAGAAGGGTGAA[C/G]ATATTAGCAAGCCAA
AGGAAAACTGCAGTGATTTTTTTCTTTCTCTGTATATAAAGTAGTGTTTATATAGCACTG
TGAATGTACACAGCACTTTATAAAA
>c00220
CTTTAACGGTTTTTTTTTGGGGTTTTGGGGGTGGGGGTAGGGAAATACATAGAGTGATGC
CCTGATG[C/A]TAGTACGTTCTAGGGTTGTCTTAGTTTTAATGGCACACTAACACCACT
AGTTCCGGTGGAAAACAAATTCACAAAATATCTACAAAATCTAGTTAAAACT
>c00222
TACTTGCATTTCTCCCTAGAGCATCGACCTTTGATGTAATCCATGCAAACTGTAACAGTA
TTTTCATTTGTGTCTATCATTGCAATATCTATAGGGTGAG[C/T]ATAGCGGCAATCATT
CTCACCACGTGTGCAATTTCCACGCTGAAACTCTCGACAAACCTCCAGTTTATCCGTACG
CATCAGTTTCTGCCCAGCAGAGCCT
>c00223
ACATCAGGCTGCAGCGCCAGAGGTCCATTCTCTACAAACGCTTGAAGGTGCCTCCTGCCA
TTAACCAGTTCACGCAGGCTTTGGACCGCCAGACAGCTAC[A/G]CAGCTTCTGAAGCTG
GCACACAAATACAGGCCAGAAAACAAGCAAGAGAAGAAGCAGAGGCTACTGGCTCGTGCC
GAGCAGAAGGCTGCAGGAAAGGGAG
>c00225
CTGGTCTTGAACCCCTCCAGGGATGGGGCAGCCACAGTTTCTCTGGGCAACCTGGGCCAG
GCTCTCACCACCCTCACACCAAAGTTCTTCCCCACATCTC[A/G]TCTCAATCTCCCCTC
TTCCAGTTTGAAGCCTTTACCCCTCATCCTATCACTACATGCCCTTGTAAAAAGTCCCTC
CCCAAGTTTTCTGGAGCCCCTGTAG
>c00228
TGTGAATATGGGGAGACTTCACAGTTCCAAACATATAGCCACTTAATTTATTACCTGCTC
ATGGGCCACCGTAGGATTGCTCCACTGGGTGAGCTGTAGC[A/G]TTGCAGGTTTCAAAT
TGAACCTGGTTTGTGGGGAAGGTGTTGCTATCAATTTGCCAAAGTCGCAGTATTCTGCTG
TTATTTGGATGCTTAAGGCTGGGAT
>c00229
TGGAGAGCGGTGCCAAGGGTTGTGAGGTGGTTGTGTCTGGCAAACTCCGAGGTCAGCGTG
CCAAATCCATGAAGTTTGTGGATGGTTTGATGATCCACAG[T/C]GGAGACCCGGTGAAT
TACTACGTCGACACAGCCGTGCGTCACGTCCTTCTCCGGCAGGGAGTACTGGGAATCAAA
GTAAAGATTATGTTGCCCTGGGACC
>c00236
TAAGCCTTACTGCCCATCTGGGGAAAGCCCCCAGACTCCTCCTCCTGCTGGGAGCTGGAG
AGCGGAGTGGATCCCGGGATCTAGCCCTCCGTAAATGCTA[C/T]GGAGGTGGTTCTTCT
CTGCCATCTTCTTGGCAAAAACCCCAAGAATCTGCAAATGAGCCAGCAGAACCAGATGAT
GGTTTGTTAGGCTCGTGGTTTTTTG
>c00239
TGGATCTTAACTCTTCAAAGATTCCTCCTGAAAGCAAGGCAATTGTGCTCACTTAATGAT
TTGTTAAAACTCTGTAACAGCCAAGACTGGTAACTGTGCT[A/G]CTGTTTTTACCATTT
GTTGAGAGTTGAATCTTAAACACCCCATCTTACTTAAGTCAAGCTTAACTACTCCCTGAT
CTTATGTTTATGATGATTAAATGAG
>c00241
TTTTAATACCTTAGTTAAATTTAGCAATTTGCTTCATGCACTTTGTTACTACTATACAAC
TTGTTTATATGGATGGAATGACTCAGATTTTTGAAGTCAA[T/C]GCGTTATACATAAAA
GTCAAGTATAATTGTTTAACTTGTTTTATTTTCAGTTCTTTATAATATTGGGGGTTTGTT
CGGTTAGATTTTTGGTTATCTATTG
>c00245
GCTTTTCCTTTACAGTGGTGCCTTCCATTTCTTTGGTCTGATGTCTCTGGTCAGTTGCTT
GTGATCAGAGCCCAAGTTGAATGGTGGTTACAGTAACCAT[G/A]TCTATATCCCGTGCC
CTGACAGACACAGTCTGGTACGTTCCTCTCTTAACACCAAAGCTGTAGTACAGCCATTGA
AGGTTCTCAGTTGGGACTTGCTTGA
>c00250
GCTGGGGGGTGCTTCTGGTCTTTCAGGCAGTGTCAGACCAAGCCAATTCATGTTCATGCT
ACACTGGCTGCTCACACTCGATGTTCTGCTACCAAACGGG[T/C]GTAGAGGAATGGTAC
CAATGACCAGTGGTAGGTTGAGGAATAAATCCATGGCGCCTGGAATATCAACGTATACCA
TCAGTGAATACTCCACGCGGATTAT
>c00251
GTGGGTCATGTCTTGGCCAGGGTGCTGTGCCCAAAGCTGGTGTGATGCTGAGCAGAGACC
CAGGGATGTTCCCTGGGGCTGCTGCCTCCCAGGAACCCAC[A/G]CAGATGCTTGGAGGT
ATCTCGCTAACTTGCACACAACTGAAACGTTCAGGGTGGGTTTTTTTCTGAGCCACAGGC
ATTAAGAAAAAAGAAAGAAAACCTT
>c00253
CAATCTTTTGAGGCTACTGGCCAAATTGCCAAAGTCAAAAACTTTTCCCCTGGTAACCGT
TTAATACAGAACTTAAAACTTGTAGGTAAAGTTAGGCTAA[C/T]GCAACCTGTTGGTAT
CAAAACTGGGTTAAATTCTTAGTGCTTGCAGAGCAGTACTAATAAAGGCTAATTCTGAAG
TTAGAGATAAAATAGACACACTTTT
>c00255
ATGATGTGCCCTCAGAGCCTAGCTGTTAGGCTTAGCAGCCTTGACAGTGTCTGTCTATTT
ATGTAATTGCATGGAAAATAAAATAAATAGAATCTGTACA[T/C]AGTCCTTATCTGAAA
TAAAGAACCTCTGACTTGGGGTAAACTTTGCCTCAAGTTGCTATCATCATGCCTTTCTGA
ATGGATGCAACACTACTATGAGAAC
>c00256
TTCTTCTCTGCATCATGAGTCCCTGTTGTCTCCTGCTGTCCTGTGCCATGGGTTCATCCT
GAAGCAAGTCGAGACGGTCCCCACTCATGCCCCACTCTCC[G/A]TGTGTGTGAGGAAGC
CGTGTGTCTGATTGCTGTGAAGGGGTGCCTGACTGCCAGCTGCCCTTGTAGCAGCCTGGA
CCAGGTCCCTTCACCATGTGCTGCT
>c00257
TTTTTAGGGGTTTTTTTTGTAKGGGTTTCTTTTTGTTTATTTTAAAGTTTTGCTTTTTTG
CCCATTCCTTAAATAAGATCCATTCAAATTCTGAGCAGCT[C/G]TTGAAGCCTGCTCAG
GAATATGGAAGGCAACAACCAAAATGCTGAGCTGCCTGGGTGTTCCAACCAGCTAAATCT
GAGGGGGTTTCTTTTTTCTTTTTTT
>c00260
TGAATTATCTTCTCAATACCTCAAGTGTGTTGAGTTGCTTTGAGCTGAGTGTATACTCAA
AACCTGGAGTGTGTTGAGTACTTGTGGACTGATGATTGCC[G/A]CGACGAAGCAACGGT
CTGTCTGTGTCGTGGCTGGTAGTGAGGAGGTGTGGGGAAGCCTAGAGTCCCACGGAGGCT
GAATTCTCCATTTCTCTCCTCTCCC
>c00262
CCTGCAGCACTGAGAGGAGTACGGCAAAGGGTTTGTTCTCAGAAGCCCAGCACACACAAG
AGCTTTGGGAGGTTGTATTCTCTGCACTTTGGTCTTTGGG[T/C]AGTGCCACCTGCTCA
GTATCTGTAGTGGTCTGGCTTGAATGGCCCATCTCTCGATAAGCCGAGGTATTTGGCCTG
TTTGTCACTCAGCTTCGTCAGCTTC
>c00265
GCCTTTCTGTGGCAGATTTAGCTGAAACTATTATGAAGAATTTGAGAAGAGTGCACCCAA
TCTCTACAGTTGTTAAGGGCATGCATGGAATAAAAGAAGA[T/C]GTCTTCCTAAGTGTT
CCTTGTGTACTGGGCAATAATGGCATCACTGATGTAGTGAAGATGATCCTAAAACCTGAG
GAAGAGGACAAATTAAGGAAGAGCG
>c00266
TCGTTGACTTGAGTGGGATCTGACCTCTTCGGTACTGAATCTCTAGCTTCTAACTCCCAA
GTGCAATATAACATGATCAGATCTAGTTCACTGCCAAGTC[A/G]TCTGTTTATTTTGTT
TGCCTAGGAAGGGATGTAGCAGTTGTTTACTTGCAGTGGTCAGTATTTTAAAGACATCAG
CAACACCAGCGTGTTAAATTGAGGT
>c00269
TTTGGAACCATCTCTTTCAGTTCAACTGCTATTTCCCCAGGAGAACAAAAGTCCTGCTAA
ACAGGATCATTTGTTGGCGGTCAGATGGGTGAGAAACCGC[G/A]TGACTTAAACGGAAG
AATCAGGATCTTGGCTTTCTAGGAAGAAGTGTGTGCACAAAGAAGAGGTGGTAGGTTGTA
GTTGGTGCAGTGTGTCCGTAGGAGT
>c00273
TGCTCAATAACAACAAATTTGGTACTTGTTCCTTGAAAGCTTTCAGAAAGAGAGTTTTTT
CCTTAAAAGAACCTGTAAACACCATTTAAGAAAACACTCA[C/T]GAAGATGGAAAAGCA
AGATCAAGGTACGTGGCAAAGGACAAATAGAAGAGAAAGCAGAAGATGCAGCCAAGTGCC
AGGGCACACGGAGAGCGGAGGTAAC
>c00275
AATTGTGGAAGAAAAATGTATCTGAAGGTGTGAACAAATACTTGGTTCATTAAAAATTCT
GGGCAAATTCTTTTTCTAGCTTTATTCTTAAAAAAATAGC[G/A]TATAGTTTAATCCTG
ACTAACAGACATTAGTTTCGTTTCTTTTATTTCTGTTCTAATTTAGAAGCCCACTTGCTG
TCTACCTTTAATCATGTTGTTTAAT
>c00278
GTCAAACAATAAGGTCCATGAGACAAGCCAAGTGCTGAAATGATTATGCAGTATCCAGAG
CCAAGCATCCCAATGAAGGCTGCCAGAACTGAGGACAGCA[G/T]CGAACACCGTTTCCC
ACAGCTCCCACGGCCAAAGCACCCACAGCAGTCATCGTTGTGAAGCCCAATGAATACTGC
AGCTGGAATGAGTACCAAAATGCCT
>c00279
CTTCCATGAAAGCCTTGGTACCAGACTTGGCAATAGTACCAAGGTTGTTGACCAGGTCAG
CCTTGGTCATCCCTATGCCTGTATCCACAATGGTCAGAGT[A/G]CGATCATGCTTGTTT
GGAATCAGATTAATTTTCAGGTCTTTGCCAGAATCCAGCTTGCTTGGGTCAGTCAAACTC
TCATACCTTATCTTGTCCAGAGCAT
>c00284
CAAGAAATGAACTTGAGATGCCGACATGCTGTAGGAGCCAAAAGTAAAATCAAACTTTCT
CATTTAAAGATGCAGTGTTCCTCTCTGCAAGGATTCTGAA[C/T]GACAGGGATTAGATT
CGAATAGGAAAACTATCGGTCCTCACTCGGAGCATTTCACTGGTGCGCAGTGAAACATCC
TATTTTGGTTTCTCGCTTGCCACCA
>c00285
GGCAGCTCCAGTCTCAAACTGGTGGTGATGTGAGTGTGGAGGTCAATGCTGCCCCTGGCG
AAGACCTGACAAAGACCCTGAACGACCTGAGAAACGAATA[C/T]GAGCAGATCATCGAG
AAGAACCGCAGAGAGGTGGAGCAGTGGTACGAAGTCAAGATTGAAGAAGTCAATCGACAG
GTCACCTCCAGCAGCCAGGACATCC
>c00286
AAGTCCAAGAAGAAGGCCTTCACCAAATACTGCAAGAAATGGCAAGATGAGGAAGGCAAA
AAGCAGTTGGAGAAAGATTTCAATAGCATGAAGAAATACT[G/A]CCAGGTTATTAGAGT
CATGGCTCACACTCAGATGCGTTTGCTTCCCCTGAGACAGAAGAAGTCTCACCTGATGGA
GATCCAGGTGAATGGTGGCACTGTT
>c00289
ATGTAACGAACGAGGCAGAAGAGCAAGAATCCGTAATTCACGTCGGTGTCAACAAACTGT
ACAGGCAGAAGAGCAAAGTCTTTCAGCTCACGGGGGAGAG[T/C]GGGAACTGGCGAGGA
CAAATAAAGACCCTGCTGGAGTGTGGGGTGAAACCAGGAGACGGAGACTTCCTTTTCACG
GGACGCATGCACTTTGGGGAGGCCA
>c00290
TACACCATGAGCAACAACAGTGGCTGCTGCGGTGGCAGCGGTGGCTGCTGTGGTGGCAAC
TAAACTCCGCTCTCTGCTGCCTTCCTCCTGGCTCATCTGA[T/C]GATGGATATGGATAT
GGATATGGACGTGGACATGGATATGGATACCACCCTAAATGCTATTCCTCCTTTGCTTAG
AGACTGTATATCTTTCCTCTTCTCC
>c00291
CTCCTCCCAGTTTTCACAATGGACAGGAGCTGGAACCAAAAGGCTGTGTGGGGTTGATGG
GCCAAGCCCTTGGGATCTGGAATGCTGCAACGAGAGGTCA[T/C]GTGGAGCAAGAAGCC
ATGCTCTGGAAAGATCCCTCTGCCTGTCAGAACTCATGGCATCCAGCCTCTCTTGGGTTT
TGGTCACTGTCTATCTAATAATCTC
>c00293
TCGGAGGCAGCGGACGTTGTGGAGGTTTTAGCAGCAGGAGCCTCCATAACCTGGGTGGCA
GCGGAAGAATTTCCATGGGTGGCTCTTTTGGCGGTGGATA[T/C]GGATGTAGAATTGGT
GGCTTTGGTGGAGGCTTTGGAGGAGGATTTGGCAGCATTGGAGGAGGTGTCATTGGTGGA
GGAATAGGCAGCTTTGGTGGTCCTG
>c00295
TTATTTATCAAGGGAGGTTTCTTCATGGCAATGTGACATTAGGAGCATTAAAACTTCCTT
TTGGCAAAACAACAGTGATGCATTTGGTGGCTCGAGAGAC[A/G]TTGCCAGAGCCCAAC
TCTCAAGGTCAAAGGAACCGTGAAAAAACTGGAGAAAGCAATTGCTGTGTAATCCTGTAA
ACCCCGTTAGCTTTACCTGCTGAGT
>c00296
GATGTAGCTAAAAACTTGATGTAAATTCCTCCCTTTTTTCCTTTTTTGGCTTAATGAATA
TCATTTATTCAGTATGAAATCTTTATACTATATGTTCCAC[G/A]TGTTAAGAATAAATG
TACATTAAATCTTGGTAAGATGCT
>c00297
GGGCTGCCGTGCTGGCTGAGGAGGAGTGTGTATAAAACTGCTCTTTCCTTTCACTTTTTA
AGGTCTCTTTTTCAATGGCCACATTTCCCTTGCGACTCCC[G/A]CGTGTCCTGCATGGT
ACCCACACGCTTGTTTCAGCTGTATCGGGAACTCATGTGAGCAGAAGAAAGGTGATAATG
TCTCATAGTCAGATTTAGGAGTGAG
>c00298
TTTACGTCAGCGGTCAACATCTTGTAGCATTAGAGGAAGAACCAGAATCAGACGACGAGG
AGGATGATACAAAAATTGTGAACACTTCAGCAAAGAGACC[A/T]GCGAGTGGAGGAGGA
GCTAAAACACCACAGAAAAAAGCAAAATTAGCAGATGATGATGAGGATGACGATGAAGAT
GATGAGGATGATGATGAGGATGAGG
>c00300
ACCCAGGAAGTTCTCTCCAGTCCCATGTTTCTAAGCCATGCACCAAGTGTATCCAGCCCA
CACTTTCACATTTGGAAAAAGCCAAAGCCACACACACGCA[C/T]ACTCACAGAGGAAAA
AAAAAAAAAAAAGAATTAAAAAAAAAAAATCCTTGATGACACCATTTCATTTCTCTAGAT
ATTCACTATGCAGAAGGGAACAGAG
>c00302
CATGCTGGGTGTCCAGCAGATCAACCAGGAAACCCAAAGCCAGTTGCTGGTCTGAGGACA
GAACTACTGGCCATGGTTTCCAGATGGGTTGAGCACCCTC[A/G]TGTCCTCCTGCAAAG
GAGGGAAGTAAGGTCTGTCTGAAACATGGCCAACTGATGTCTTATTCTTGAAATTCCTGC
TTTTGATGACTTCCCTTGCATCTGT
>c00303
CACCCCTTGCAGAAGGACGGGTCCAGCCTGGGCTCTCAGAAAGCACGGCCCATGCCTGCC
TTTCCCCTCTTCCACTCTCTCCTTTCCCTCCCATGTCCTT[G/A]CTCTCTTGTGCTGCC
CTGGGCTGTGAGCCCCACAAAGCCAGCCTGGGGAGGACCTGCTGGGCTTTCTCCCTTTCT
GGGCAGGCAGACGGACACCCTGTGG
>c00304
CTCTGCTCACTGTTGTGAAACTGGTTAGTGTGAATGTTCTCAGCAGTGGAGCTATTCCAT
TCTTTAAACGCCTTGGTCTCTCCCTGCTTCGTTTGAATGC[A/G]TTTAAGCAAAAATTC
TAGTATTTCGGTAACAACTAGCCATTTATGCCGGGGCCACTGGGAACTGCTGGTGTTACA
AAGAACCCACTGTCAGAGCTGCTGG
>c00305
GACGACGAGAGTACGCGGGGTCKCGGGGGGCGGAGGGCGGCGAGAAGATGGCGGCCAAAG
GCGGTAGGAACGGGCTGCTCGATAAGTGGAAGATCGACGA[C/T]AAACCGGTAAAAATT
GATAAATGGGACGGTTCGGCAGTGAAAAATTCTTTGGACGATTCTGCCAAGAAGGTTCTC
CTGGAGAAGTACAAATACGTGGAAA
>c00306
ATTGTAGGGACCCTCCCTCAGTTGTAGGCAAAAGTGCTGTAAAGGTGGAAAGAGGGAATC
CCTACCACTTTCCTCCACTGAAGATACAAGAGCATCTGCA[T/C]AAATCAAAAATCATG
AACTGGCCCTTTCTGCTACCCAAGAGAAAAGTTAGGAGTAACTGAAATTAATACACTTGT
AGGCTTTGAAAAGATCCTCTCTGAT
>c00308
ATGCGGATCTTCGCTCCGAACCATGTTGTGGCCAAGTCCCGGTTCTGGTACTTCGTTTCT
CAGCTGAAGAAGATGAAGAAGTCTTCTGGAGAGATTGTGT[A/G]CTGTGGCCAGGTGTA
TGAGAAGTCCCCTCTGCGGGTAAAAAACTTTGGCATCTGGTTGCGCTATGATTCTCGTAG
CGGAACTCACAACATGTACAGGGAG
>c00309
TAGTGATAAACTAAATAGCTAGAGATGCAGCTCTTGTTCATATCCAACTTCAAACATTTG
TTCTTAAGTAAAACGAAATCTTGTAACCAAACCACTATCC[A/G]TTCTGAGGAAGAAGT
GATTCAGACTTGCTTGACCAAATACTTTTTTTAAATGTGTAAAAGCAAGTCTTTGTTACT
CAGGAAGAGAGATGGCTACAGTTTT
>c00310
AAGAAACTGTATTTGAAAATAAAGTCCGATGGAAAGCAGCTGATCCTCTTCCCCTGTTCA
TTTGTAAGAGTCTGACCCATTTGAATGATTTGAGTGGTCT[G/A]CACACCCAGGAGGAG
TTTTTTCCATGACGTGCCGTAGGGATGAGAAAAGACAGCCTGCTCACACTCAAAGCTTCT
GAACTGTTCAGTTGCCTTAAGTTCA
>c00311
TGAAGAGCGGCACATAGGTATTACATTATCTCCAAGAGCAGTAGGAGAAATTATTTAATC
CGATTTTGGTCTTCCAATAATCCCAGAACTAGATATCAAT[C/G]AGTTAATGCTGAAGG
CTGACCTACCTTGATCTATATTTTACAGCTACACAGAAGCATACATATTCCCTCCCACGC
ACCCCATCAACTTCACCTCTTAGAA
>c00314
AACCCCAGCAACCCTTGCAGAAGGACGGGTCCAGCCTGGGCTCTCAGAAAGCACGGCCCA
TGCCTGCCTTTCCCCTCTTCCACTCTCTCCTTTCCCTCCC[G/A]TGTCCTTGTTCTCTT
GTGCTGCCCTGGGCTGTGAGCCCCACAAAGCCAGCCTGGGGAGGACCTGCTGGCCCTGCT
CCCTCTCTAGGACAGGCCGATGGAC
>c00317
TTGATGGGGATACCTTCAGAATTAACCACGATGATTCCCTGCACTCCTTTCTGGCTCTGA
ATACGCTTCAGTGTTTCTTCCACCTCAGCCATCTCGAGCC[G/A]CCGCCTCTCCGCCCC
GTCACCCCCCGA
>c00318
CGTTACACCGCAGCCATGGGCTTTCTGTGAAATTTGCTTACAGATGAAACACGTAGTTAC
TTCCATTTGCTTCTGCATGTTAGGGGTGGCTAGTTCAGAG[C/A]GCGCTGATTTTTAGA
AGAGCTCACCCCCCTCCACTCCCATCCCCACCCCCAAAATACCGAGGGAAGATACTGGTG
CATAAACCTGAGTTGACACCTTGTG
>c00320
ATATATACCATTCCTGCCTCTGGAACCAGGACCTGCCTGCAGGATCCCATTTTGCAACTG
GAAGCTGGTGGCAGGAAGGGATCACGAGCTGGCACAAGAC[A/T]GAGTTGAAAACTACC
AAGCCCACGGCAAATTCATGCCCATTACTTTTTCTCTCCACCTTCAATCAACTGAAAACA
CTTCTGAAAATTCAATATGCACATC
>c00323
TGAGAAAAGCTCCTTCCCACTGAGCTGAGCTCTGGTTCTCGCCGATCTCTTCACCCACCG
GGGTCTTTGGGTGTCACAGCTTCATCCAAGGACTGGTCAC[A/T]CGGAAACGCGACGCT
CCTCCCGAAACAAGGAAGTGCAGTGAAATGCATGATTGACACACTCTCACATACCAGTTA
GAAAAATGCACACACAGAGAGAACT
>c00324
AGCAGCTTTCCTTGCTTGGGGCTAAAAGTTCCTACTGTTTCCATAACGTGGCCAAACATC
AATGGTAGACAGGGACCAGGTATTTAAGACATTGGAGATA[G/T]AAGTGTCCAGCTGCT
GCTGGGATGCTCCAGCTCCTTGGAGAAGGTCCCAAACTGTGTGCCATAAGCTAAAAAGTG
CTTATGGGGAAGAAGCAGCTGCTTG
>c00325
AGTCCTTCCTTGTATTGCTTCATCCACTGGAAAAAAAAACCAACCAAACAAACAAAAAAC
AAAGCACCACCACCACCCGTAAGTACCACCATGTCTTAGT[G/A]TTGTCTGAGCATAGT
TCATGGTACAGAGTTGTATTCCAGGGTACTCAACATTGACTACTCTTCATGGAGCATTCT
GGCTTCACTCCTACTTGGGTAGTAA
>c00327
ATGGCTTCTTGTTGCCATGATTTTGGTACTTTAGACACAACCAAACAACACACCCACAAG
ACTGACATGGAAACTCTCAAATTCTAATTCTGGCTCCACC[G/A]TTGTGGTTTTAGACA
AGCCATTAATGCTACTGCCTCAGTTTCCCCATCTGTAAAATGGGACTAATAGCATCTACC
TCAAGGTCGTTGAGAGTGCTAGATA
>c00328
CTGGGAGGAATTTTAGCATAAAGAATACGTTTCACTTACATTTAACACTATATTAACTGG
AAGCTGTTGTACCAGTACAGATCAGCTTTTAACTGCTATA[C/G]AATGAACTTTCTTGA
ATCCAATCGTGACAGTAAGTAAGAGATTATTTCAGCACTTGGTACATCACACTGTACAAT
ATAAAGAAAAGGGTAACATCCTTTA
>c00329
AGGACAGGCCGATGGACACCTGGTGGGATCTCTGCCACAGCCCTGGGACACAGACTCTCA
TCCAACCCTGGTGCTCCCTGTGCTGGGGCCTCCACTCAGA[T/G]CAACCTCATTTCCCT
CTTGACTAAATAAAGTTCTGTTGCATACCCAWCCCATGCCTCTGTGTCTTCCTTCCTCTG
CAGGTGCTCTCCCAAGATGCCCAGG
>c00330
AAGAATTGCTGCAAGTCTCATCACTTGGAAAGCTGAAAAGTATTCCCAAGCTGTGTGCAT
TGTCATTATATTTTCAAAGCAAGTACATATTTTGTGACAA[C/T]GTCTCTTTCACTGGG
GTAACAGCGCTGCCACCTCCGGCTCTATTGAAAGTGCTTCTCAAACTGGGTAATCACAGG
TGATAATCTAAACACCAATTACCTA
>c00331
ATGAGACAGAAGAATGTATGCCTCTAACTATTATTCTTGCTCATAAACTGAATGCCAAGT
TAGCAGAGCTGAGGCGTAATGGAGAACTTCCTTGGCTGAG[A/T]CCTGACTCTAAGACA
CAGGTGACAGTTCAGTACATGCAGGAGAACGGAGCAGTCATCCCGGTGCGTGTCCACACC
ATTGTGATATCTGTGCAGCACGATG
>c00333
GCAACCCCAGCACCCCTTGCAGAAGGACGGGTCCAGCCTGGGCTCTCAGAAAGCACGGCC
CATGCCTGCCTTTCCCCTCTTCCACTCTCCTTTCCCTCCC[A/G]TGTCCTTGCTCTCTT
GTGCTGCCCTGGGCTGTGAGCCCCACAAAGCCAGCCTGGGGAGGACCTGCTGGCCCTGCT
CCCTCTCTAGGACAGGCCGATGGAC
>c00336
AGCAGATGAAGCCAAGATGAGGTTTGCCCACATAGATGGAGATCATTTGACGTTGCTCAA
CGTCTACCACGCTTTCAAACAAAATCATGAGTCGGTTCAG[T/C]GGTGTTATGACAACT
TCATTAACTACAGGTCCCTGATGTCTGCAGACAATGTACGCCAACAGCTGTCACGAATCA
TGGATAGATTTAATTTGCCTCGTAG
>c00337
AGCTGAGACTGATTGCACAGAGGTATTTGTTACAGTATCAAGAGCCCATTCCTTGTGAGC
AACTGGTAACAGCACTGTGTGATATCAAGCAGGCTTATAC[A/G]CAGTTTGGAGGAAAA
CGTCCTTTTGGTGTTTCACTGCTGTATATTGGCTGGGATAAGCACTACGGATTTCAGCTG
TATCAAAGTGATCCTAGTGGAAATT
>c00342
ATATAATACAAGAAATACTGGGCATTGAAAAAGCTTAGTTCTGAAGGACTTTGGCTTTAC
AGTGTGCTGGCTAATGCTCTGTATGTTGTGTTTTGTACAT[A/G]TGCATGAACACATAT
ACCCACACACTTACACTCTCCCTAGTACTCGGCTCACAATAGTAAGAATTAAATTCCCAG
ATGCTCGTTACACAGAGTAATGCAC
>c00343
AAAGCTGCAAATGGAGTGGTGCTGGCAACTGAGAAGAAGCAGAAATCCATTCTTTATGAT
GAAAGGAGTGTCCACAAAGTAGAACCAATTACCAAACACA[T/C]AGGTTTAGTGTACAG
CGGTATGGGTCCAGATTACAGAGTACTTGTGCACAGAGCTCGGAAGCTGGCCCAGCAATA
TTACTTGGTTTATCATGAGCCCATT
>c00345
GACATTTCAGTCACATGAAGTTAACATAACAGAGACAAATGCCATCTCCTTCAGCGTCCA
TAAGTTAAAACCTCCTACTGAAAAACCTAAACTGAGGCAA[C/T]GAGCTGAGCCGTTCT
TCCCTCCAGAAGTCCAGTGCTCCCAGTTCCATGATCTAACAAGAATTTGGATCCCGAGGC
TTGGTTTTTGCAAGAAAACAGAAAT
>c00346
TCCAAGGAGCTGATGTCCACACAGGGAGGTCATGCTCTGGAGTAGCAGTTCCCTGTTCCC
AAAGCAGCACAGTCCCCCGCCTCCCCACACAGAGCAGGAG[T/C]GCACAAGGAAGAGGT
AGGAAACTCCAGCGTAGCCCATACTCGCATTTAATCGTGAGGAAAGGACAGACCGGGGCA
GGCAGGTACGTTGGTGTGGAAGCAC
>c00348
TTCAGATTGTGACTAGCAAAGCTGGAATTAGGTTTTTAACTATTTTAAACCTGTGAGAAC
TGTTTAGGTAACCATCTGTCTTGTAACTGCAGTACCTGTG[T/C]ATATGCAACGTAGAA
GCTGCATTGCCATAGAGTGAATCACTGAGGTCAAGTGTGGGCTGTTTGATTTATAAACAA
AATGCCTTCACTCTGTGTTGAAATC
>c00350
GACTACATTTGTGAACTGAAAAAAATCGTAAACTGTTTGTCTTACGATGTCCAGAAACGT
ATGTACAAGACAACCCTTTGGAATGGCGCAGGCTCCGCAA[T/C]GTGACGCTGCTGTTA
CAGGTGTATTTTACAGCCTCTCGAACCTGCCTTTGCAAAGGGCACAGATTAGGAAGCTCC
CATCTGAAGAGAGAGATGCGGGGGA
>c00352
GGAAGGAAAAAGGAGGGTGGGGTGGGAATTGGCGTTGGCAACATTTAAGTACTTTAATTG
TATGCGATCACCAGGTCAACTGGCTCTCTTGCTGTGTTGC[A/G]TTCTTGTCTTGCACC
TTTTTGGTAAGTGAAATGTTTGCTTCCTCGCTCAGGTTCGCTTATGAAAGAGCAATGTGT
TCCTTCAGGAAGTCCAAAGGTGTAG
>c00353
TGGAAATGTCGCAATTACGACATTAAGAGGAAGCTCTAATCTAATCTAAAAGGTCAAGTA
CAAGTGTGAAAACCCAATTACAAATTTGCCGGTAGGGTTT[G/A]TCTATACAGAGTGAC
ATAAGTAAGCAACAGTCCATGGGCAAATACTGCATTTTGCTGTGCTTGTCAAACCTGGAT
CTTGCCTCCGAACCGTCGGCTGGGA
>c00355
ACTCAAAGAACTAAGGGAAAGCTGCTCTTTCCTGTACCTGTGCTCTGAGCAAACCTGCAA
ATCTTTTCCTGCCATGTTTAACACACAAACACACAATATC[G/A]CATATACAAAACTTC
CTGCAATACATCTCAGTGAGTCCACCTAGTTTACAACTCAGAAATTGTTTGTGAAACATT
TGTCTGTACACATTTTATATTTTGT
>c00356
TGCTATTTTTGTTCTGAACGTTGAGCATTTGCTCATCGACCTCTTTCATCGACATACGGC
CCCTAAAAACGGCAGCTACGGTCAGATAGCGGCCGTGACG[C/T]GGGTCACAGGCCGCC
ATCATGTTCTTTGCATCGAACATCTGCTGCGTTAGCTCTGGCACGGTTAAAGCACGGTAC
TGCTGGCTGCCACGGCTCGTCAGCG
>c00358
TCAGCTTCTCCTCTGCCATTTTGCTGAAGTTGTTGTTTTCTTCAATGGCTTTCTGAAGCA
CCTCCTTTTCATGCTCCCGCTTCTCAGCGAGCTGCTTCAA[C/G]ACTTCTGCTTCATGA
GACTTGCGTCTCTCTTCTGCCGCTTCCAACTTCTTTTGAATCTCCTCCAATGACACATCC
TTCTTCTTTGGGGGAGAAAGAGGGA
>c00359
GGGCCATGACGAAGGACAACAACTTGCTGGGCAAGTTTGACCTAACGGGCATCCCTCCGG
CCCCCCGTGGAGTCCCCCAGATTGAGGTTACTTTTGACAT[C/A]GATGCCAACGGTATC
CTGAACGTCAGCGCCGTGGACAAGAGCACGGGTAAGGAGAACAAGATCACCATCACCAAT
GACAAAGGTCGCCTTAGCAAGGATG
>c00362
TATTTTTTGTACACATGAAGCACGTAAAATCACATACCCAGTTACAAAATACTTAAAATT
TGATCACAGCATAACATACTCTCACAGTTGCATAATTCTA[C/T]AAATAGGCTGCCACT
GTTATATAAAAAGTCCTCCATTCACCATCCTAAAATTATTCCTAAGCTTCCACACAAAAT
ATGGCTTTGTAAAAATTATTGCTCT
>c00364
CCTCCAAGAACCGGAAGGTGATCGTGGAGAGAGCGGCCCAGCTCGCCATCAAGATCACCA
ACCCCAACGCCAGACTGCGCAGCGAGGAGAACGAGTGAAG[C/T]GGCTGCTGCAGCCCA
GATGTAWTTAATAAAATGTAAAACCGAAAAAAAAA
>c00365
CTACTTGATATTAAAACCATATTAAAATGTGTAGAAAATAGGTATCCAATTGTTTTTGCT
CAGTGAGAGGATAAGATGTTGTATATATCTTGATATACTG[T/C]GTAGTTCAAAGTAAC
ATCGATAAGGGATAGTGCATCTTTATTAGAGCGATAAGTTACTAGTGTCACTAAAGTCTA
CTTTAAGATCCTCAGATACAGAAAG
>c00369
CTGCTCCAGGCGGGTCTTGATGCCCAGGAGCATCTTGTACTCCTGGTTCTGACTCTCCAT
CTCACAGCGGATATTGGCCAGCTCCTCCTCCACGGAGTTC[A/G]CCTGCGCTTGGATTT
GTTGCAGCAGGAAGCCATAGCGAGATTCGGTTTCTGCCAAGGAGTTTTCCAGAGAGGATT
TCGTGCTGAGCTGCGCCTGCAGTTC
>c00371
GCCATTAGTGGCTTGTTTTTAGGCAATTCTAAACAACCCTTGTGCCGTAGCTCTTTAAAA
CATGGTTTTGTGTGTCCACAGGAGATCTTACGCCTCTGTA[T/C]GTGATACTTCAGCTT
GTAGAGACTTAATTATTGCATACAAAGCTAATGCAATATCAAGCTTAACTTCTTTGGACA
AAGCCACTTGCAACTAGTTGAACAG
>c00373
TGCTCATAAAAAAGCAACAGTAGTTCATAGAATGCTTTTCACTGAGAAAGCTTGAGAGAC
TTTCTAGAAGAGGTCAATCTCCAGTGTGCAGTGGGAGGCG[C/T]GAGGAAGGAGAGCTG
TAGATAATCACGGGCTGTGACAAATAAGAAATGAAACCCTGGTTTCCTGGGTCCCTGTCC
AAGCTGAAGGAAATTTTTCAGAAGC
>c00376
GTCATGATTTCCAGATGGGTTGAGCATCCTTGTTCCCTCCTGCAAAGGAGGGAGGGAAGC
GAGGTGCCAGCCTGTGTTGTCTGGAAACATGGCCAGCTGA[C/T]GTCTTCTACTACTCC
TGCTTTCTTCTCCACATCATGAGTTCCTATTGTCTCCTGCTGTCCTGTGCCACGGGTTCA
TCCTGAAGCAAGTTGAGAGCCATTC
>c00377
TTCCCAAGGAGCAGTGGTGGCTGAAGCTGCGCCCACTGATGAAAATCCTGGCCAAGTACA
AGACCAGCTACGATGTCTCAGACTCAGGGCAGCTGGAGCA[C/T]GTCGCCATGCACAGC
CCAAAGGAAGCAGAGACCGGAGCCATCTAAAGACATCACTTTTAGATCCTTGTACTAGAT
GCACATTGTGGGTAACAATGCTTTA
>c00379
TATACACCTATCGTTTCCAACCAGCTGAACATTTCAGAAGAAATGTACTTCCACGTTTCC
CCAATTTTTCTATTAAATAAGGCAATAATAAAAAGCAGAG[C/T]GTCACAACAACCTAT
TTAAAACTCTAGATCCGAGTCCTGACATAATGCAGCACTCAAAAGGAATGTGCAAAAATA
AACACTTGGATTTGCACTTTGATTC
>c00381
GGCAGACTGTGATACTGGGGCTCTGTGGAAATGTGCCTCACGAGAGCTGAATTCTGATCG
TCTCAGAAGCAGATAAGCTACTAAAAAAATTGTTGTCATC[A/G]CTTGTGCCCAAATAT
TTGAAGGTGATCTTTCATAAAATTGATTTTAACTGAGACATGCACACTTGATTCTGTTAT
GTGTTTGGTATACTTTCTATCTTTA
>c00382
CAGTAATAAGAAATTTAACGGGAATTAAAACATTCTTAAGGCTGGGGTAGGACTACAGTG
TTACAAGACAAAGATTCTATTAGTTAATCCAATTCATATC[A/G]TCTGACAAAGACTTC
CAATAAACCACTTATTTCTTCCTCCTTTTTCTTTCTTAAAATACCTGCAACCTACTGTGA
TTTCCATTCCCTGGCTTACCTCGTC
>c00384
AAGGGTCAGAGAAACGGAACCCTGCTGCAGGACCTGCATCTCAGAACATTCTCTACAGCA
TCTCAGCTTTCTCACTGGTGAGAATTACAGGACCTGGGAG[T/C]AGCAAAAGAACTAGG
CTTCCTGTGGTCAGTTTTTTGTCCAGTTTAGTCAGTTCAGCTGTTCAGCTCACAAGCCAC
AGCATAACCGTAAATACTCCCTAAA
>c00385
TTCTTCCTTTAACAATAACATGATGTTGTGGCCAGTCACAGTCCTTCCCAGTTCCAATTC
AAATCCACTAAGTATTAGAAAGAATATGTAGTTATTACTC[G/A]TTAGGCAGAAGTAAT
GCTGGCTCTCTGGACTTTTGGTAATTTAGTACTTTAAAGGAAGTTAATCTCAAAGATTTA
GGGCAGTTTGCATTAACAAGAAGGT
>c00386
AAAAGACCAAGAAGCGGATCTTTCAGATTCACACCAGCAGGATGACGCTGGCAGATGATG
TGACTTTGGATGACCTCATTATGGCCAAAGATGATCTCAG[C/T]GGTGCAGACATCAAG
GCCATTTGTACAGAAGCTGGATTGATGGCTTTGAGGGAACGGCGCATGAAAGTCACAAAC
GAAGACTTCAAAAAGTCCAAAGAGA
>c00388
CCCCTCTTTCCATGGCACCGCTCCTCCTTGCTCAATCCTGTTCCCCGATGTGCAGCTCCA
CCATCATCCCACAGGGCACTTGCTTGTCTCTCCAATTACT[A/G]TTGCCTGGCAGAAAC
CTGAAGGAACATCTCTCCAGAAGACAGGGGGGATAACCAGCCTGCCTCACCTCATGTGTC
TTTCTCCAGTCAA
>c00389
CTTTTTTGTTTACAAGTTCATTAAAAACTAAAAACTGTTTCTGTAAGGAAATGAGATTTT
TTTTTTTAATTTGCCTTGTTAATTCAGTTTAAGAAATCTG[C/T]ATCACCCTGTTTTTA
AACCAAGTTTTAAGGCCATTTGTTAAGCAAAAGAAGTCATATTTCTTTCTAAATCATTTT
AGATTTAGTGTTGTAACTCTTCCTC
>c00390
ATTCATTTGGGAAACACTAAGAGAATATAAGCTCATCTAAAGTCTTTCTATTTCAATTTT
TTCTTGCTGTTAGAATTTCCAGTACCACTGAAGTCCACAT[G/A]TGACCGTCTGTGGAG
TTTGGAACTTGTCCATGCACTTATTTGGCGTGGAGACTTGCAGCAGGAAGTGACAAGTTG
GAGTAAGAGATGAAAGCTAGTTAAT
>c00395
TGTCTGCCACTTGGTGGGAAGCAGGCAGTGTCACAGAAGGAAGTTTCAGGACTCCCCAGC
ACCTTTTACAAGCACATAACCTTGTGTAGTTCTGGAAGTA[T/C]AAGCTGTGACCTGGA
AGTGTTTCCTGCCACTGGGTAGGAAACAGGGAACTGTTGTCCCATCTGGGGCCGCTCCCC
AGCTTGGCACCGTGTTGGATTGGGA
>c00398
TTNTTTTTTTTTTTTTTTTTGAKTTAGAAACTTTATTTTGAAATACATTACACAGTTTAC
ATGTGAAGTGCTTTCACTGTAAGATATTTCATAACATTGT[G/A]CTGAGCAAAATGGCT
GACCGATTTCCTTGAAGCTCTTCCAGTTATGTTTTGTTTTTATTAAAACTATCTTACAGA
ACTAAGATGCAACTTCAGCATTTGT
>c00399
TTGAGCTGACAAAACCAGATGCTCTAAACCCTTTCATCTTTCGGTTTCGTAAACATTAAA
ATTAAGGTCTCCTGTTCTGTGCAAAACTACTGTCTGTCTG[T/C]GCAGAACATTTTCTC
TCTGTACACATACAAAATTAAAGTCTTTCACCTAAACATACACGGTTAATAAAGGAAATT
ATTTGGTACTTTCCTTTTAGAGCAG
>c00400
GTCATCACAAAGCCAGACGTGTACAAGAGCCCGGCGTCAGACACCTACATAGTCTTTGGT
GAAGCGAAGATCGAAGACCTGTCCCAGCAGGCCCAGCTGG[C/T]AGCTGCCGAAAAGTT
CAAAGTGCAAGGAGAAGCTGTTTCAAACATCCAAGAAAACACACAAACCCCCACCGTGCA
GGAGGAGAGCGAGGAAGAGGAGGTT
>c00401
GTTTGGAGCAGGAGATTCAGACCTACCGGTGCTTGTTGGAAGGAGGACAGCAGGACCTTA
TTCATGGAGGAGGGATCGGAGTAGGAACGGGTGTAGGAGG[C/A]GGCGTCATTAGGACA
AGCCACACTTACACGACCACTACAGCTGCCCACTGCCAGCCCCAAGTCCAACCCTGCAAG
ACCGGAGACATACAAGTGACCTGCA
>c00405
TTCAGGAAATCAAAGGTGCTGAGCCCCAGCAGTTCGAAGGAGATGCACATGTGGCCATGG
TAGTCAAACCAGTCAAACATCCTGACACAAAGATTTGTGC[T/A]CTCAGGGTCCTTCTC
GTTGATTTTCTCCAGCACGTTAATTTCCAGTCGAGCAGCCTCTTTGTATTTCTCTACGTT
TTTAATGATTTTGAGAGCAACACGT
>c00406
TGATTGATGATCACTTCTTGTTTGACAAGCCAGTTTCTCCTCTTCTGTTGGCTTCTGGGA
TGGCACGAGATTGGCCTGATGCCAGGGGTATCTGGCACAA[C/T]GATAACAAGACCTTT
CTTGTCTGGATTAACGAGGAGGATCACCTTAGAGTTATTTCCATGCAGAAAGGTGGCAAC
ATGAAGGAAGTATTTACCCGCTTCT
>c00407
ACCAACTGCCAACACCACCAGCACCCAGCTGAGCTGGTTGGCACAGGAAACTCAGCAGTC
TGACCAGCCCCAGCCAAGGCCTGGGCAGCTGGCAGTGCTG[T/C]ACACCCTTTGCCCCT
TCCCTGCCCTTGTCCCCTGTCCTCTGCTTTCCTCCCCTGCCCTCTCCTCCCTACTCCAGG
ATGAGGCAAGAACTGTACCCAAAAT
>c00408
GCCAGGGTTTCCAGATGGGTTGTGCCCCTTTGTTCCCTCCTGCAAAGGAGGGAGGGAAGC
GAGGTGCCAGCCTGTGTTGTCTGGAAACATGGCCAGCTGA[C/T]GTCTTCTACTACTCC
TGCTTTCTTCTCCACATCATGAGTCCCTGTTGTCTCCTGCTGTCCTGTGCCACGGGTTCA
TCCTGAAGCAAGTCGAGAGCCATCC
>c00410
ATGTTCAGTTGCAAAAAAAGATCTGTGCACTGCAAGTATTGAGGTGTCCTCAGTACCCTT
GAGGTTAAAAAATGTTCAGTTTAATGTGTCCTAGGAATTT[A/G]TACATTGTTTTCTGG
CCTTCCATGGCACTACAGTACAAGAGTAATGGAAACCTTGTTTGCTTTCGTACACTCTGC
TTTAAAAGGAATATATTGTAAAGGG
>c00412
AGTGACGAATCGGATTCTTCGTCTGCTCCATCTAAAGAGCAGCTGGAGCAGGAAAAACAA
CTGCTTCTTTCCTTCAAGCCGGTAATGCAGAAGTTCCTCC[A/G]TGACCATGTTGATCT
GCAAGTGAGTGCTTTATATGCACTCCAGGTGCACTGCTACAACAATAACTTCCCAAAAGG
CATGTTACTGCGCTTCTTTGTGCAT
>c00413
GGACACCTGTGGGTCCTGCTAGACCCAGCCCCACACACCCCACAGCTCATAGGACAACTC
AGCCTCACATTTTCTTTTCTTTATCCCAACTGGCACCTCT[G/A]TCCATGACACCTCTC
CACCGTGCTCTGGCCTCTGGCCAGAGGTTGAACCCACCATCATCCCACAGAGCACTTTCT
TGTCTCTGCAAGGACCAGTGCCTGG
>c00414
GAAAAGTAAGGCCTTTATTAGAAGTTGCACTGCTTTAGTTTTCAGCCCATTGTACCTTCA
TCTTTCACTACTGCTTTGACATGAGCCTGCAGTGCTTCAC[A/G]CTTGGTCCGTTAAAA
CTAGTTTCACCAGCATCTTTCAACAAGTGTTTTCAATCAAAAAGATCTAGGATTAAAAAA
AACCCAAAAACAAAAAACCTCTGTG
>c00415
ACGGCAGTGACTCTGTGGAAAGTGCCCAGAAGGAGATCAACCTGTGGTTCAAACCCGCAG
AGCTCATTGACTACAAGTCTTGTGCACACGACTGGATCTA[C/T]GAGTGAAATGAGTTT
CCAGAATGAATTGTGCCTTGGTAACACATCATCTCATTCCAGCTAGTGACCTGGGAGCAA
TTATCACCACGGTTATTTAGTCATT
>c00416
CCTCAGCTCCTTCCCTCAGAACACCGTGGTGGGCTCCTCCACCTCTGCTGCAGTTGGCAG
CATCCTCAGCTGTGATGGAGTGCCCATCACCTCTGGGTGC[T/A]GTGACCTCTCTGGCA
TTTCCAGCCGCTACTATGGCAGAAGGTCCCTCCTCTAATAAAGATGCTGGGAAAGCCTCA
GGGAGGCACCTTGATGTACTCAGAA
>c00419
AAGATGGCGGTGTGCATCGCCGTGATCGCCAAGGAGAACTATCCCCTCTACATCCGGAGC
GTTCCAACTGAAAATGAGCTGAAGTTTCACTACACCGTGC[A/T]CACCTCCCTCGATGT
TGTGGATGAAAAGATCTCTGCGATGGGCAAGGCTCTGGTAGATCAGAGGGAACTGTACCT
AGGGCTTCTCTACCCCACTGAAGAC
>c00422
TAACATACCCTGCCCGTTTTAGGTGCCAACAGGCCAGACCAACCCCACCAGGGGTGGGCA
AATCACGCCTAGCCACAGCTTCCTAGGAGGGTCCACCTCC[G/A]CTGCCCCCAGCAAGT
TCCTCACCCCAGCACAAAGCTACTGCTTTCCACCCCTCCCAGTAAAGAGACTGGGCTGGA
AGGGGTCTGGGCTACCCAAATAACC
>c00423
ACTCGTCTTTTGTCTTTCCTATTCACTAGCCTTGGGGGCCAGGGTAGGTGTGGGGCAAGT
GGGACTCCTCCCTTGGCAGAGCCAGTGGTGGAGCATCTTC[G/A]CAGCTGGTTGCCAGA
AGGATTAACTGCCCCAGGGTGGAGCACCTGGGAAGCTTTGCTCACCTGGTAGCCCCAGGT
GGAGCAGTGGCTTCCAGTTCCCCTT
>c00424
TTGCTGAATCACTTCAACATGCAAAAGGGAATATTGGCTTGAAGGAGAGCAGAATATTCC
TTTAGTCAACGCACTGTACTATTTTCTTATTGTAATTGTT[A/G]CTCTGTTAAGATTAT
CTCAAATTTAGGTATATTTTTAAATGCAAAAAACCAACCAAGAATACCGAACATTTTGTC
TACTTTGGTAGATCTTTTGTTACGA
>c00430
TGGTTTATTGTGAACAATAATCAAGGTTTAGTCAAACTGACAGTTATTTGCCCTAAATTA
TGTGGAAGCAAGAGCCTCGGTCCTCAACAGTACTTAAGAT[A/G]TTGAACTCCTACTGA
ACACATCTTAGATTTTTTGCCTAAATGTTTTTGAGATAAGCACCCAAATTACAACTTCAT
ACTCTTCCACCCAATTCAAAAATCT
>c00433
AAGGATGCTGCTTCTAGTAACCCTGAAGTGGCAGATGTGGAAGCTAAAGAAGAATTGAAT
AAAGAAGAAGAGGTGGTCTAATGAGAACAACATGATTCAA[C/T]AGCTGAAACAGCTGA
ATGGAATTGTAGGAAACCTATTTTAATTATTACGGAAAGAAGAACAAATACTAACTATAT
TTGCAAAGGCATTTTTTATGAGCTC
>c00434
GGGGGAGCGAAACGTTCGGGCCACACCAAGAAGAGCCGCTGTGCTTCCAAATGGCTCTGC
TAAAGGAGATAAAGAAGGAGTTGTGAGAACAGCAACCTAT[G/A]TAGCTGAGGTCTGAG
GTTATTTTTCCCCCATTCCTAGTCCCCAGAGAAGCTTTAGCCTTATTTTACCCCTTATTG
TATCCATGTAAAACTCGTAGAGTGC
>c00435
GTAGAAGCCGGAGCAGGTACAGGATGAACGGTGTATCCCCCACTCGCCGGCAACCTGGCC
CACGCTGGAGCCTCCGTCGACCTTGCCATCTTCTCCCTCC[A/G]CCTGGCAGGGGTCTC
CTCTATTCTAGGTGCCATCAACTTCATCACAACTGCCATTAACATAAAACCTCCAGCCCT
CTCCCAATACCAAACACCTCTGTTT
>c00436
TTTAAAAGACTTACGAACAGCAAACCCACGAAAAAAAAAGGGTCTTTTAACAAATGTTTG
ACACCCACGTTCATATGGCTTCAGCTCCAGTCCTGATGTG[T/C]GCTGAGTCCACCAAG
GGGAACCATACCTCTGCTGAAGTCCTTCCTGACCCTTCTCTGCTAGATAAAAGAGCTGGA
CCAGTATGACAGAGCTTTTTAAAGC
>c00438
GACAAGGCTGTTGCATCTTTGCCTTCTGTGCAAAAGAACTTTGTGCTCCTTTAGGCTGTC
GGACGAAAAGTTGTCATTTCTGCCTTCATCAATATCTGTC[G/A]CTTTGAGGCATCTTT
TGTTTTTGCTTTTTGAACTCCCTTCTCGTTCAGCATCAGTCGAGCCTGTCTTTCATATCT
GGATAAACGGAGTATTTTAAATGAC
>c00439
AGTCTAAAGGAGTGATTCATAATCAGCTCTTAGAAAAACAGAGAATAGCCGAAGAGAAAA
TTAAGGAATTAGAGCAGAAGAAGTCATACCTGGAGCGGAG[C/T]GTGAAGGAAGCAGAA
GATAACATCCGGGAAATGCTGATGGCGCGGAGGGCGCAGTAGCTGTGTGATTCTCCCTGG
CCTCCCGTGACACCCCCTGGGTGGG
>c00440
CACATTTATTCCCGGATAGGTATGGTTGACTCAGCCTTTGACACGGTTCCAACGCTAAGA
GGATCTGCATCTTCAACAACACAGTCTTAACAGGGGTGTG[C/T]GTGTGCCTACAGACA
CACACACTTAGAAGTTCCTCTTTCACAGAAAGAATGATTCAGCTTGCGCTAATTTTAAAT
AAGTACAGCACAACTTGTTCTCAAA
>c00441
TCATTGTAATAAGCTTTACAACCATTTGGTCTTTATAGGGCAGCCATACGCAGTATCATG
TAATTGCTTAACTTAGAGCAAGAAGAGATCTCATCTGACA[C/T]GATGAACTCATTATG
GCAGGCTCTAATGTTTGTTGTAAACACAACCTGTTTGTTCCACCTCTTGCATGGTTACTT
ATCTGTTTTCATATTGCTATGTTAT
>c00442
CAACAAACGAATAGGAAAGCGCACAAAATTTAAAACACATAAAATGAAACGCTTCCCATC
CTGTAAAATCCCCTCGAAAAATAAAGGTTTGAAAGTGCTA[T/C]GTGCTTTACCATGAC
TCACCCATCGTACTGCTGTTGTGTTTTCTGTGCTGCAAAGGGAGATGGGGTGCGGCCGCC
TGTTCCCCCCCCGCAGGGTGCGTGG
>c00448
ATGGCCTGGGAAAGTTGTTTCAATGCCTGACTGTCCCCTGAGACTTTATCTACTCTTAAC
CTTTCTTCAACTCATGTCTATGGTCTTTCATCTTCCTACC[A/G]TGCACCACTGTAAAA
AATGTGTCCACTAGGCTTCTGCAGAGTTATTGGACACTTAATTTTTAAAGTAACAATAAA
ACTTTATTTTGAAAGCCTGTAGCAC
>c00449
TCCTGGATATTTATTTCTTTGGTATTTTGAATAGATGTTTTAAATGATATGAACCGGACC
TTCAAGAGCCTTAAATAGTTTCTTTGATAATTTATTATCA[T/C]GTGAACTGTACTCAC
AGGGAAAAAAATTATTTTGTGAGGCCAAGCAAAACTGCGCAGAGTCTATTTTTCTACATG
TCACGTGTGTCCTGACTTTCAGAAA
>c00450
AAGCCATCATTATCTTCGTACCAGTTCCTCAGCTGAAATCGTTCCAGAAGATTCAGGTGC
GGCTAGTTCGTGAGCTGGAGAAGAAATTCAGTGGAAAGCA[C/T]GTGGTGTTCATTGCT
CAGAGAAGGATTCTGCCCAAGCCAACAAGAAAAAGCCGCACAAAAAACAAGCAAAAGCGT
CCCAGGAGCCGTACGCTTACTGCAG
>c00451
TTTAAGATAAGCTTTTTGCTTATGTGTCTTTTGGGCTATTATATTTTTTTTTTAAATGGC
AGCACTCGAGGGTACAATGGGTTGTGAACCACGTGCGACA[C/T]GTCGCGCTTGGGCCA
GCCCTGAGCAGCAGCGTTTGCAGGCACGAGGGGAGGATGAGGATGGCTTTTCTTCCTCCG
ACAGAGCGGGGCTGGCTTTAAACAG
>c00452
GCTGGCCGCGTGTCCGTGGTGTGGCCATGAACCCTGTAGAACATCCCTTTGGTGGTGGTA
ACCATCAGCACATTGGCAAGCCTTCAACCATCAGGAGAGA[C/T]GCTCCGGCTGGGCGC
AAAGTTGGTCTCATTGCTGCCCGTCGTACGGGTAGGCTGCGGGGAACAAAGACTGTGCAG
GAGAAGGAGAACTAAAGACCCGGCG
>c00454
CATATTGCAGAAATATGCATTTAGGCCTTGATTAATGAAAGCACTTCACTAGATGGCAAT
ATATGAGCAGGCTGGTGTTGCCATGTTGCTTTGAAGCAAG[C/T]GGTGAGCGCACAAAT
TAAATTCAAAGAGCTCCCACCAGTGTCAAAGGGACTTGGAGACAGTGTTTAAGTGGTTTG
ATCAATCAAGGCCCATTTTCCAGAT
>c00455
TTCTGACAACACACCCTCCATTTACCTATTTTACCCATTTACCTACATTTCAGAGTAGGA
CTGGCTGCAATTACTTGTAATAAATAACAAAGAGCCACTG[T/C]AGTGTTGATACAGTA
TTCCAAGAATCCCCAAAAGCTTTCATTTGTGTATTGATCTACTTGGTCAGCCAAAACCTT
GGCTCTTCCCTGCACTTGGTGCTGA
>c00457
ACAGACTCTGTCCCGAGATGGCTGAAGAGTGTTGGTTGTTGGGATTTTTCCCCCGCTGCC
AGTCACTAAATAGGGTGTAAGCAGTTTTTTGGGGGGTGCT[G/A]CAAATCCAGGTGGAG
CATCATCCCCCTTCCCCCMCAGGCTCCCCGCAGCAACAGGGGTGAGAATAGGCATATGGA
TAAAGTGWATTTTTTTGTTGCCTGT
>c00458
TTTATGAACTTTAAGAACTATGATACCTTAGTGCAATCCTCCTCAAAGGTTGAAGGTGGC
ACAGTTAAGTCGAGTAACGATATTTTTAAAATTCAGCACA[C/T]GGTGTTTAATCATTG
AGGTGCCTGGTGGTTCCCTATTTGGAGAGCTGTCTTCTGAAACGTTCACCCATGCTGCCA
TCCTTCACGCCGATACTGTCTTAAA
>c00459
CATCGGCTGCCGTGGGCAACGAACTCAGCGCCCAGGGAGTGCCCGTCTCCTCCGGTGGCT
TTGGCTACGGCTTCGGCTACGGCTTGGGAGGCCTGGGTGG[A/C]TGCTATGGCGGAAGA
GGCTGCAACATCTGCTAAGGGCACCAGCCACAACCCCTGACACCACCCACTCACACCATG
GAATCCATGTCATGGATGGACAATG
>c00461
ACATTAAGCCTTCATTTTACATATTTACAGCTTTTCTGTTTTTCAGATGAGAAATTTCAT
ACTTAATGTTAAATGTGGTCTTTGCCAATTAAATCCAAGA[C/T]ATCACATTAGTGATT
TAAATATCATTACTATGTTTCTAAGGTATTGTTTGCTAATGGTAAGTCCTGCATTAGACA
TAAGTGTGCATTTGTGATTGTGTAT
>c00462
CTTCCTCTGCCTTCTGCTCTCCTGTCCTCTCCCCTCATCTCTTGTTCAGAGAATGAGTTG
GACCCAAAAGGCTGTGTGGGGCTGATTGCCTGAGTCCTCC[A/G]GATCTGGAACTTTGC
ACCAAGAGTCCTTTTGTAGGAAGAAGCCGTGCTCTGGAGAAGAACCCTCTGACTCTTGGA
ACACGTGGCATCCAGCTGCTTTGGG
>c00464
TGCAGCTCTGACCAGCTGCTCTTAAGAAGAAGTTGCCTAAAGTCGAGGGAGCGTTGTGTA
ATTACTTCCGGACACCAAGACCGCCAACTCCTGGATCGAC[A/G]TCTCCTTGTTGAGGT
AACTGTTGTACTGAGCCATGGTTAACCTTCCACTCTTCAGGGCGTCCTCAATTGAGAACT
CTCTACCGGACTTTCTGTCGAGGAT
>c00465
TTTCGGGTTTGTTCTTTCTTAGTAAAGAACAATGAATGGGGCAAAACGATCATTGAATAC
AGAACAAACAAGCC[G/A]TCTCGCTTGCCCATCCTCGACATCGCACCTTTGGATATTGG
CGGCGCTGACCAAGAATTCGGTTTGGACATTGGCCCAGTCTGTTTCAAATGAATGAACT
>c00466
AGCATATGCACAATGGTGTTTGCAGTCACACTGAGCGTGCCGAGGCCGATGGACCCACTC
GATTCACGGCGGCCGGAGGGGGCAGGCAGTCTAGAGAGTC[G/A]CTTCCAATAGTGGTT
GAGACACAAGAGTCAGCACATGGTGAGGACTTGACTAGACTTAGAAACATTTGTGTTTTA
ATAGAAAGAGTTCAATGAAAAGACA
>c00469
GGACTGTTCTGTACAGGCGTAAACACAAGAAAGGACAGTCAGAAGAGGTACAAAAGAAGC
GTACACGTCGTGCTGTTAAGTTCCAGAGAGCTATCACTGG[T/C]GCATCTTTAGCTGAG
ATTATGGCTAAACGAAATCAGAAGCCTGAAGTACGAAAGGCGCAGAGGGAACAAGCTATT
AGGGCTGCAAAAGAAGCCAAGAAGG
>c00470
TTGGCCAGTTTCAGATCACCATTTGTTTGTTCCCAGTTTTTCCCCCACCAAGCACTTCGA
TATAG[T/C]GAACAATTACTTGCTTGTTCTTCCATAGGATAAAAGTAACTTTCTAATTC
AGTTGGCTTTAAAAAGTACTTCAGTCGACACATATTAGCTTCCATTAAAA
>c00471
AAGGTTTCACCCATATACAAGATATGAAGATGTAACTTTCAATTGTTGCAATCACTGCCA
AGGAGAGCTCATAGCCCTTTAAAAGCACTACCAATACACG[C/T]GCTCTTTCTGAAGAG
TTACACTAGTTGATATTCAGCAACCTTCCCTTTTTCCTGTTTCTTTCCACAACGTCTGGG
TTTAATATTGGAAATGATGCAGTTT
>c00473
TGCTTCTAGTAGGGATGAAGAAATGTGAAGTTAGAGCAATACACGTAGCTCGTCAGGGTA
CCTCTAAAGGTGCAAGAATCAAGGCTCTGAAGCAAGACAA[C/T]GAAGGAAAAATCCAT
CTGGGTTTGAATGCTGACACTGATCAAACGCGCAATAAAATGGATGTGGAACCTCTGGGT
ATCTCATCTGCTCTAGCCAAACAAC
>c00474
GTACGCGTCTCCTGGACAGCGAGATCAAGATCATGAAGAGCGAAGTACTGAGGGTGACCC
ATGAGCTTCAGGCCATGAAAGACAAGATCAAAGAGAACAG[C/T]GAGAAGATCAAAGTG
AACAAAACCCTGCCATACCTCGTCTCTAACGTTATTGAGCTGCTGGATGTTGACCCCAAT
GACCAGGAGGAGGATGGAGCAAACA
>c00475
GCCGCTACTACGGCAGAAGGTGCCTGCCCTGCTAAAGCCGGGCTGGACGTCCAGTGAGTG
CATCGACCAGGAAGCCCAAAGCCAGGTGCCGGACTGAGGA[T/C]GGAGCTGGTGGCCAG
GGTTTCCAGATGGGTTGAGCATCCTTGTTCCCTCCTGCAAAGGAGGGAGGGAAGCGAGGT
GCCAGCCTGTCTTGTCTGGAAACAT
>c00477
GTTCTTTGGTGTAATTTTTTGTTAATGCTGAGAAGCCGGAGAATCTGGTGGTGTATTAGT
ACAATCCATGATAGTTCCAAATACTCAAAAACTAAGATTT[G/A]CTGCCTGATTCGCTT
CAATGTCCCATCTTTGTGGCTAAAAATTGCAAAGCCTATGGTAATTTAAACTCATTTTAA
GATGATATTGTATATATGGGGGTGG
>c00480
AGTATCTGTCACGTCGATCGCCTCGGGAACGACCTGAACCTCTGTCTTCAATCAACTGAA
GCAATTTGGGGTTGATGGCTTGATTAGCCTCCCGAAGCAC[A/T]GAGATGAGGTCGTTT
ACTTGCTTAATATTGTTAGGAGTAAAGAATGTGTATGCTGTGCCTGTTTTGGTACTGCGG
GCAGTTCGTCCAATTCGGTGGATAT
>c00481
TACTGTGCTGAGTGTCTCAGCTGGAGAGATCTGGAGCTTTGGTGAGGAAAGGAGAGGGTG
GCTGTTTCCCACCCCGTGGAAAGCTGCCATCCTTGCTGCC[G/A]TATTATTGGGTGGAA
AGCAGCAGGCTGTATTTTGTCAAGTTAACAGCATACTTAATATAACTTTGCATTCTCTGC
ATGTGTGACAGGTTTTTAATAAGGT
>c00483
CCCCTTGCAGAAGGACGGGTCCAGCCTGGGCTCTCAGAAAGCACGGCCCATGCCTGCCTT
TCCCCTCTTCCACTCTCTCTTTTCCTCCCGTGTCCTTGCT[G/C]TCTTGTGCTGCTCTG
AGCTTTGAGCCCCACAAAGCCAGCCTGGGGAGGACCTGCTGGCCCTGCTCCTTCTCTGGG
GGGCAGGCCAAAGGACACCTGGTGG
>c00488
TTCAGGCAGAGCACGTGGAATCGGGGCAACTCACTGGAGTCGATCTGAACACTGGTGAGC
CCATGGTAGCTGCAGCAGCTGGAATCTGGGATAATTACAA[C/T]GTCAAAAAGCAACTG
CTTCATTCATGCACGGTGATTGCCAGCAACATTCTCTTGGTGGATGAGATCATGCGGGCT
GGAATGTCTTCTCTCAAGGGCTGAG
>c00489
TCCTACTCACGGCTGTGGCAATTTTGTGCGTGTGATACAGTCGTACAACCGCACACACCT
GTACGTCTGCGGCAGTGGCGCCTTCAGCCCCGTGTGTGTG[T/C]ACGTCAACAGAGGCC
GCAGGTCTGAGGAACAAGTCTTCAAGATCGACTCCAAGTGTGAATCAGGAAAGGGACGCT
GTTCCTTCAACCCGAATGTGAACAC
>c00492
CGCCAGGTAGAGCAGCATGGGAAAAGGCCAGCGCTTTGTGTGGAGCTTGTCCTTGGGCAA
CGGGCCATTTTCTTTGCCTCCCTGAACCCTGCAGACGTGT[G/A]TCTTGGTCTCTGCCC
TGTGCCACCGCATTTGCTCCTTCTCATTAAAGACTTTGTGCAGCACAACAAAAAAAAAAA
AAANAAAAAAAAAAAACGTAACTAA
>c00495
TACACCATGAGCAACAACAGTGGCTGCTGCGGTGGCAGCGGTGGCTGCTGTGGTGGCAAC
TAAACTCCGCTCTCTGCTGCCTTCCTCCTGGCTCATCTGA[T/C]GATGGATATGGATAT
GGATATGGACGTGGACATGGATATGGATACCACCCTAAATGCTATTCCTCCTTTGCTTAG
AGACTGTATATCTTTCCTCTTCTCC
>c00501
ACAGAAAGGAGCTGGCAACAGTTCGCACAATTTGCAGCCATGTACAGAACATGATCAAGG
GTGTTACACTGGGCTTCCGTTACAAGATGAGGTCAGTGTA[C/T]GCTCACTTCCCAATC
AACGTAGTTATCCAGGATAATGGCTCACTTGTGGAAATCCGAAACTTCTTGGGAGAGAAG
TACATCCGCCGAGTGCGTATGAGGC
>c00507
GGGCGGCACCAGGTGCCTCCCCTGCTAAAGCTGATGGAGATGGTCCTGGGGAAGCTCCCC
GGGGAGTAGCCTCAGGAAGGGACCCAGAGC[C/A]TGGTATGGACTGGGGATGGAACACG
GTGTTGTTGCTTTCTGGGGGTCTGAGCAATGCCAGCAACCCTTGCAGAAGGACGGGTCCA
GCCTGGGCTCTCAGA
>c00508
AGAGCCTCCAGGAGAAGACAGGATGTGCACTTACCTACGGGTTCTAGTCGTTCAGTATTC
AGACACAAACACAGGAACTTAAAAAGATCGGGCTCGCAAA[T/C]GTAGTTTTACCGCTA
CTTTTCTAGTGTCTTTACAGATAATTCATTTAAAAAAAAATAATAATATGCAACCCCCCC
CCCCATGTTAAGTCAGTTCATTTCC
>c00511
CTTTCATTGGAACATATACAAATGTGGTCTCTACTCTCCTTTCTACCATTTATAATTTCA
GAGACTTACACTCTCTGCATCAGGGCTCAGTGAAGTATCA[C/T]AGGCGTTCCTCAAAT
GAAGAGCTTCCATCTTTGATCACCCTTGTCAACCTCCTCTGTATCTTCTCTAGTTCTATT
ATATCATTTTCCTGTTAAACCAGTA
>c00514
TATACTGTAATAAACATGGCTTTAATATTAAACTTTTCCTTATTATCCAAAGTCACCACA
GTCCATTTCAGTAAATATAAAAATATATACTTAATACTTT[G/A]TACAATACTGGTTTT
TGGTCCAAACAAAAATGGATCAGAAAAGCCAATAAACTTACTTTAAGAATTCCCAATTTT
AAAGATTTTCTAAATGGATTTAGGC
>c00516
TCTCAGACATCATTTACCTTTTCCCGTCACTGTTGCAGAAGCTTTCCCCATCTGTATATG
AATGTAAGTACACGACGCAGCTGCTTTGTGCACAGCCTCA[T/C]AGCAAACTTTATGTA
CCTACTGCAAGTGGTTTTACCCTGTTTGGTGATGGTAGCTTTCTCGTGCAGGCACGTCAT
CTGATGTTGACCTTAGCAATCAACC
>c00518
GAAACCTATAAGGCTGCTTTTTTTTTTAATATCTTTTTTTGATTTCTTCCTTATTTTAAG
TCTCAACCCATTAATCAACAAGATGGCAGTTGATGGGCTC[G/A]CTCTCTACCCAAGGC
TAATTAATTAAATTTTAATACCCCCCCCAACTCTCCCCCAGAGTCCATCAGGAGCTTAAT
TAGAGTTTGTCAAGGAAGTTGTCGA
>c00519
TCTTCTGCCTTCCCAGAGTTAGAGCCAGGTGAATGGAACTGAGTCACTTTACCTGAGGTA
CCCAACGTACTTCCTGACTTATTCCAAGCTGGACCTTCAA[C/T]AGTGGTATGACTTGC
TGTTGGAAGACGAGTGCTTTGAGAAAACCCTTTGAAATGTGATAAAGGATGACTATTATT
ACTCTGAGGAACCACTGACTTCGGG
>c00520
AACCCCAACACCCCTTGCAGAAGGACGGGTCCAGCCTGGGCTCTCAGAAAGCACGGCCCA
TGCCTGCCTTTCCCCTCTTCCACTCTCTCCTTTCCCTCCC[G/A]TGTCCATGCTCTCTT
GTGCTGCCCTGGGCTGTGAGCCCCACAACGCCAGCCTGGGGAGGACCTGCCAATGGACAC
CCTGTGGGATCTCTGCCACAGCCTT
>c00521
ATGCATATAAGTCTGTGTAAGTACATATGTGGATTTATATCCAAATCTATGCACAGATCC
ATATAAATCCAGCTGTTTTGATCGTTCCAAATAGTCTTAC[G/A]TCCTGACTTAACAGA
CTTCTGCATTTCCCAGGATGCTGGATTGTTAACTGGTGCAGTCTTAAAATTGTATTTAAT
GCCTGATGACATTCAGTTGGGCACA
>c00523
CAGTCATCTTCTTCAAAAGAAAGACATGGCCGATCGCTTTTGGGTCGGGGATGGGGTTAG
GAATGGCTTATTCCAATTGTCAACACGACTTCCAGTCTCC[A/G]TATCTTCTCCATGGT
AAATTTGTAAAAGAACAGTGACTAATGACTAAGACTATCCCAGTGGGAAGGAAGGAGAAA
TCAATGATTATTCCTCAGGAATACT
>c00524
GGGGGTGTCGAGTGGGTTTGGGGGTTTTCCATCTAACAAATCCTCCACAGGTTGGCAGAG
AGTTACCCCAGGGTCTGCAGCTTCTGCCTTCCTGTGTTAC[G/A]TCTATCCCCCTTATC
GCAGTATGTAGTCACTTTTCTGCTCTAATTGGATTCCTTGGGTCTGTCCTTTATGTCCCT
GTCATCTCTTCTACCCTGTGGCAGG
>c00529
GATACAAACTGAGAGGGTCGACTGATACAGGCACGATCCGAGTGGGAGGCAGACAAAAAC
GTGTGCTTTTAGATTTTTGCGAGGATGCAGAACCTGCAGG[C/T]GAGTCTGGGCTCATT
CTGCCCCATAGAAACAAATCGGTCCAGGGGAGAGGGGCTCATTTGAAACACCCCAGGGGT
GATGGCCTCAGTCGGGGTCGTTAGA
>c00530
GTCATGATTTCCAGATGGGTTGAGCATCCTTGTTCCCTCCTGCAAAGGAGGGAGGGAAGC
GAGGTGCCAGCCTGTGTTGTCTGGAAACATGGCCAGCTGA[C/T]GTCTTCTACTACTCC
TGCTTTCTTCTCCACATCATGAGTCCCTGTTGTCTCCTGCTGTCCTGTGCCACGGGTTCA
TCCTGAAGCAAGTTGAGAGCCATCC
>c00533
GTTTGGAGCAGGAGATTCAGACCTACCGGTGCTTGTTGGAAGGAGGACAGCAGGACCTTA
TTCATGGAGGAGGAATCGGAGTAGGAACGGGTGTAGGAGG[C/A]GGCGTCATTAGGACA
AGCCACACTTACACGACCACTACAGCTGCCCACTGCCAGCCCCAAGTCCAACCCTGCAAG
ACCGGAGACATACAAGTGACCTGCA
>c00534
AGAAGCCACGGGGCCACTTGATAAGAGGTGATGATCAAAGCATAGACTTTGTGTGATAAT
TAATGATGATATTCAGTACTTTTGCCACCTTTTAGTTTGC[A/G]TGAGAAGGTAACAAA
AAGGAAACCCGAGCCAAGAGCATACCGTGCTACTGCACAAAGACCTGAGCTGAGTTGGAA
TTTGGGGACTTGTACTAGTTTGGGT
>c00539
CTCCCAATACCAAAGTTTACCCTTCTTTCTAAGATGCAGTCCATAAAGCTAGAAAGACCT
CCCTGTTTCAACTACCTCAACATGGACAGAAACTGGGAAG[T/C]GTCTGATGAGTCAAA
CCAAAAAACAATCAAACAAATCAATCAAATCACATTGGACCCATTGGTCAATTCATTTGG
AATCATTTGGTACAAAATTGTCTAT
>c00540
GAAGCCTAAAGCCAGGTGCTGGACTGAGGATGGAGCTGGTGGCCAGGGTTTCCAGATGGG
TTGAGCATCCTTTTTCCCTCCTGCAAAGGAGGGAGGGAAG[T/C]GAGGTGCCAGCCTGT
GTTGTCTGGAAACATGGCCAGCCAACGTCTTCTACTTCTGCTTTCTTCTCTGCATCATGA
GTCCCTGTTGTCTCCTGCTGTCCTG
>c00542
GCACAGGGAAGAGCGCGGCTGCTGGGATGAGTGAGTAGCTGAAGGAGCTTGTGTGAGCTT
CGATAGCAGGCCAGAGCAGCTCTCCACTGTGAATGACAAG[T/C]GATGGGCCAAACCAC
TGGGGAGCTACCGATGAGTTATTAATGGTGACAGGTACACTACCTGGGAGACAGGTTGAG
AGGGGAAAAAGATTATTTATAAGCG
>c00543
AGTGGCTTTTGGAATATGAATATCCAGTAAGTTATGGTCAGTAAATTCTAAGTCTGGAAA
AGAGATATATTAATTTTCATATAAAATTAACTGATTACTG[T/C]AGGAATACAATACTG
TGTATTTTTCTACAGTAACTGGGAATCTTGATTTCCTCCACCACCTACTTGGCTTTACTA
CTCCTTTCTACCTTAACTCTTCCTG
>c00548
AGGTAGGCTCACAGAATTAGACCCAAAGGATTTGTAACTCCAAATGAAACCATTTACAAC
TACAATGTCAATGTCAGGAGAGAGAGAAAATTACTTCTGT[A/G]TTCTAGGATTACTGC
TCTGCACACTGCAGTCTGTTGAGGACGAGATTGCAAAGTACACTGGACTAGCAACAACAT
GCAGACTGGTTTTCTCGTATTTACC
>c00550
AGTGACTGACTCTACGCTCACAGCGGAAGCACTGGATCAGACCATCGCTGCATTTGACAC
AGTGGAGGATCTGCTCAAACATTTTAACCCGGACTCCTGG[C/T]AAGAAGATCTCGAGA
ATTTGTACACAGACAGTGGCCACCATTATCGAGGCAGGAGCTACCATGACAGGAAGTCCA
AAGTTGACCTGGACAGGTTGAATGA
>c00551
CTCAATTCTCAGTGAAGCTAGATCATCTCACTTAAAATGAGAATACATTTCCCACCATTT
CCAGAGGGACGTTTGAGAAGGTTAGAGGATGTTAGTTCGT[C/G]TATCTCTATGTAAAG
AAACTAAATTATCTGGTTTAAATAGCATTTAGCATAATGTTTTATCTGCGAATGGTTTCA
GACATCAGTTAAAGAAAGTTGCTGA
>c00555
TCACAGTACAGGTGGGAATGTTCTTTTGGCAAGTTAGGATACAACATAAATGCTTCAACT
TGAGTTTATTGCTGGTCTAAAAAAATCTCCCCAGTATCGG[T/C]AGCAGTGGCTGTGGT
TTGCAGCCTGCACCCACAAATTAACATGACCCCAACAATTATCTGACCTGCCCAGCAAGG
CAATCCTGCCTTTGGTAGCAAGCGG
>c00556
GTAAACTTGCTTTTGGGGGCCTCTTTCCCCATCGGTAGGAGCTGGTCAGGCTTCAGCTAC
CCAAACCATCAACCTGGGTGCTTCTGGTATTTTAAATCCT[G/A]TGCTTAGTGGGATCC
TTTGGAGAGGCAGGGTCAGAAATCTGTATCCAAAGGAAGCAGAAGCTTCTCGGTGAGGGG
CGTAGCCTAACAGTTTAAATAGTTA
>c00558
ATTGACTTACACAGCCCTTCTGAGATCGTCAAGCAGATCACTTCCATCAGCATTGAACCA
GGTGTAGAAGTTGAAGTTACTATTGCCGATGCCTAAATGA[C/T]GGTCATCGTTGAATA
AAGTTGATTTGCAAATTTTCGATAC
>c00559
TACAAAAGTTTATAAACTTTTCTTGGACCAAAACAGATAGTCTTAAAAAACAATTCTTCT
TCTACAGGTCATACTGTACAAAACCGAAAGCACAACATGA[T/C]GTGAGAGTCTTTGCT
GTGATTATATGGTGTAGTGAATTTGGCACTTCAGAGTAATGAAATTTCCAATGGCACAGT
TCTTATCTACAGCAGCACATAACCT
>c00560
GCTCCTCCTCCCCGTAGATATCGTTCTTCTTGCGTTTCATCTCCTCGAAGTCGAACTCTG
ATCCCATCATCCTCTTATAAATATCTTTGATGTCGTCGCA[C/T]GTCGTCTCGAAGTGG
GTGGTGGCGTCGTAGGTGCGAGAGATGAAGATCTGGCTTTCGGTTCCCAGGTCGGTCGGC
GCAAACAGGTCACTGATGCTAACGA
>c00561
TGGTGCCTATGTATCACATGCAAGAGTCGTAACATGACCTTTATAGCGTTTAATATAGAT
GGCAAGCCATTTCACCTTGGTGAAAGAGTCGTACCCACTG[T/C]GACAGGCCAGTCGCA
CGCGTGGCTGTCTTTCTCTGCATCTCCTACTTTTTGCACAACAAACATGCATGTATACAG
AGAAGCAGCAATATAAATGAACCAG
>c00563
TTTGTTTTAATGCTATGAAACCTAATAGAGTTAAATGTCTACCTGGGATGCTGGTATACT
TGAATTGGGATAATTGTGCGTTTGGAGATTCAAACCGAGA[C/T]GGATTTTTAAAGCTG
AATGTTACCTGCTGTATTCTTTTGGGGGGTTTCGGAGGGGTTTGGACAAGATGTTTTCAT
TTGTGGTGCAACCTACAGGACAGTG
>c00565
TCTCAAAATGAGAAGCTAAATAGGTACAACTACATCCAGGGGGTGAAGATGCTTGGTGCA
TACCTCTATGAAGTGTCCCAGCTGAAGGACTAAGTTAGAC[A/G]CCTATCTTCTGGCTG
ATGGATCAGAAGTCTGAATTTTCCTACAAAATGTCATCGATCACAAAGTCCTGCATGGCT
CCCCTTTTCCACCAACACTCCACTG
>c00567
TGGAGTGTCGAACAAATTAGAAGCATTTGTAGGTAACTAAGTCATTCCCAGGAAGTTCAT
GCTGTTCCTAACTTACAGAGAACTTACTAYGCCTTTAATG[C/T]GCAATTTTCAGAAAG
ACAAAAGCATTTGCAATGCACTCACAAAAAAAAA
>c00568
CACTTCTCACATTCTTCATCCTCATTTTTCAGAAAATACCCTCACTTACATATCTAGGTG
CTATAATTAGCTAAATTACATTCCAGCTGTGTGATGCAGC[G/A]CCCTTCTACCCAAGT
AACTCTCCTCTTTCTAAACAAAAGAATTGTAATTCACAGGGCCCTGTGAATAGTGCAATA
GAAATTCAGCTCTTCAGTCTTGGCA
>c00569
AGATTGCAATGTTTGCCTCTTAGAGCTTTCTTGTTGTCTATAAAGATGATTCTGTAGAAA
TTTTGTCAACATCTATTACAGTATATATTATAACTCTGTA[C/T]GAAACGTTGTGACCA
ACTGCTCTGGTGGTGAGATGTTGAAAATTTCAGACTCCACATCTTTTTCTGGATTTGTGC
GCATGTTGTGGTTGTGCAAAATAAA
>c00571
GCGCTGTTTGGCACAGCCAAACCCCAGGTGTGTCACTGACACTGTTCTGCTCACAAATCC
AAAGCACTGCACCATCCTGCTATGAAGAAACTTAGCACCT[A/G]TGATTAAAATTAACT
TCATCCCAGCCAAAACCAGTACAAACCCGTTCCCGGTCAGATTCCTCCGAGAGAAAACAA
TTACTGAAAAGAGTGTGTACTCCTT
>c00575
CCCGTTGTCAGCAGAGACCTGGGGATCTCGGCTTTGCCTCGGACCAGAGATGAGGCAGAG
CCCAAGGTCGAGCTCACGGAGAGCGGGGTCTGGTCCTCCT[A/G]CAGCTGCTCTTACCT
GTGTGGGGGGCGTTTGCTGGGTGAAGCATTTGTTTATCCCATCCCTCCCCTCCCTGTTGC
CCCTCGCTTACTCGGGCATGTATGT
>c00578
TGATTCTGTCCCGTAGAGTCTTAACAGGCTTGTCCATCTCCAGCTCAGCGCTGAAAACTT
CCTGTCTGCAAGGCTACCCAGTATAGATCCTTATAGACCC[A/G]CACAGATGCTTGCTT
CCTTTGATTATATGGGGATTATTTAAGGAATAAGCTACAGAATCATAGCCTAACTGGGGA
AGAGTATTCCCTAGAAACCACCTGC
>c00580
TGGTGGTTCCATCAGTGTTTGTTTTATTGAGTAAATGTTTTGCCTTGGTACTAAAAGTAG
TTTCCAGCAAACGTTTGGGTACAGGCACCGTATCTAGATG[A/C]TCTGTGGATGGAGTC
GGGCTGTATTAGGAGCCAAGATTATTCACAAATTTGAAAGGCAATAAATAATGCTCAGTG
CTTATAAGGGTGCTTGTTTGAGTAT
>c00581
CTGGTTTGTACTGTTATTAAAAGTTTATTGTATTATAGAGCTGTTCAGATATTTTAAATA
TAAAGATGTATTGTTTCCATAATATAGCTATATGATATAT[G/A]TTTAGGTAGTAGTTG
CATTAATTGGAAAGCTCTGCTTTGATAAACTGACAATTTGTCTAAACTTATAAGCAAAAG
TCCTATTGCTTATTATTGGCTTAAG
>c00582
ACTTCTAGACATATTTCTGTTAAAGTTTCTGGTTCTTGCAGTTGTAGGTCACATAGAAGG
TCCCACCATCACACGTAACATATTTTTCTTTTAACACCAC[G/A]TACTGTTGAAGCAGC
GCTTGGTGCTGAGAATGGTTTACTTCCAAGAGGGCAAGTCTTGTGTGCTAATTTTGTAAC
AGGAAACATGCTGGAGAGAGAACCA
>c00590
GAGGAATAATCCTTTAAAAAGGTGGTTTTTTTTCATTTGCAGCAACATTTAAGTTGATGA
AAGAATAACTGATAAAAGGAGAGTTTGTATCACAGCAAGA[C/T]GGAGTTCTGACAATA
GGAAATTCTCAATCGTGTTCGAGTTCTCAAAATTTCACACAATTTTGTTTAGTGTACACT
CACTGGAATAAAATCCCTATATTTT
>c00593
CTGCGGCACCAGGTGCCTCCCCTGCTAAAGCTGCTGGAGATGGTCCTGGGGAAGGTCCCC
AGGGACCCAGAGGATGGTACCGGACTGGGGACAGAGCATT[G/A]TGTTGTTGCTTTCTG
GGGGTCTGAGCAACCCCAGCACCCCTTGCAGAAGGACTGGTCCAGCCTGGGCTCTCAGAA
AGCACGGCCCATGCCTGCCTTTCCC
>c00595
AAGCGACTCCAGGGTCGGTTTTTATCCGTATTAACGTAGCTTTGGTTCAGAAATTCTTTT
AAGTGTTGTAGAGCACCTGGTTTAGTGACAAAACACGTGC[G/A]TCTCACAGTGCTAAC
AGTATAACGCTAACAAACTCTGAACTGCAGGTTTCAAATATTAATAGCATTTAATAAAAA
AATTTTACAGAAATACTCTCGTTGA
>c00597
TTTCTTAATAGAAAATTTAATCTCATTCTTTGAGTCAAACAATCCTGTCTAGAAACACAT
TCCCACTGAAGTTAACTCCAGGTTGTGAACCTCGAGATAA[C/T]GAGATCCCTTGCCCC
AGTTAACTTACATGAAGATAGTTTCCGTGTCCTACAAGTCGTCCCCAAACACCCCTTGAC
TTATAGTATTTATCATGCTTAAGCT
>c00601
TTTAAAAGACACGAATCAGATTTGGTAGGATCAATGATATATTTCCTATATCGCCAAGAA
CAATTGCTGAACGATCTTTCATGGGGTCAGATGCCAGGTA[C/T]GTCTGAGGGACCCTG
ACATCAGAGGAAGATCCAGGCATGTAAACAATAGGAGCTGGCTATGTTTGATTACTTCAC
ACAGAACTCAAGAATTTTGTTAAAT
>c00603
TGGGCTCAGTCCGGAACAAAGAGCTTGTCAACTCAACTGAAAGTCTCTTCTTATAGTCCT
GTGGTTTGTCCTCGGACATTCTGAACAGCACTGCAGCTGC[G/A]TACGTGGCAACACCC
TCATTCCTAGAATGAAGCAGTTCTGTTAAAGGGGCAGTTGCACCTTCAGCTTCAATTGCT
TCAGCGGCTTCCTTGTCTTGAGCCA
>c00604
CTGTGGTGTGGTTGGTGTCACATGGATGCAAACCTCAGAGCTTCCCAAAGCCTGATTCCT
CCAGTACCTTTCATCTGTGAGTCTGCTCCTTCCCAATACT[A/G]CTCATGCCTCAGCTG
CTGTGGAGGTCTCAGACTGGAAATGGGCCTCGTTGCATGAACCATGAGAATCTGACTCCT
GCTTTAGCTGGAAGGAATAGCATCC
>c00607
TGCCTGATTTTAATATAATCCTAAATAAGACTAGCAGCCATAACTTTTTTTAAAAAAAAA
AAAAATAAATGCTTCCTTGTATCTGTGGGCAGAGCTATAA[T/C]ATCAGCTGGTTTGAT
TGCAGGTTTTTCTGTGGGATATGGATAAATACTCCATGATCCGGAAACTCGAAGGACATC
ACAATGATGTTGTAGCTTGTGAGTT
>c00611
CCTTCAGTTCACGATACGGCCAAAGGTTCGGCTACGGGAGCTGCTACCCCTGCTAAACCC
AGAGAGAACATCCCTGAAATGAAGATCAACCCTGGCCTGG[C/T]GAGCACGGATTGACG
GGGAACCTCGGCAGCAGTGGTCCCTGATGTGCAAGAGCCCTGGTGACAGCAGCCACCTCC
CATCGAGGTGTTGAGTGCTCTGCGC
>c00612
GAAAAAAAAAAAACCAACCCGAAAACTTAGAGTTCAGGTTCTAGAGCTGTTTCTAACTTG
CGTGTTACAAAGTAAATAGAATTGAGTGGCTATAAATAGG[A/T]GGTGAGCTTTGTTGC
TGTTTAAGTATAGGAATATATTTTCAGGTGTTACTTTGTTTTTTCGTGTTTGAAATCCAC
AAATTTCTTATCTGAAAAAAGAGAC
>c00613
TTTTTCTTTCATGATCCATTGCACTGGAGAGATTAATGGCTTATAGTTGGTTATTTTTAC
GTAGTTCTCCTGCTCAGTATCACCCTGAAGTGCTGTGCAC[G/A]TATACGGAGGAAAAA
TGTAAGATGGCACACATGATGCTGTTTTCTGCTTCATGGCTGTGTGCTGTTTCCATAGAA
AAATTCAGTAGACCTAAATAGATGC
>c00615
TTGCTTTGATGAGGGACATCACCTGTAGTTGCAGCACAGATAAGCAAAGCAAATAAAAGT
TGGGCAGGTGTGGTAATAATGAGCTTCACTGCACTGAGAA[C/T]GTGCCTCTGAGCACA
GCTGTACTCCTTCCTCTCCGTGGCAGACTTTATCAGCCATATATTAAAGCATAAAGAAGC
AGAGTTTTGAATGTGCCACCTACTA
>c00616
GTCTTGTAATTCCTAGAAGGATGATACCAGTTCCCCAAAGCTCAACCTTGTTTTTTCTGC
AGAAGGAAACTGGTTGCTTCTGACCAGGTTTTATAATTGC[A/G]TATCTGTTCAGAGGC
ATCAGTTCTCTTGATTTCCTTCTGTAGACACAGAGAGCCTCTGGGGCTGAGCAATGTACA
ACCATCTCATTGGTGGCTTGTGGAA
>c00618
AGTCAGACAGGGTGCGCCCGTCTTCCAGCTGCTTCCCAGCGAAGATCAGCCTCTGCTGGT
CTGGGGGGATGCCCTCCTTGTCCTGGATCTTGGCCTTCAC[G/A]TTCTCAATGGTGTCA
CTGGGCTCAACCTCGAGGGTGATGGTCTTGCCAGTCAGGGTCTTCACAAAGATCTGCATA
CCACCCCTCAGGCGCAGGACGAGAT
>c00619
CGGGDGATGCAGCAGTTCTTTAATGAGAAGAGGCAGTGTGC[A/G]TGTTGAGGGGAGGG
GGAAGAGCACTGAGCAGGAGAGGTCGAGGGCTCCACAGGGCAAGAGCACGTCACCCTTCG
CAGCGCCATACCAAGCGCCTGCAGGG
>c00621
GGGACACCTCCCACTAGACCAGGTTGCTCAAAGCCCCATCCAGCCTGGCCTTGAACACCT
CCAGGGATGGGGCAGCTTCTCTGGGAAACCTGTTCCAGTG[T/C]CTCCCTACCCTCATA
ATGGAAAATTTCTTCCTGATATCTAATGTAAATCTCCCTTCTTTCAGTTTGAAGCCATTG
CCCCTCATCCTATCACTACATGGCC
>c00622
AGCATCCTTGCCAGAGGGGCTTCTGTAAGAAGATATAATCAGCTTAAAACAAAGAATAGT
CGCAGGAAAAGAACAAACAAAGAAGTGAAAGAACATGGCA[T/C]GTGATTTACAAGCAT
GGCTACCGGAGAGGGAAGCTACCCCTGAAAACCAGGACCCTACATTTAGTAGTGCTTTAG
CTTAGATTAATGCTTTCTTTATTCT
>c00625
TTGCAATAGCAGAATTTGCAAGGTCCCTGTTAATAATTCCAAATACGCTGGCGGTAAATG
CCGCTCAGGACGCGACAGACCTCGTTGCCAAGTTGAGAGC[G/A]TTCCACAACGAGGCT
CAAGTGAACCCAGATCGCAAAAATCTGAAATGGATTGGTCTTGACTTGATCAACGGAAAA
CCTCGTGATAACAAGCAAGCTGGTG
>c00626
TCGGGGGTCGTCCTGTGGGCGGCGGCGGCGGCAAGATGGCGCTGGAGACCGTCCCCAAGG
ATCTGCGGCACCTCCGCGCCTGTCTCCTCTGC[T/A]CCCTCGTCAAGACCATCGACCAG
TTCGAGTACGATGGCTGCGACAACTGCGATGCCTACCTACAGATGAAGGGCAACCGGGAG
ATGGTCTACGACTGCAC
>c00631
CATATTTCAGACTTAAGTAATAGTAACATGAAGTTTGTTATCTACATCTGATATTACTGT
TGGTATCCCTCATATTCCTCAAATACTGCTGTTCTTTGCC[A/G]TGAGAGATTCAGTTC
TTTCAAAATAAAAAAAAAAGAGTTGTTACTTTTTTGATAGGACTACAAGAACAAAAAATA
GGAGTAAGAGAGCTTACTAGATGTC
>c00632
CATCAGCGTCGTGCAGACAGTCAGCTTATTGAGGACAGGCTTTGTGGAGAGAACGTCGTA
AATTCTTGGTAAGGAGATGTTCTCTTGCATGGTCTGGTTG[A/C]GGCATTTCATTGCAG
GTGTTCTACGATTATCCAAGACCAGCGGAGGCTTCCAGCGATCGTAGTTTGTTTCCACCA
CGTACCACGTGCCTTTCTGGATATC
>c00633
TTAGTTTTGTAAATGAAAGAATTTCCAGTGAATTAGACCTTTATTTTTCTACCTGGTTGG
ACAGTGGCTTCAGGGGAGCAGAGGCTGATGCCACCATGCC[G/A]CAGTCAGTTACAGCT
TTGTATGTCTGTTGAAGAAGCTGAGTGGCAGCATAAATCTAGTTTAATCCTAGGGAGTTT
ATTTATTCATTCAGCTTCTGTTACT
>c00634
GCCACCAAGTGTGTCCCACAGCAGCAGTGTGCCACCAAGTGTGTCCCACAGAAATGTCAG
TCAGGGGGAGTTAAAATTTCGAGTCACTCTAAAAAGTACT[G/A]CTCTGCGTCCAAATG
GCCCTGGTAGAACAGAGTGGGGGAAGGAAGGTCCTCCAGAAAAAGTAAGTTCAGCTTTGG
GGCAGGGGTTATTTCTCTCCTCCCA
>c00635
ATGTAGTGATAGAGTGTTCCTTGCTGCTTGCCAGACACACGTGCAGCTCTGGAAATAGAG
GCAGGTAGTTAGTCATAGCCCAAGATACAGACTGTGATAG[C/T]AAACTGCAAGGCTCT
CAGACTGGAAGAAAAATTAACAAAAATAAGGTTATTGTGGTGTATATAGCTTACAGTATC
ACTTGTGCATTACTTTGATCTATAG
>c00637
TCTCAGAGGATGTACAGCCACTGATGCCACTTCAGTAAATGCAGATGCACCTGGTTACTC
CATCTCTAAACCACACTTGCATAGAAATAGCGAGATGACA[G/T]ACCTCATGGGTTTGG
TATTTTAACAGTTTGCAGGAACACAATTTACCAGACAACTGCTAGACCTGCAAGCTCACC
ATCAAAGCAGCAGCTCAAACCCTCC
>c00645
TACCATTTGCAGCTCCGAGTGTGCCAACAGCGTGGGGAAGCGCCGGTGGGCGGCAGGGCC
TCGGGGAGGAGGAGCTGTTAACTCCCACCGCAGGGTCAGC[G/A]CGCCAGGGTCAGTTC
AGGGACGTTACAGTGCGTTCACTCTCAGTGCATACTAACAGGATTTTATAAAATATATAA
AATCATTTGAGAAGGAATTCAATTC
>c00647
TGGGGGCAACCAGGGGGGTTATTGCATGTGGTAGAAAGGTAGAGAGGAGAAAGCGTTTTG
AAGCTGAGGAGGAGTAAGGAGGGAGGAAGCAGAGGTTGTA[C/T]ATACTCGTAGCGGCG
ACACTGCCGTGTTCTAGAGGTCCAAAGAGATGTGTGGGAGATGCCAGCTCGGTCACTGCG
CCGCAAAGCGGTGAGGCCTTCGAGC
>c00648
CTCCTGTCTTTTGGCAGCCTGAAACTACCAAATGACTATCAGCTCCAGCAAAACAATGGC
TATTAGCTGCCATAATACAACTTTCTGTCTCTTGACTACG[C/T]GAGAACTGTGGAGGC
GAAAGAGTAGTTTGTTCATCTGTTTCATAAAAGTGAAACAGCCAGTGATTTCCCACAGTT
ACAATGGGCAGCTTAAGGATCGAGA
>c00652
TCTGTAAATCTCTGGACACTTGGGAGCGATGAGCGTACCTAAAAATGTGTAAAGTTAAAA
AGCATGAAATTACCATATTATTTTTTGGTGACAGGTCTGG[T/C]GACGGCCACGGGCTT
TATACCATGAAACTCTCCTGGTAGCAAATGGCCCACGAGAAATGATTTTTTCTTTCTAAG
ATTTCTATAAATGGTACCATTATTA
>c00653
GGTTATTTTTTCTTTTCTTTTTTTTTTTTTTTAAAGTCTTCAGCTTTTGTTATATATCAA
GAATTAACTTGATTGTCTACTGGGTGTCTGCTCACTCGTA[T/C]GGCAGCTATGAGTGC
ATCCTAATTGACTGTTAGTAATTTGATTCTTAGAGGCTTAAACAGAAAAGTGCAGTTCTT
ACTATGTGGCTAATCCCTAGTCTTT
>c00655
ACATTTTCATTGCTATTGTATTGCCTCAAAGGCTACTGGTGCTTTTATTGTTACCACCCT
AAAGGAAGTGCCTTACTAGTTTTCCTCCTTTTGTACAGAC[G/A]TACTGAAGTTTTGTT
GCTCTGAAAAGTGCTGCTTTTAGTTCTTCATAGAAAATGTTGTTATTGATTCCAAACAGT
GGTACTTTGTCATATTGATGTGCTC
>c00659
ACATCAGTACCAAATAAAGCATTACAAAGGTAACAAATATATAACTTTTTAGAAATGCTT
CCAGAACGCTAAAGTTAATGACAAAGATTTTATAGTGCAG[C/T]AGTCTTGGGTTTTTA
GCTCTTAGACCATTTCTCTGTTTCTGCGGATTGCACAGCAGAGAACCATACTGAATATCA
TGCCGAAAATCATTATTACAGCAAT
>c00661
GAAGTTATCTAACTCCTTCCGGTGAACACGTTAGCAAACCTTCAGCTCTGCAGCAGCAGC
AGGTATTTGCTACCCTGATGGTAACTGTAAAACAACCTGA[G/C]AATATCCCAACTGCT
CCGGAATAAGGGCACTGCTGTCATCAAGGTGTCCCTTTGAGACCGGAGCAGGGATGTGGG
GTGTTTGTTTTTAAGGTGATCAGTA
>c00663
GAGAATGGGTTTGGTCTTGACGTGCTGGGGTGTGTTTTGCTGGGATCCAGCTGTTGGAGG
AGGGTGCATGGAAGGTGTGTTGGTTGTGGTGGCCGCAGAG[C/T]GAGGTGTGGGTGCTC
CGGAGCGCAGTTCCAGGGAATAGGCAGGAACATGGAGCCATCAGTGTGTGAAGGAAATGA
CTGAGCTGTCATTTAATCCAAAGCT
>c00666
CGCCGGTACTGGGGATCCTTCTGCAAGGGATTTCGCTCCAGATACACAGTTTCCAAGTTC
TTCGCTCCTTTCAGCTCATCCAGGTCACTCCAGCTCTCGA[C/T]GAGATTATCATTCAT
CCAGAATTCCTGCAGCTCTGTTAGGTGACTGATATTTTCAATCTTCTTGATCCTGTTGCA
TGCAATGTCCAGCATTGTGAGTTTG
>c00667
CTGTATCGGGACGGTGGATAGCAGAGCTGAGTCAATTGACAAGAAAATTGCTAGGCTTGA
TGCAGAACTGGTGAAGTATAAGGATCAAATGAAGAAGATG[A/T]GGGAGGGGCCTGCAA
AGAATACAGTAAAGCAGAAGGCATTGAGAGTGTTGAAGCAGAAGCGAATGTATGAACAAC
AGCGGGATAATCTATCACAGCAGTC
>c00668
ACATTTTGATTTTCTTCGCTTTATGACGACGGAGAAGCAGGTGGTGCGGATCAGCAAAAG
GCTGCAGCTTATCATTGCCACACGGTTATTTTACTCTGAT[G/A]CTGTAAAACCTGTGC
AGGGCTTTTAAAATTCTTTCTGAAACAGATTACAGTTCATCGTTTTGAAATCTGAAATCG
GGAAGAGGATRAAAGTAAAAACTTA
>c00670
TGTCATGTGTCTTAAAAGATTGACCTGTCTAAGCAGCAATCAGTTCCATGGCCAACAAAG
TTGCCTCTTTTGACCTCATTTTATCTGTTTAGAACCTGCC[G/A]CTGTAGGATTTCTTC
TTTTTATTTTTTTTTCTTGGAACCAGGGAATTCTTACTGCAGAATGTGTATTAATCCTGG
GGAGCATATGGTAGAAGAATGTCAA
>c00672
CTAAAATGGTTTTCCCAAAGTATATTCTTACACCAAGTTTTAATTTCAACAATGAAATCC
TTAGCTCTGCAGACAGATTTCTTCCAGCAGACCTTCATGT[G/A]CAGAATCCCATGTGG
TCACTGAGGTTCTGTGTAGATGTGAAGTCCACGTAAATCATCTACGCTTTCAGGCTATTG
ACCTACTTCTTGCCAATCATTAATT
>c00673
CTCCTCCCACTTCTCACACTGGGCAGGAGCTGGACCCAAACAGCTGCGTGGGGCTGATGG
GCCAAGCCCTTGGGATCTGGAATGCTGCAACGAGAGGTCA[T/C]GTGGAGCAAGAAGCC
ATGCTCTGGAAAGATCCCTCTGCCTGTCAGAACTCATGGCATCCAGCCTCTCTTGGGTTT
TGGTCACTGTCTATCTAATAATCTC
>c00674
GTTCAACAAAAATATACCATGTATATACACACACAACACAAATGCACTGTTTTGTTTTGC
AGTATAAATAGATCTGATTAAGCTAAATTCCTAAAACTAA[T/C]GAACTATTGACTGAC
AGTTCCAAACAGTTTCCATCTATTAAGTAACACAGAAAGCTTTAAGGCCCAGATGACGCT
AGCTGGATATGGCTATAAAACAGTA
>c00677
AGAGCCTTGGTACCAGACAGTGTAAAGAAAGAACTCTTGCAAAGAATAAGAACTTTCCTT
GCCCAGCATGCCAGCCTTTAACTGTGACGTTCATCTGGGA[T/C]ACAGCGTTTGTTTCT
GTATTATGTCAATCATGCCAGGATTTGAATGCAGTTTCCATACTTAAGGATGGAAAATCA
TTAATTTTTTGTATGATGAGCTTAA
>c00678
CTTGGTGTCTTCCCATAATTTGCACTGCCTTGACCGCCGCCTCTTCCACCTCTGCCTCTT
CCTCCATAGCTACCTCTTCCTCCACCACTACTGAACTGTT[G/A]CTGCTGGTATACTTC
TTTTGGCTGTGCTACCTTAATCTCGCACTTGCTTCCGCTGACGTTATGGAATTTCTTCTC
CAGAACCTTCTTCACTGGATCCTCT
>c00680
TGGACAAACACACAGGCAGGTGTTCTGTTAATGCTATTTTACATAGGTTTTAGGTTCAGG
GAAAAAAAAAAAAGAGAAAAAAGACACCAACCCTCTCATC[T/A]GACTCACTAGCTCAG
AATCCTTATTCCTCTTGAATAAAGAGGGGGAAACGGGGGTGCGGAAAGGATAACATCCTC
CTGTTTCTCACAGAGACACCACTTT
>c00681
TCTTCTCAATATCATTACGAGGCCAAAGAATGAAGTCCATCTCCTGGGTACAGCCGATCA
CATCCCTGCGCATAGACTGGTAGCGGGGTGCGTGAAGCTG[T/C]ACTACATCCTTCTGC
AGAAGCTCTAAGGAACTTTCCAAAGAATAGCTGGAATCCCGCACACCTTTCAGGATATTT
TCTTCATAATTATTGGTCATGACTG
>c00682
TCCACTCTCTCCTTTCCCTCCTGTGTCCTTGTTCTCTTGGGATCCCCTGGACAGTGAGTC
CCACAAAGCCAAGCTGGGGAGGACCTGCTGGCACTGCTCT[G/C]TCTGTGGAATGGGCG
GACGAACAATTGGTGGGATCTTTACCACAGCCATGGGACACAGATTCCTTTCTGGTCCTG
GTGTTCCCTGCACTGGGTCTTCCAC
>c00683
GCTGTTGGAGGTGTCATAGCGTACACTCGGAAAGGTAGTAAAATCTCTTTAGCTGCTGGG
CTCACCTTTGGATCTGTGGCTGGTTATGGAGCTTACTGCG[T/C]AACACGTGATCCAAG
AAATGTGAAGATATCGTTGTTTTCAGCTTTTCTTTTGACCATTATAATGGGAATGAGGTT
CAAGAGGTCCAAGAAATTAATGCCA
>c00685
GGGTTCCGTCTTTCCGTTTCGGGGGGGCGGACGGCGGCCAAGGCCTTGAGGGGGGAAGAA
GGTGACACGG[A/T]GCCGCCATGGGTCTTCATTTCGGGAACCTAGCGCGGGTCCGCCAT
GTCATCACCTACAGCCTGTCCCCCTTCGAGCAGCGCGCCTTCCCCAACGTCTTCT
>c00686
AACACTGGCTTTCTACCTCTACTAAGGGGATTTAAATGTTACATTGTGCTTTCATTAAAC
ATGACTTGGTTTTGTCCTAAAATGTAAGCAATGCTTGTCT[A/G]CATCTGAGTGCTGGA
TTGTATGATTTCTGAGAGTCTGACTCTCTTCTTGTTTATAAGGCTAACTTCAGATTGTTT
TTTTAAACCAAGTCTCATTACGGGG
>c00689
TGGTCCCTGGCGTGTTTTACCTGCTGCAGGACAGAGCTGAGCTACTCTGCGTTATCCTGA
CAATCTCTGCCTCCTAGTATGGTCAACTTTCCACGTAGAC[T/A]CTCAGTCTCCAGGAC
TGTTAACCTTGTACCTCCTTGATGTGTTCCCTTCTTCCTGTCTGTGTCTCCTCTTCTTGC
TGTCTCCTTTCCTCCAAAGTAGCAA
>c00691
AGGGGGGGAAAAAAAAAAAAGAAGATGGGGCACGATGAATTTCAAATTTATAAAAATATA
CTGATATTAACCAAAAAACCTTCTGGTCAAAGGACACTTC[A/G]CATACACACAACTTA
AAAGTATGCAATAAAAGGGGACAAGTACCTAGAGCGTTGGGTTCTCTGTCTGTTGGTGGT
GGGGCACACACACACACACACACAC
>c00692
GTCTACTATGTGATGTTTAAGTAACTGATTATTTCTTTATGTACAGAGGTTAAATTTCCC
AAATCTTACCCAGACAATGAGTATGGCACTTAGTTCAGAC[A/G]TTTCTGGCAGCAGCT
CTTCCCTCCCTCTAACACAGCTATCATACTGCAGTTTTAATTAACGCAAAAATATCAAGT
AGTGAGAGATCCAGGTTTGGAAAGT
>c00693
TGTTAAGATGTTGCTGAGGATTACGAACACCTGCAGCGTATTTGTACTGTGGTACTGTGC
GTACAGCAGGAGTGGCTGCAGTAGCTGCTGCTGCAGGACG[T/C]GGACCCATTGTCTGT
GTTGATGTATTAGCAACACGTTGTGTTGACATGACTCGTGGAACTTGTGAAGAAGCTGGT
CTCATGGTACTAAATGGTGGTCTGG
>c00694
TGAGCTGATCATAGCGGAATCGCGGGTAAGAAGCGCGAATTCATAGGAAGCCAGAAGAGA
GAAGTAAGACTTTAGTAGCCAGGATAACAGGGAATAGTTC[G/A]TGTGGGAGGTTTAAA
CAGCTCGGATTGAGGAATAAAATGGCGGTTAATGTGTTCATTAGTATGATGTTTGCATAT
TCAGCTAAGAAAAATAGGGCGAACG
>c00698
AAGTTTCTTCAGAGTGCAGAGAAACCTGTGAACGGTCGGAATATTATAAGTCTTTCCTTG
AGATGTCAGTCAAGAGCTTCAGTACAGTCACAGTCACTAC[T/A]GTGCTTATTTTCTTC
CTAAAGATACAACTCTCAGTGCAAGCGCCGTTGAATGGGTCAAAATGGTCTTATATTGGT
CCCGATGGAGAGAAGGCCTGGCCAA
>c00699
GAAGCCTAAAGCCAGGTGCTGGACTGAGGATGGAGCTGGTGGCCAGGGTTTCCAGATGGG
TTGAGCATCCTTTTTCCCTCCTGCAAAGGAGGGAGGGAAG[T/C]GAGGTGCCAGCCTGT
GTTGTCTGGAAACATGGCCAGCCAACGTCTTCTACTTCTGCTTTCTTCTCTGCATCATGA
GTCCCTGTTGTCTCCTGCTGTCCTG
>c00702
TTATTGCATGTGGTAGAAAGGTAGAGAGGAGAAAGCGTTTTGAAGCTGAGGAGGAGTAAG
GAGGGAGGAAGCAGAGGTTGTATATACTCGTAGCGGCGAC[A/G]CTGCCGTGTTCTAGA
GGTCCAAAGAGATGTGTGGGAGATGCCAGCTCGGTCACTGCGCCGCAAAGCGGTGACACC
TTCGAGCAGGTTGTTCCTGTGGTGG
>c00703
TTAAAGAAATCGGGGGGGGGGAAGAGATGCTAAATCACAAATTGGTGGGGGATCAAAATA
TATTAAAGGGTGAGGGTGTAGAAATTCAAGAACATTTGAG[T/C]ACAACATCTCCTGAA
GTTTAGCAAATAGGAAAGTCCACCAAACACTTCTGCTTTCACCTAAGCGTGCAGCCAGCA
ATAAGATAGGAACAGCAAATCCAAT
>c00704
AAGGTAATTGTTACTTCAGAAACTTGAACTTTTTAGTGTAATTTTATAGCATGTATAATA
AGGAAGTTAAAATATATTTTAGCATTTAATACAACAGAGC[A/G]TTTGAAATTAATTGC
TGTCTATTTGCACAAGGGAAAGTTTGACAGTGAGATTGTGCTGTTCAAGGTTAAAATGAA
GAAAGGATCACTTGTGAGTTCACTC
>c00708
ACCAATTGTCAACTTACTTACAGACTCCCTGAACTTCCAGAAAGGAAGAAATTAAATATC
CCGTGAGCACACCGAGTGTTACAAGCTCTTCACCCCCTGC[G/A]TGATCACCTGCACAG
CACCTGCATTGCCCAAACACAGCTCATCTCAACGCCGAAAACATGGAAAGCCACCACCAG
CATATATGAAAAACACTTCATAAAC
>c00711
GAGTCAGTGTCAAAACAGTCTACTGTTGCACATCTATTAGAACATAAAATCCTCAATAGA
GTTCAAAGTGCTGTTGCATTTTATAGCAGTGAAAAGGTAC[A/G]TCTGAATTCTCTGTA
TCAAAAGCAAATTAGTAAAACCACACCAAAACAGAGGAAATAATTTCTGTTGGAAGAGGC
AAAGGGCAGGGCAGTCACTGCCCTC
>c00712
AAGCCAAGTTGGTCATCCTAGCCAACAACTGTCCTGCTTTGAGGAAATCGGAGATCGAGT
ACTACGCCATGCTTGCCAAGACTGGTGTCCATCATTACAG[T/C]GGCAACAACATTGAA
CTGGGCACAGCCTGCGGGAAGTACTACAGAGTGTGCACGCTGGCCATCATCGACCCAGGT
GACTCTGACATCATTAGAAGCATGC
>c00716
GCCGCTACTGTGGCAACAGATGTCAGCCCTGCTAAACCTGCTGGCAACATCCTGGAGTAA
GAACCTCCCAAGGCCTCAGAACATGATGCTGGAAAGGAGA[C/T]AGAGCTTTGGAGGAT
TCCACTTAGATCTTTGGTCCATTTGTTGCCTCTTCCACTCTCTTCTCTCTCTTCTTCTTT
TTTCCTGTCACCGCCTGCCAACGCC
>c00717
TTTAAAAGAATATTTTGCAAGTGTTCCCTCTGTCCTCCTGCAGCAGTTGAAGTATTCTTT
ACCTCCCCCTTCTTTTTGCACACAGAGCTTTGTGAAATAC[G/A]CTCCTTGGTACCAGC
TTCCCATGCGCATGCGGTTAGGTGCTTCGAGGAAGCCCTTGTGTAATGTGGAGCCTACTG
CTTTGAAATCAAGCATCAACGCATT
>c00720
AATCAGGATCTACTGCTGCTCCACCCTTCACCGTTAGCTTCATTTTCTTTTCAGACTTGC
TAGGTCCTTGCTCTTCTTTGACCTTGCCAGCACTCTTCGT[A/G]CTTGGGGCTTGCTGC
ACTTCCCATCCACAGCCATCTCCTCGTGCTCCATTTTCACCTCCGCACCCCAAGGTGAAA
GCGCATGGAGAGACACAAGCTCCTG
>c00721
ATGTGCTCACTGTATGCTCCATTATTTTTACGCAAGGCCCGGGTGACTGGAAGTGCAGTT
GTCAGGCATTTTAATTAACTGGACAGCCATTTGTTTCTGC[A/G]CGACAAGGCATCGTT
ACACAGGAGCAATCAGGAGAAAACAGGAAACAGCCAAGCACTCTGCACTGCAACACGCCA
CCTTAACAGCTAACCAGCATTACTC
>c00723
TGCACTTCAGTGCTGTCTCCTAGAGGAAGCGGAGTCAGTTGTTCTAGCACAGCTGGTCCA
CACAGGTCACCCTTGTACCCGTGACCCGTGAGGGACTATA[T/C]AGAATATGAGTTTTG
ATGTGATGCCAGGAGGCAGAGCCCTGGGCACAGCCTGGTCATGGGTAAGCGTTACGTTTA
GTGCCCCGACTTCCACAACCTCAGT
>c00726
GCTGTTGCAGTCAGGATGCTTCAGCTTACCCAGCTAAGGAATGGTTTCCTAGTTTATTTT
TGAGTCTGTTCTTTGAGAACAGAGGATATTGTTCTGTGAA[T/G]CCTATACTGGGATGC
AACACTCCTGTGCCCTTGCAAAGGATCCTGATCCCCAGTCTGCTGACGCTCTTGGAATGG
GAACAGGTTTTATTAGAACTAGAGC
>c00727
AAGCCAAGTTGGTCATCCTAGCCAACAACTGTCCTGCTTTGAGGAAATCGGAGATCGAGT
ACTACGCCATGCTTGCCAAGACTGGTGTCCATCATTACAG[T/C]GGCAACAACATTGAA
CTGGGCACAGCCTGCGGGAAGTACTACAGAGTGTGCACGCTGGCCATCATCGACCCAGGT
GACTCTGACATCATTAGAAGCATGC
>c00732
AGCTTTGGCATTTCTAGAAACGGGGTGGTGTAGTGAATGACATCTCACTCAGAAGATATT
TTAACTCGCCGTCAAGTTATTGTGTGTGTATAGAAGGTGT[G/A]CTAGTAACAAACTTG
TACCACAACACAGTATTTCTGTCACTGGTTTTCTTAGGGGTTTTTTGTTCTGTTTTCCAA
AGCCAAAATAGCCATCTAAGCTGCA
>c00735
AGTGCGGTTGCGCGCTATCAGCGTTTCATACTGACATCTCAAATCCTCCAAGATTTGCCT
GAGATCGGGTCCAGGGCAGGCATTTGACCTCCACACTCAC[G/A]TCTCCAGTCGATTGT
TTTCTCAGGCAATTCATTTCCTCCTCGTGGTTCTTCTTCAGGCAGCAGAGCTCCTCCCGC
AGCGACTCCAGCTGAGCCTCCAGGT
>c00738
CAAAAATGAGGAACATGTCCTGCTCCTGTGACATTTTGAGGGGCTTTGCACGATAGGAAC
TTGCCTTGGTGAGCAGGACGTAACAGATGCGAAGGGAAGA[C/T]GCTGTTCAAAAGCCT
GAGACATCTCCTGAAAACCACAGGACAAACGACACCGCAGAATGAAGCTGTCCCAGATAA
CGCTGCTCTCTGGTCACTAGCCAAT
>c00740
TGCCCATTGTGAAAGGAGGAGAAGCCACAAGAATGGAGGAAGGTGAAGTATATGCTATAG
AAACCTTCGGTAGCACAGGAAAAGGTGTTGTTCATGATGA[T/C]ATGGAGTGTTCTCAT
TATATGAAGAACTTTGATGTTGGGCATGTGCCAATAAGGCTTCCAAGAGCAAAACACTTG
CTGAATGTTATCAATGAAAACTTTG
>c00741
GAGGCAAGGCCGAAGATAAGGAATGGATTCCTGTCACCAAGCTTGGTCGCCTGGTCAAGG
ATATGAAGATCAAGTCTCTTGAGGAGATTTATCTCTTCTC[A/G]CTTCCAATCAAGGAA
TCGGAGATCATCGATTTCTTCCTGGGATCTTCTCTGAAAGATGAGGTTTTGAAGATCATG
CCTGTCCAGAAACAGACCCGTGCTG
>c00743
AGAGCAAATCTAAATACATTCTGGTGAGGATGAAAAGTGCAGCTGAGACGGGCTTCTGTT
TCAACATCAGGAGACTCCGACTGCAGGAAAAACTGGTCCT[G/A]CTGAGATACGATCCC
ATCGCAAAACAACGTGTTCTCTTCACAGAGAAGAGAAAAATCCGCTCTATCTGAACAACG
ACTGGACTTGATTTATGCACAAGGA
>c00746
GATTTAAAAATAGACTTTTCTCTAAAATAAAGGTGAGTAATTGGTGACACCATAGGTTGA
ATGAACTACGCCCATGTCTCATCACAGTGTATGCTCATGC[A/G]CCGAGTCTTTATGCA
ACTCATGTGTCATCCAAAACCAAAATCCTGGTCTTCCTTCAACCACCCTACTTCATCCAT
CCTACCTGATCTGTTACCTAGTGCT
>c00748
CACGATTTCGTCCTGAAAATACAAAGAAACGTCCGTTTTATGGAGCTGATGGGAAGACCT
ACCAAGTTCCTATGCTGTCCCAATTATCCATCTTCCGCTG[C/T]GGAACTACAAGCACT
CCAAATGAGCTTTGGTATAATATCATCGAATTGCCTTACCATGGTGAAATGATAAGCATG
TTGATTGCTCTGCCTACTGAAAGCA
>c00753
ATGAACATTGTTTCCGAGGTTTCACTGGTTCATTTTGAAAGATACATAAATACTTTCTTA
GAATTAATGCTGTCTGCTGAGTTTCTCTGCATGTTGGATG[T/C]GAATGCCAGCTCCGT
GTTGAGTTCTGTGGTGTTTCTGAAGGATACTCAGCACATGGGATATGCCTTGTGCGTACG
TTGTGTGTTTGACACTGGGGTTTTT
>c00754
GGGTTTTTTTCCGTGATTTTTACTCCTTTCATTATGAAAATCTCTATTGAAACTGATTTT
TAAAAAATTGTCCTATCATAAGATAAGCAACTTGATTGTA[T/C]AATACCGCTGTTGCT
TGAGAAAGTACTTCTCCTTGGTAGAAGTTGCAGATACTCCGGCAGTAAAATGTCACTTGT
TTTGACAGGCTACTGAAAACTCTGT
>c00755
GTGAAGAGCATCCCCCAGCAACAGCAGCAGCAGCAATGCCCCAAGCAGAAGTAGCACTGA
CAGCAGTGGCCACAAAGTGCCACAGAAGATGCAAATGCTC[A/G]TTTCCAAGCTCTCCT
CCTGCCTGCTGGCTCTGCCAGAATAGCTAGAAATTTGCAGCACGCCTCCTTTGATTGCGA
GCAGAAATTACTTTACAAAGAGATG
>c00760
TGAAGCTTATGGACGTGAAGCTGGGCCAGCTGCCCAGCTGGCTGGCCATGAGAGACTTCA
CCCCCGGCGGCATCTTGGGGGCCGTGCGAAGAGGTTATGA[C/T]AGATACTACAATAAA
TATATTAATGTCAAGAAAGGGGGCCTCGGTGGGATCTCCATGGTGCTGGCTGGTTACGTT
GTCATCAGCTACATCTGGAGCTACA
>c00763
TGTTGTCATCCTCTCGGATGTCAGCTTCCTCAGCAATTGGGAGGAAATACGGTTCCACTG
CACGATCACGATTTTCATTTTCAAAGTAACACATCTCACC[A/T]CGGTACACCTTATGC
TTAGGCATGAAGTACTTGTAGATGCAGGCTCCACCAACAACAACTCCTGCCAAGATGAAT
GCTAGACCCAGCAGAGTCAACAGAC
>c00767
GCTCACGCTTCCCGTTCAGGGTACCTGACACACCCAACACCACTGACACTGGCAGGGCAT
CACTCAAATGTGAGAGGCTTCATAAAGCAACAGACAGCAC[A/G]CGTGTAAGCGAGCAA
CGAGCCATTGAGAATCCAGAGTCCTTCAAAGAGAAACACAAACTGATCGAATCGCAGTCT
TTATATGAAAATACTCGTCTTGTAG
>c00768
TTCCTCGGCTGTAGGTGCTGTAGCGACGGGAAGAGTATGGGCTACAGTTTCCCCTTCCCA
GAAATGAGTACCCAGAATTGTAAGACCTGCTGTAATTACA[C/T]ACACCCCCATAGCCA
TTTGAGCCTCCAAAAAGAATGGAGCCCCTTAAGCCAACAGCATTTCCGTAGCCCCTGTAA
CCAAGACAGCCCCCAGAACCAAATG
>c00769
CTGCATCAATAGCAACAGACACTGGACCCACAGCTGCTACTGCTTTCATGAGAGCTCTTT
CATGTCCTTGAGGGATGTCAACAAAGCCAGTGTCATTAGC[A/T]GCATTATACTCTGCC
TTGTAGCGACAGTCTTCATCATCCTTTGCAGTGTATGGGTAGGATTCCTCTGAATCAATT
CCCCCATTATCCTGCACGTACTGGA
>c00777
CAGAAGAACTGCCACTGCCACCAGCACCCATGAGTTTGCGGCACGGGGCACTCAGCAGTG
CTGATCAGCCCCAGCCAAGGCCTGGGCAGCTGGCAGTGCT[G/A]CACACCCTTGGCCCT
TGCCTGCTCTCTTCCCCTGCCCTCTGCTCTCCTCCCTCTCCTTTCCTTTCATTTCTTGGT
CGGGGCACGAGCTGGCCCCAAAAGG
>c00781
AACACTTGACGCAACAAGATTAACTGCAACAAGTGAAGAAGCTACTTCTGTAAAGTGCTA
CTTTTGTTAGATGTGGCTAAAAAAAAAAGCACAACTACAA[C/T]AGATTTGGGTATCCG
GTGGTTAGATTGTCGGTGTCTTCCAAATCTCTCCTTTCAGGCTCTGTGTTTTTTGATGAA
GTTGATGAGCCCGTTTGTCGAGCTA
>c00786
CATCCTGAGCCGGAGCATTGGGTGGACGAGGTCGACGCCGGTAGTTGTAGGGGCGCCTAT
ACCCACGACGAAGGGGCTGCTGATTCATAGCGTTGGCCTC[G/A]TGATGGTTCTCTTTG
TTTTCAGCCTCTCCAGCCACTGGGGCAGGGCGTGGACGTGGGGGCCCTCTGCGATAGCGG
GGACGATAGGTAGGGTTCCTATTGA
>c00791
TTCTTTTCTCTTTCCCATCCCAAGGAATGCTGATCAAATCCAATAGTTGTAACAGGACTT
GCACTGTGCAACTATCTTAGAACAAAAGTGAATTGAGCAC[G/A]TGAGGATGATGATTT
TTCTGTCCCTTTTTCTTTCTTTTTTCCCCCCTTTCAAGCCAGGGCATACTTGCCAGTTCA
GTAGTCTTCTGGGGTAAAAACTAAA
>c00792
TCCAGATGACCCACTAGTGCCAGAGATTGCACGTATCTATAAAACAGACAGAGACAAGTA
CAACAGAATATCTCGGGAATGGACTCAGAAGTATGCCATG[T/C]GATGCTACCTTAAAG
TCAGAATAACCTGCATTATAGCTGGAATAAACTTTAAATTACTGTTCCTTTTTTGATTTT
CTTATCCGGCTGCTCCCCTATCAGA
>c00800
TTTTTGTTTTGTTGTTTGTTTTTTTTTAATTATCTATAACTATTTCCTGCACTGTGTCCT
AGGTGTTCTGAAGACACACGAGTCTAATTTTTGGTAACTG[T/C]GCTCCAAATCTATGT
GACGTTTTGTTAAAACTTCAGACCATTCTGCAAATAACTTCATATGTTTAATGTTAAACT
TTAGAAAACTTCTCAGCAGATTTCA
>c00803
TGGAAGGTGAAGAGGAGGAGGATGGAGTAGATGATGAGGAGGAAGATGAGGAAGAAGACG
GTGAGGATGATGAAGAAGATGAAGCTGATGATGACCTTCC[G/A]CGAGGGGAAAAGAGA
AAACGAAATCTAGAGGATGAAGGAGAGGAAGATGCAGAAGAGGAAGAGGACGATGAGGAT
GACTGATCCCAGCAAGCCAATCAGT
>c00806
AGCCCATGGGACAACTCAGCCTCATGCCTCCTCTTTTTTATCCCCTCCTGCTCCTCTCTG
TATGATACATGTTTGCCTTCCTCTGGCCCATGCCCAGATA[C/T]GCAACTCCACCTTCA
TCCCACTGGGCACTAGCTTCACTCTGCCATGATGACCACCTGGCAGAAGCCTAAACACCT
CTCCTGAAGCCTGGTGGGTCAACCT
>c00807
AACTTGATTTCCTTTGTGCTCATAGTCCTCTGTTTTAGTTCACTTCCTCTGTGGGTATGG
ATAAACCCTCGGTTAGGATGACTCGGTGTCTAATGTGTAG[T/C]GCTGCACATCTAACT
CCTGGTGCCAAAACCAGCACTTGACTGCTTGCTGCTGCTGCTGCAAACACATTAAAGGTA
CCTTCTGGGAAATCCTTGCAACCCC
>c00813
TAGGAAGGCCCACCTCCTTTGGTCTTGGTGCCTTTGTGGATTACAATCTTCTTGAAGCCA
TCCTGTACTCTGAATAATCAAACTTCAGTGGAATCAGCTC[A/T]GATAAGATTGCCCGA
GCAGCCTTATTTTGTGAAGACGGTCACCATGCCATCTTAAGCTTCATAGTTTGAAAATTT
GTATGTAACCACGAGTTTCAGAATA
>c00819
CATCACCAACACGTTCTGAAGAAACTGCTTATCTTTTGCTTGACTTTAAAAGGTGAAGAG
GGGATTAAATTTAAAAACTGTTATCCTACGTAGCTTGCCT[G/A]CCTAAGAAATGTCTG
ATCAATGCAGTTCAGATTTGGTTTGATATCTGTATTTTGTATTAAAGGACTGTAAAATAT
ATATTGTATGTTTTTGTGAATACTC
>c00827
CTGCAGTACAGAGCATGCTCATAGCATCAGTTCAATGAATTATTTCTACACTAAGATCAG
ACACAAACTTGTTTCAACTTTTCCCTGCTCCATACGCTAA[C/T]GGTGTTCTTATGGCA
CATCCTATTTTATGATCTTCTAAAAAAAATAATAATAAAAAGAAACATTAATTGAAGACT
GAAATGCAAAAAAAAGTGTCACAAG
>c00833
CTGTCTATGCAGTGCTTTTGTTCCTGAACTGACTTCAGAAAGCATGGGGATACTGTCTCA
GCTCTGCAGACAGCAAGCTGAGGCGAAGAAGGTAAAATGA[C/T]ACGCTTGAGCCGACA
CTGTCTGCCAGCTTCAGTTCCCAGGTCTCATGATTTTCAGCTCCCTGTTGAATCACTAGA
ACAGATTAGGTCTCCAGGTGAATGC
>c00845
CACTACATTTCACAAACGTGTTCTGTCAACAAGAGAAACGCTGCGGCTTCTCTTCAGCGA
TACTTGAGGCTCGCTCTCAAAAGGAGAGCACAGCTCACTG[T/C]ACTCAGAAGGGTTCA
GCCTTATTCACACACTTACTGTTTCACTACAGCACACACTGTACCTGTGTTTGAAGTCTG
TCAAAGGATTGAATTTGCCAGGTAA
>c00849
AGTCTGATGTTAAGACTGTTCATGTAAATATGACGGCTTGGAGCACCGTGTACACTAGAA
GACCAGTTCGTGAGATCTGGAAGGACTCCATGTCTGTCAC[T/A]CTGTCTCCTAAAGAA
GAGAAACAATTTCCCATTAATATACAATATACTGAATATCAACAGCAGTTAACTACAGAC
AACACGATCGAGGTAACAGCTTTAT
>c00854
GGTGAGTCTTCAACATACCTATAGTATATCCACTAGCAGGATACAATAAAACAGTTGATT
TTTTTTTCAGGACACTTACATTGCAGCCCTTCAAAAACTA[T/C]AGACATCATAATCCA
CCCACGTACAGGTAACAAAGCAGAGGACACCTCTCGCACGTGGAATCTGAGCTGTACTTT
CTGTAACATCACCTTTATACCCATG
>c00857
TGAATTCAACTCACAGATCATTTTAGATATTTGGTTGTGGCTTTTTTGGAAAGATGAGCA
TGATTTTTGCATTGCACATAGAAGTATCTACAGGATACAG[C/T]AAGATACTCAACTTA
GGAACTGGAAACATAAAGCTGTTAAAAGTGGTAGTGGAATATAGCATTAGAAGAGAGAGA
AAAAGAAAAAAAGAAAAAAGAAAGC
>c00859
TTTTTATCCCCTCCTGCTCCTCTCTGTATGATACGTATTTGCCTTCCTCTGGCCATGCCC
AGATATGCAACTCCACCTTCATCCCACTGGGCACTAGCTT[C/G]ACTCTGCCATGACGA
CCGCCTGGCAAAAGCCTGAAGGAACAACTCTTCTGAAGCCTGGTGGGTCAACATGCCTGC
CTCTGCCTCCAGAGATGTTTCTTTC
>c00873
AAACTACACTGTACCACATAAGTAGCAATGACAATATTTTACAGCACAGCATTTGAAAAA
TATGGAAGCTATGCTCCATAGAAGTGGACAAGTAAGCACA[C/T]AATACACTGTACATT
TTTCAACAGTGCCCATTAAATCATAATTAAATAGCTGAATTTGGCTTTAAACAGCCAAAT
AATAAAACTAACAGTCATACTAACA
>c00880
ACAGAAAGGAGCTGGCAACAGTTCGCACAATTTGCAGCCATGTACAGAACATGATCAAGG
GTGTTACACTGGGCTTCCGTTACAAGATGAGGTCAGTGTA[T/C]GCTCACTTCCCAATC
AACGTAGTTATCCAGGATAATGGCTCACTTGTGGAAATCCGAAACTTCTTGGGAGAGAAG
TACATCCGCCGAGTGCGTATGAGGC
>c00887
TATAGACCACTCCAGAAAAAAACCCCACACCTTTACAGCAGAATGGACATGGTAGGTGCT
GTAGTTTCAGAGCAATAAAGTGACTTGTAAGTTTAATGAC[A/G]TCAGGAAAAGCAGAG
GCAATCACAAGTTTTGCATGGTCATTTTGGCAGAAACTACAAGGCATTTTTTGACCATGT
TTATTAACATTTTAGTACAACATTA
>c00891
CAACATCTGCTAAGGACATCGCCCACAACCTCTGACACCAACCACTCGCACCATGGAATC
CACGGCACGGATTGACAACGCACCTCCCGGCTTTTCTGGC[A/T]CATGGGTTTCTTCTC
CAGGGCTCTTCCTCTCAAGGCACCCAGCAAGGAAGCACCGAAGGGGCCGGCCTGCCCGCA
GTGTCTGGAAACACGGACCATGGAC
>c00893
CAGCAGCAGCCAACAGGGAGTCTCAAGCCCTTCTGTGTGATGAGGACCAATGGACAACGT
ACAGAGGGGTGGCTGCCAGTGGTTTTAGCTCACCACTCAA[T/C]AGCAGACACAGCGCC
TTGTGAACACAGCTGCACCTCATTCTTTCAAAACAGGGACCTCCAAAAACAAAAGCATGA
GCAGCTCAGGAGCCTGGTAGGCAGG
>c00895
AAAACCTGCGTTTTCCCCCCAAAAAAGAACTCCTTTTCGAGACATTTCACCTTAATTCCA
ACCCTCCTGTCAGCAGACGTGCCTTGGGTTTGGAGGGCGA[C/T]GGGTTGCTCCATCCT
CAGACAGGAACTCTCAGAAAGGGGAAGGGAAAGATTTGGTTCCTGGAGGGCTCCGTCTGA
AAAAAAGGCTGCAGAAACGAGCCCG
>c00901
TTGAACTACCTCGTTATTAGCACAGATCAATTCACTTTGAGAGTTCCAACTCTAAATGAG
GGTTAAACAGAAAGGAAGTTCCTGAGAGGGAGGACTGAAA[C/T]GCAGAGGGAGGGGAA
AAAATCAACTTCTAGCACAAGGAAAGCAACAATTCTACCTGGACCAAAAATTCCTTGGGC
CTCGGTTCTACAGAATAAATACTCT
>c00902
AAGTGGAATCCCTTTGGCCTATCTTCAGAATCCATCACCAGAAAACACGTTACATCTTTG
ATCTCTTCTATAAAAGAAAAGCCATCAGCAGAGAGCTCTA[T/C]GAGTACTGCATCAAG
GAAGGATACGCTGACAAAAACCTGATTGCCAAGTGGAAGAAACAGGGTTATGAGAACCTC
TGCTGCCTGCGCTGTATCCAGACGC
>c00904
ATGCTTTCCATTTGGGCAGAATAATACCTTCTCAGTTGAATTCTATTTTTGTAACAGTGA
TGCCTTGTGACTTGAATTGTGTTTTCTTTATTTTTTAACA[C/T]AATCTTTATTCAGAT
ACCTCTGGTTTTAGGTCACTGGTCAGTTTAACTGACCACCTCTGGTCAGCTGCTACAGAT
GAGGATTTGGAAGGTTCACGTTTTT
>c00906
CGAAAGCATGCTGAGGAAAACCTCCTAGTCATCAAGGACTTCTGAACGCACAGAAAATTA
CCTCATCTGGCACCCCATCTTGCACAGTGGTGGGAGTCCT[G/A]CAGAGGGTTGGGTGC
TGTTACTCGATAAAGACTTGGTCCAAACCCTTGGAACAATTTCTTTCTACAGACTTTGAC
TATTTCATGTGAGACTTCTCAGTGT
>c00909
GTGTAATCTAGTTGGAAAATGTAGTAAGAGGCAGAGTTTGTATTTTGCAGAGTTTTAGCA
TGGAAGAGTACCAGACCAGTAAGTGAATGGGGCCAAAGGA[T/C]GTGTTTGAGTTGACA
TAAACAAGGTCAATGAGTTAGATTTCTATCAGCAGAAACAAGAACGGAAATTTTTTGCAT
TTTTTTGATTGTAGCAAAATTACCC
>c00911
TGGCAAGATCACAGGAAGAAAGAAACCATTCCCATTTGTGCAGTGAGTTTTCCATGTTCT
AAGTACACATGTATGTTCCTCTCTTTGTCTTCACTCTCTA[C/T]GTGATTTTGTGCTAA
TAAAATGAAAAAAGGTCAAGTGTAACATTGCTATTTCTGTTGGTGGGTAAGACACTTCAA
CAAAAGTCTATAAAGGCCTACATGG
>c00918
TGATTTGCCATATTCAGTCTTGTACGGAAACAAGAATCCGAGTGACACTTTTCAGATCAG
GAACTGCTCTGCATTCCTTATTATCTCGCTGAACCGGACT[G/A]CTCATTGAAAATATT
AACGAGCATGCACACCGCGTACCCTAACGAGCTGGAAAGCCTGTTGCAAGCACAGAAGGA
TCAGAGATAACCATTTAGAGTGAAC
>c00920
AAAGTCAGGGAATGCACAGGAAGAGGCATGCTGTAATTATGTCTGTCACATTTTTTCTAC
AAAAATAAAACCTTGACTAGAGATTATCTCGAGGCCGGAG[T/C]GCACCTGTACGTGCT
CATGAGTTAGGTTCTGCTGTGTGCACTTGGCCAGTCAGCTAAAGATTCAAAAGTACTACT
GTGGTTCTCACACCACTACTATAAT
>c00921
AGGTGCTCTGCCAATGTTGTCTTCCTGGTTTTATCTCAGCAGAAACACAGAAAGGCCATA
AAAACTGGTAAAGTCAAATGAAATTCATCTTCAGAATGAC[G/A]CTTGAGCTGAGATTT
GGCTCAAATAACAAGCTGAAGTTTTGCCCTCTTTTTTAAGATAGTCGTAGATAAAAGAAT
ATTTTAATGTTTGGAAATTCAGTTT
>c00923
TCCTCAGCTCTGAGGGAGTGCCCATCAGCTCCGGGGGCTTTGGCCTCTCTGGCTTGGGCA
GCCGCTTCTGCGGCACCAGGTGCCTCCCCTGCTAAAGCTG[A/C]TGGAGATGGTCCTGG
GGAAGGTCCCCAGGGACCCAGAGGATGGTACTGGACTGGGGACAGAGCATTGTGTTGTTG
CTTTCTGGGGGTCTGAGCAACCCCA
>c00924
GTTTTCTTTTTTAAAAAAAAAACCACAAACCCAAACCCTTAAGACTACTCCCGTAAAGAT
CCAATATCCTCAAGTTCAGTGTTTTTAAACCCAAACACTC[G/A]CATCTGTTACAAATG
CAACAAGTTTCCCAAGTTTCAAGTATAAAAAAAAAAAAAAA
>c00928
GATGCTGTTAGTCTAGACACGACAATCGCAGGAAGAGTGATTCAAGCTACTGTTAGCGCT
TAGTTTTGCGTGGAGTTCTGTTTGCCACTGTATTGGTATG[T/C]GCTGTACAATGTGAC
AATCGTGACTAGGATTGTTGTCTTTATAAATTTACACACGAAATAAAACGTAGCTAGAGT
TAGTAAGCTAACC
>c00930
GATGATTTGTACCTAATGCCAACTTAGATAATTGCATTTTCTGCCTGCAGTACTCAGTCC
TCTCTTTTTGGCCCACTCCTCCAACTACCAGGCTCTTCTC[A/G]CATCCTTTGGGTGCA
AATCCCCGTCAGTCTCTTGTTTTAGGAAGCTCTGGGTGTTCTGAAGCAGAGAACAGACCC
AGGAGGCTCTCTAGGGTAAAAGACA
>c00932
CTGAGGCCCCTTCACTTCCTAGTTTTGAAAACTCAGCCCAACACTAAAGAGTTTCCTATT
CACGTTCCGAAGAAAAATACAGACTAAATACCATACTGTG[A/T]CACCGTGTGCAATCC
CTCTCCTTGAAGCTGACATGTAAGTGAAAAAACATTCACCAGAAGATTTGTGCTATCAAT
TTACAGTGTTGCCATACATGGATTT
>c00936
AGACCCTTGGGATCATCGAGTCCAACCATCTCCCCTACTCTACAAAGTCCTCCCCTACAC
CATGTCCCTCAGCACTGCATCTAAACATCCCTTAAACACA[G/T]CCAGGGATGGTGACT
CCACCCCCTCCCTGGGCAGCCTGTTCCAATGCCCGACCACTCTCTCCGTGAAGAATTCCT
TCCAATGTTCAATCTAAACCTCCCC
>c00937
TACTTTACCGAGTAAATGCCATTAGCAGGATTTTTCATCTCTCTCTCCTTAATTAAGCAA
AGCTAACAAAGTTACCATACCAATTGAAGAGCCAGCATGA[C/T]GAGCTTTTGCCAGAA
GCTGAATAATTTACTCCAGAGAGCACTGGAAGGGAGAGGATTGGCAGGAAAAAGCATGCA
GCGCGCTCCAGGACAAACACAGCAG
>c00944
CTTAAAGCAAGTTGCAGAGCACTTTCTAAATATCCGAAGTGGAGCTGGTATTTCTAGTGC
AAAGGCTGTCTATCGAGGGGGGAGAAATCAGGCAGCAGAA[C/T]GGTGATAGCCTTGTC
CATGCTGCGATTGTCACAGAAGGAGCTGCCGTTGGAAGTGCAGAAGCAAACGCCTTCAGT
GTTCTCCAGCATGTTTTGGGTGCTG
>c00946
ATTTTCTCAGTGTGGGGAAGTGACATCACTACTCTCGTTTCCCTTAAATCAAGGAACATT
TTAGAAACCTTTCACACCTTTTACTCAGGGATGGGGCTGG[C/T]ATATGTGTGGTACAC
TGATGTGACCAGAAGCAGCACTTTTACTGCTCCGGAGTAGGGATGTACAATGTTACAGAC
AAGTTTGGATTTCCTGCATCTCATG
>c00947
CAACTTGTATTTAAACCTCCCAAAAAAAATAGTCAAAGTTCAGGGAAAATTTTCTATTTG
ATCATATACATATAGAATATATAATTTCCACATATAGATG[T/C]GAGTCCCCCAAACTA
ACATTTCCTATACGCCAGCAACTATTTTGTGACAGTGTCCCTTTAAATATCCATCTGCTT
ACATTTTCATATCCTGCCTCCCCCA
>c00948
ATGATATTTTTTTTGGTACTGGTCATATGACTGACTTCATCAGTATTTGCCTAAACAGCT
GACGAGCACCCAAAGATTTTTACTTTTGTTTTCTAGAATA[T/C]GGCTGGACTGGGCTG
ACTGCACAGAGAACCAGTGTGTTCAAGGGCGTAGAGGCAGAATTCCTATAGTACAATCTG
CGCTGCCCAGTTTGTCATCACCAAG
>c00953
TAACTGCACTGGGAATAGTTGAACTTAGTTCAAGAAAAGGTGTTTAGAATGACTACAGCT
TAATCAATTTAGCTGGTAAAGCAAAATGATTAATATTCAG[T/C]AAACTCAATTAAAAT
GAATTCAACATAATTGGGAATGATGTAAAACAACCTGCTAACATTCTAGACATTATTATT
CCAATTAGGGTTTTCTTCTAACATA
>c00955
AGATATGTCCATTTGAATCTGGTTACCATTTGCCCTTCTAAGATGTTAGAAGAGTGCGTA
TTTGTCTCTTCTCCAAGGACCCTGGTTGCATTTGCAGTAC[A/G]TGATATCCATAACGC
TTTCATCAGCGTGTATCAGCGTGGAACTGTACAAATATGAAGGGTTTTTTAATTAACGGA
AAATAAAGCTGTGAACAGCGGTAGA
>c00958
TACTTCATGCTGCGCCTTTCTTCTCTTTCCTTTTATTTTCTTTATTTTTACAGGACTGAT
TTATATAATGTTTCATGAAACTGTTGTGTTCTGGGTTATA[C/T]GGACATTGAAGCTGC
TGTTTATAGACTGGAATAATGTTTTTGAACGATGGCTGGGGTTTGGTTTTTGTTTGGTTT
TTGGGGTTTTTTTCAGTGACTTGGG
>c00968
TGCAGACCATGCTAAACCTAATGAGAGCTGCTGCTGACAAAGGAATGTCCAGGAGATGAC
AAGCAGGATGTAGATACGTGGCTGAACTGTGGGACATAGC[G/A]TTTAGGAAGGGCTGA
GCATCTGGGGCTGCCCTTAAATGCACCTGTAGATGCTCAGATCTTCTGAAAAATCTATTT
ACATCATTTCTCTTCCTGATTTTCT
>c00969
TCGGGCTGATTCACGGGCATCAGGTTATCCCTTGGGGTGACATGGCCAGCCTGGCGCTGC
TACAGAGGCAGTTTGATGTGGACATCCTAATTTCGGGACA[C/T]ACACACAAATTTGAG
GCATTCGAACACGAAAACAAGTTCTATATCAATCCAGGATCAGCTACAGGAGCTTATCAT
GCCTTAGACAACAACATCATTCCTT
>c00972
TTAGGGGGAAAGTTGATGTGAAATGTCTGAAAGTATGTTTTGTTTCTAGATTTTTTCTAT
AGAGCCTGTCTGCTCAGCAACATGTGCTGTGCAAGGGACC[A/G]CGCCATCGTGCTGTT
TGGGTAACAGGGTTTCTTTACCAGAGGCGAGACTCACCCAGGGTATAAAAGTCTCCCGTT
TTCAGTTTTCCCTGTATGGATGTGC
>c00977
CCTGTGACTTCAATGGTGACAGCCATTCCTCCACCTTTGATGCGGGTGCTGGCATTGCAC
TGAACGACCATTTCGTCAAGCTGGTTTCCTGGTACGATAA[C/T]GAGTATGGCTACAGC
AACCGTGTTGTGGACTTGATGGTCCACATGGCATCCAAGGAGTGAGCCGAGCACACAGCC
CCCCCCTGCTGCCTAGGGAAGCAGG
>c00980
GTCCTGTGTCGGGTCATGCTTCAGCGTTCCTGGTCATTCCTTCCGCTTGCTCCTCACACT
TTAGCATGGCTCGCTAAAGCCGCTGCGGTAGGTGTTGTAG[C/T]GACGGTAGGGCCGGC
TGTACCCACTGCCCAGGCCTGAATATCCAAGGTTCCCAAATCCAGAGGAGCTGCCAGAGT
TGATGGGCACTCCCTCGGAGCTGAG
>c00981
AGTAGAAAATGTGTCATTTGCATTTTGGCAGACTGACTGGTACTACTGTACAAAACCAGG
AAAAAGGTCATGCAAAGGGTTAAGATAATTCTTCAACATA[T/C]ATAAGGGAAAACAAA
AACAACTAGCAGATTTGAGAATACTTTGCAATTAATGGAAAAGCATCCAAAAGACAACAT
GAAATACAGAAATGGTTTAGTTTTG
>c00985
TGCCCCTCTTTCCATGGCACCGCTCCTCCTTGCTCAAGCCTGTTCCCAGATGTGCAGCTC
CACCATCATCCCACAGGGCACTTGCTTGTCTCTCCAATTA[C/G]TATTGCCTGGCAGAA
ACCTGAAGGAACATCTCTCCAGAAGACAGGGGGGATAACCAGCCTGCCTCACCTCATGTG
TCTTTCTCCAGTCAATAAACAAGAC
>c00988
TACCGCAGCTTAAACAGGAAACCCTTCTTGTTCAGGACTGTCATAGCCACAGTTTGCAAA
AAGTGCAGCTATTGATTAATGCAATGTAGTGTCGATTAGA[T/C]GTACATTCCTGAGGT
CTTTATCTGTTGTAGCTTTGTCTTTCTTTTTTCTTTTTATTTTCCCATTACATCAGGTAT
ATTGCCCTGTAAATTGTGGTAGTGG
>c00990
GAGGGCACTGAGTAACCGCAGAAATAATTCCCTTGCTATAGATCCTACCCCTCTGCGTTT
ATTCTTACAGAAGGAGGGCAGAGGCTATTCCAGCACCTTC[G/A]TTAGCCACCTGCCTG
GAGTCAGTGGCGAGCACAGCTGCCCTGCAGCTCTCAGGGCACAGGGACAGTGTCCTGGTG
TTGGGCTTCATGGGGTTGTTGCTCT
>c00993
TGGGGGCTGCCAACGCGGAGGTGACACCATGGTGCTGTCCGGCGCTGACAAGACCAACGT
GAAGGGCGTCTTCGCCAAAATCGGCGGCCATGCCGAGGAG[T/C]ACGGCGCCGAGACCC
TGGAGAGGATGTTCGCCACCTACCCCCAGACCAAGACCTACTTCCCCCACTTCGACCTGT
CACACGGCTCTGCTCAGGTCAAGGG
>c00997
AATGTTGGGTTTACTTTCTTAAATATAAGCCAAACTTATCACCAAATTTAAAGTATTGCT
CCTTGGAAACTTAGTAATGAATGGAACCACTTACTGCTTC[A/G]TGCTGCCGTCTGCCA
TACAGACAGCATGCTCCCAGCCTGTGCAGGAGAGTCAAGGATGGGCTTTATGTGGCTGTG
TGGGGTGATAATATGCATGTGAACT
>c01000
AATTTTTAATCCATATTCTTGCACTCTGGAGGGGTGGATGCACCAGGTTTTCTCCATTCT
GACACATTGTAGTGCCTTGAAGCCTTGCTGCCTGCTGCAG[C/T]GAGATACTGGAAAGG
CGCTGCTTTTAAATTTTATTCCCTTTTTTTTTTTTTAAGGGTTGTAATTTAATTTTTTTT
TTTTAAWTTCCACTACTACCAGTAT
>c01006
TTGGTAAAGAATAGAGCGTTAGTGTTAACTCCG[T/C]GGTGCCACTTCAATAATGTCTG
GAAAAACAAAAGGTGGTTTTGTTGTTTACAAACAGAAAAAGTGGCTCTTTTTTTGTATCA
CAAGTCGCTTTGAGGAGA
>c01009
TCCTCTGCCACGTCGGGCTCTCGGAGGCTACAGCTCTTTCCTCACACCTTTTCACTTCAA
AGCACGCTCCGTTTTCCAACACAATAACCCTCCTGACGCA[C/T]GAGCTGGAGTGGCAA
AGCCAATGCTAGAATGTTCTCTTGGTCTCCCTGAAGTCAACGGCAGATTTTCTACTCATT
TTAACAGGTGGGGGGTTCACACTCG
>c01010
GACAACTTATGGACTTGATATGAAAGAAGGTGTCATTGGGGACATGGCAGTCTTGGGAGT
AACAGAAAGTTTCCAAGTCAAGAGACAAGTTTTGCTGAGC[G/A]CAGCTGAAGCAGCAG
AAATGATTCTTCGTGTAGACGACATTATTAAAGCAGCACCAAGAAAACGCGTACCAGACC
ATCGCCCATGTTAAATTTTCTTCAG
>c01013
GCTTGTCTCCAACACACAAGCTATCATACCATCTGTCTGGACAACACTGGTCATGCAGGT
CATGAAAACAAAATGCTAGTTATGTATAGATGGTGCCACC[G/A]CAGTGGGAATGCTGA
TCAGCTCATGGTAAGTTCCCACCACTCCCTGGGACTGCCAGTAAGAAAACAAATTAATAC
AGGAGCATGCAAAGGTCTTTTTTTT
>c01017
GAGGATTCTCCGCGGTTCCTTTTCCTCCCCCCCCCGTGCACCAAATCCCACGACGGTGAA
AAATAATCAAAGCAGTGGAAGGATGAACACAGTGACAAGA[C/T]GTGAAAACCCAGCGA
CGAGAGGAAAAAAAATAACAAAATAAAATAAAAATTAAAAGGGGTGGGGGGAAAAGACCT
GATTGGGAAGGTTTCACACCATCCT
>c01018
GTCAAGTCAACAAAAATAAGCCTGGGCACTTCTAAGTCAGTTAGTGTTTATTTATGACTC
ATTTTAAATTAATTTGATAAAACTGTTGGAAGGTCTGTGT[A/C]TAGCTGAAACTGGTT
TCTGTGTAATGCTCTGCTTGGTAACTCTGGAAGTTCTGAGATATAACAAAGTGTGTTTAA
ACTGGCTTTGTCAAACTAATTTTAT
>c01020
TTGCAATGGTACCAGCCTTCACAAGCCAAAATCCAGTGTTGCTTTTCATTCAAGTTTCTT
CATTATATGTATAATTTCCTTAATTTTCCAGAGTAGATCT[G/A]TCACTACCTGTAAAT
CTTTATTCGATCTATCTCTTTAACTGGCATTTTGTCCTAATTTCTATAATCTGAAATCTT
GAAGATCTGAATCTTAAAACCACTC
>c01021
TGGGTACTATGAAAATCCCGTTGATTTCTGACACAAAACGTGCCATTGCCAAAGAATATG
GAGTACTTAAAGAGGATGAAGGTATTGCATACAGGGGTCT[G/C]TTCATAATTGATGAG
AAGGGGATCCTGAGGCAGATAACAATCAATGATCTGCCTGTTGGCCGTTCTGTTGATGAA
ACCCTCAGACTTGTCCAGGCCTTCC
>c01030
CGCATTGCAAGGCCGCGGACTCCAAGCGGGAGCAGTTCCGCCGGTACCTGGAGAAGTCGG
GGGTGCTGGACACGCTCACCAAGGTGTTGGTAGCCTTATA[C/T]GAAGAGCCAGAGAAA
CCAAATAGTGCACTGGACTTTCTGAAGCACCATCTAGGAGCTTCAGCTCCTGAGAACCCA
GAAGTAGAGGCACTTCGCTTGGAAG
>c01034
AAAAGAGGGGCGTAGGTATAGAAAAAAAAAGGTATAAAAACATCATCATCCCTTCTCTTC
CTCGAGACGCATAGATGCTGCCACACCAACTGGATGGGTG[A/C]GATCTCGGAAAACGG
TCACCACCACGTTCGGGTGATTTTCATGTCACATTTTCCCCGATCCGTGCCCACAGGGCT
CTGGGGCTGATTCACCAAAGCGCTT
>c01037
TGGTATTAAATATACTGCTTATGCTATACAAATTATTTAGAAAAGTTATTAAAATGTTAC
AACAAGAACAGACGTAAGAAGTGAATTCAAGTTTTATGCA[T/C]GACGTTGCAAGAGCA
ATTTTGACTGTAGGAACCTTCAGACAATATTTAAATAGCGTGGTAACTTCCTACCACTGT
TATCATGTGTCAGCAGATTTTAGGG
>c01039
AGATGTGCTTCTAAGAAAACTGGGGGCAGCTCAAAAAATTTAGGTGGCCGCAGCCCTGGG
AAGCGGTATGGATTCAAAAAAGTAGAAGGCACGTTCGTGC[A/G]CGCAGGCAACGTGCT
GGCTACGCAGCGGTTGATCCGCTGGCATCCAGGGGCTCATGTGGGGATGGGCCGGAACAA
GACGCTCTACGCCCTGGAGGATGGG
>c01045
CTGCCCTAGGACAGCAAGACTTTATCCTTCCTTTAAAAAACCAAACAAACAAAAAAAAAA
CAAACAAAAAACAACCTGCAGGGTCGGGCAACAGCCTCTA[T/C]GGCTAAAAAAAATCT
GAGCCTCGCACTAAACTTCCCCAAAATCCTTTGTCTTTTCCTCAGCGTCACCATCTCAGT
CGAGTTTCCTATTTTGTCAGCTTGG
>c01047
CACCTTCCTCGCACTTGACTCTTCCCAGACCTCGTGTTTCAGCACTGTCAATGGGGTGGA
ATTGTGTAAAATGCAGCAGTTGCATTTCCCATGTGATGCC[G/A]TGTGTATTTCGTGCC
CTGGAGCATCCGATGAGGCTGGAGCAGGAAGAAGTGAGAGGGTAACAAACCAAGGACCGA
TGCAATCAGTGAAAAGCTTTCCAGC
>c01051
ATTAAGTCAGAAGTGCACAGATAACTTTCTGTTTGGGTTTTGGGGTGTTTCTTTTTTTCC
CTTTTCCCCCTGAAAGATGTGGAGATGATGGCAGATGCTC[G/A]TTTAGCATTCTAACT
TTTGCTATCCTAGTGCTTATCTCTAGCTCAAGCTAACTTCTAGAGCTCTACAAGCACTAA
TGAAGCTGAAACACACGAGCACTAA
>c01055
AGACTTGTCCTTAGTACATAATTAAAATTCCAAATTCCAGTCAGCAGAGCTGGTCTACTT
TCCGTGTCGCAGAGGCCGTGTGGCCGTTGGGCTCTCCAGA[T/C]GCATAGCTAGTGTAG
GTAGTCTTCCACCGTGGCGAAGGCGCAGGACCCAATGCCCGACCGAGCCATCAATCCTAG
ACACTGTGAGGCTTGGCCCATGGCT
>c01065
CCATAGATAAAAAAATTTCCTTAGCTAGAAGTAGCTTCTAGTAAGTATGTTAGTGTGTTG
ACAGATTAAGCCTCTTCTCCAAAATCACAAGCAACTAATA[C/T]ATGCCTTTCATGGGC
CTCTTCATCACAGAGAACTTCAACATAGACTGAGCAATCAACTACACGTACAGAACAAGA
ACACAAAAAGTCTAAAACCAGAGTA
>c01066
TGCTAATTTATATATAAAAGGGGAGCACTTGGAGACAGTGTGAGGATTCCCCTACTTAGT
TTACACTCTTGTAATCCAGTGCAGCAAGTCCGTGGAACTC[G/A]TTGCTTCTTACACAG
GGTGATCTCTGGGGTGTCTGTCACCCCGAGCAGATTGCTCCTGCCATTCCCCCAGGCACT
GCAAGGCTGGGTGAGAGGCAATAGG
>c01068
GGCAGAGCCTACGCTGCTCCTGCCTGCAGCCCTTGTGTCTTGCCCCGCTACAGCAAGAAG
CTCTGGGACACCTGTGGACCCTGCTAGACCCACACCACAC[A/G]CACCAGAGGCCCATG
GGACAGCTCAGCCTCATATTTTCTTCTTAATCCCCTTCTCCTGCTCTCTTCATGCCACCG
GTTTGCTTTGCTCCGACCCGTGCCC
>c01077
CTTCTGGGTGTCATCTGTGCTCCTTGGGTACGTAACAGAGTCCCATCACACCAAGCAGAA
ACAGTAATTCACATACTGTCAGCCCAACATGCAAAACCGC[A/G]CAGAAGGCATGTTGA
TGCAGGGCAGAGAAACATTCCCACATTGCAAGTCCTCACTCTGGATTCCACGGTGTCCAA
CACTGATTGAGGAAAAGTGTATTTA
>c01078
GAATCACTGCAGAGGATTCTCCAGGACATGTGAGGACTTGTTGTTAAGTGGCTGGACTGC
GACTTTCTGCTCCGAAAATCCGCAAGTGCATTGTGCAGAC[T/A]GTGATTGTTAATTTT
TGTGTTTGGCATTTAGCCCATGTTAAAATCACAATGCTACCGGTGCCCTTTGGGTTCTAA
ATATGTGAAGGAATTGTACCTTACT
>c01079
ACTTTTGAGTAATCATATAGTGGTAAGTTTCATTCAGCTTCTCAGACAAGGAACAGTCTG
AGCGGAAGAATCATCTTTGTCAGAAAAATGTCGTATAGTG[T/C]ATATAACATGTTTTA
TTTGAGTCAAAATATGTGCGTCCAGTAGAGATAAGGAAGAATTTCAGCCAGCAGCTTTTG
AAAAGAACTATCTGGTCTTGTGCTT
>c01082
TCCTGCTATGCTTTAGGAACAACCCTGAACAGCTAACACTGTATTTTATTTTAAGATGTG
TAACTTCACATTTCTTACATATATCGTACTTATTTTGTGC[A/G]CTGATCCATTTGGTA
ACTTAGTGGAAATTTCATTGAGAAGGCTTTATTTTTGGAAACTTAAAAAAACCAACAGGT
TAATGAAAATTTGATGCTTGAAGTA
>c01083
TCAAAGATGCCAAAGCCAAACTGGCCGAGCTGGAAGATGCTCTACAACAAGCCAAGGCCG
ACCTGGCCCGGCAGCTCCGTGAGTACCAGGAGCTGATGAA[C/T]GTCAAGCTGGCCCTG
GACATCGAGATCGCGACCTACAGGAAGCTGCTGGAGGGCGAGGAGTGCAGGCTGGCTGGA
GACGGTGTCCCAGTGAATATCTCCG
>c01088
AACTTTGAGTACAATGAAATGCATTAAATGATTCAGATTAACCAGTGCAAACAAGTTGGG
TTTTTTATATAATTTAGGTTCATCTAATGATTGTGTAGGA[C/T]ATCTTTAAGTTTACT
AAACCCCAAGGTTCCTTCTTGTCACAAACTTCTATTTGCCATTACTTTATCGAATTCAAA
CCAATATACTGGTTTGCTTAAAACT
>c01102
CAATCGGAAGACTTTGTGAAAAATGTGATGGCAAATGCGTGATCTGCGACTCCTACGTGC
GGCCCTGCACGCTGGTGCGCATATGTGATGAGTGTAACTA[T/C]GGCTCCTACCAAGGG
CGCTGTGTCATCTGCGGGGGTCCGGGAGTGTCTGATGCCTACTACTGCAAGGAGTGCACC
ATCCAGGAAAAGATAGAGATGGTTG
>c01103
CCAGTTAATATTTACATATTATAGCTAGAGTTCATTCAAGCTCTTTCCCCTCCTTTCCAG
GAGGGCTGCAACACTGTATATGCTCTTACTTTCAGAACTT[A/C]TAGCTATGAAGAATA
ATTGCACATATTCCATTTCATTATTAAATTTAAAAGGCTGAACATACACCTGGGGACAGT
TCATCACCTTGGCTAAGATACT
>c01109
TTTTTTTTTTTTTTTAGTCCTGATTTTAAGTGAAAGATTTAAGCTAATACGGGGTCTGCT
AGTTCTGCTACATTTCTCCTTCCCTTTCTACCACCAGTAA[T/C]GAGAGGTAGATAAGA
GATGTGAAGAAAACTCTGTATGTGAGAGGCTCAGTGGGGACTTGAGGAAGAATGGGATTT
ATTGAGGGGGAGGGGATACATAACA
>c01110
TGTTGTTGTTGTGGCTGGAGCAGTCAGCAAATAATCAGAGCCAGTAAGAATTTATGTATT
TAAGAGTAAACGTTTAGGCTTGAATGCCATGATATCAGTT[G/A]CCAGAGGACTAAGCC
ATGCTTCAGAAATAATAATTTGTAGATCCCAGAGGATGCTTGAGGCGTGGTTCACATCCC
CATCCTCAGTTAGGGGTGTATTTAG
>c01111
TAAAGATGCTGGGAAAGCCCCAGGGAGACACCTTGAGGAACTCAGAACATGGTGCTGGGA
AAAGGATTGAGATTTGGGATGTGTTTGCAGTACAGCTGAA[T/C]GGCTTTGCCTTTCTC
TCCCTTTTCTTCGTTTGCTTTGGTTCCCCTTGGCTGAAAGGTGCCACCAAGGCACACCTG
GTTGGGACCGATCTGTCTCTTCTCC
>c01114
TGTGTACTGTAAGACAGCTGAACACAAAGAATCTCAATGCTCAATCTGTAGTATTTCTGT
GCAAATTTCACAGCCGTAACAGAAAAAAGAAATCCTACGG[T/C]GTACAGCAGAAAAAG
TCCTGAATAAGGGAAGCGATTTAATAAGAACATGACTAGAAATGTTCATACCTCATTATT
TTTTTAATCTTTATTATTCTAGGGA
>c01115
GACATTTACATTTCATTGCACAACACAATCCTTGACTACGAAGAACAGTCTGAGAGAGAG
AGGAGGAGAGAAAAGCCTTAGTGACGGTGTAAGAGCCAGA[C/T]GTACCCACCAGTTGC
TAGAATTAAATCGGTCTTGACATGTGAATTTGTCAAATACCTGCACATGAGAATGGTGAA
ACGTGTCTAGAGGCAGAGACCGACA
>c01120
TGTTGTGCTTGGCTGCAATCTCTTTGATCTTGGGGTCATCCAGAAGGGAAGGATCCTCTG
GCTTAGCCCAGGGTCTGTCAGGAGAGCCCAGGGGGCTGTA[C/T]GCTGTCACAGCAATC
CCTTTGGATTGACAGTACTTGATCAGCTTCTCCTGGGTAAGGTATGGATGACATTCAACC
TGGTTATTTGCAGGCTTGTACTTCA
>c01122
ACTTGTACTGAATTTTGAGGGAAAGAACACATGCATATGCTGTTACTATTTCAGTGGCAA
GCTGTAGATTATAGTGAATGTTGTTTCTGTACTGACGTTC[A/G]TCGTGTTTGTCTAGT
GCCTTTCTTTTAAGGTGCCAGTGGTTTGTCTCTTAAGAGGTTGTTGAAGCAGAAGGGTCT
TTAGTGAACTCATTTTTATTATGAA
>c01125
TGCCTGAAGGATCTGGAGGAGGATCACGCCTGCATTCCCATTAAGAAATCAGATCCTGTT
GTGTCCTACCGTGAGACGGTCAGCGAGGAATCCAATGTGA[T/C]GTGCCTTTCCAAGTC
CCCCAACAAACACAACAGGCTCTACATGAAGGCCCGACCCTTCCCAGATGGTTTGGCCGA
GGACATCGACAAGGGTGAGGTCTCT
>c01126
CACCACTTTGTGTAGTCAGTCTCTTGCTAGCTTCCGAAAACCCTCTATGATGATGGCTTT
TCATCATTCACTAGCTCTTATGCACTTGCATCCCCTCTGG[T/C]ATGCGCTGAATGTGA
TGGTGAGGCAAATACTGGGTGAAACTGTCTAAAGGAAGAGTTGGAGACCGGCTGCTGCTT
TCTGAAGGCTAGTGAAGCAATTTGC
>c01133
CCGAGGGGTCAGCAGCAGCACGGGAGGCAGCATGAGGATCGTTTCCAAGACCACCACCAG
CAAAAAGACCATCAGATAAGGCTTGCGCGGATGACGACGA[C/T]GTGTTTCCTGCCTTC
CAAAAAAAGCAAGTGCTGCCCTACGAAATCAACAGTGTAAATAGCTGCGCTAGAGCTTCT
CCTTCCTCCGTCCTTCACCCTCCAC
>c01134
GAACTGAACTGGTGTAATTTAGGCTCAATTCCAGCTGCTCGGTTTCAAGCTACTCCTTGA
ATAATGCCTCTCAGCTTTTCCTTACGCGTGGTTTTTCGTT[G/A]TTAGCCATCACTGGC
ACTGCTTTTGGCCTTGCTACTCCGCGCTGATGAAAGCAGGGAGAACGAGTAAAGGAACAG
AATAGGATCTTAAAATGAACAGCTT
>c01136
CACGTCCTCACCAGTACACACTCACCAGTACACACTCACCCCATCAGGTACTATCCACAG
CCTCCCACACTGGAACAAAATGCGTGAAACAAGGACCTGA[T/C]GCAGGTACCTCCCTA
GAACAGCTTCACTACTGGGGTGGGGTGCAAGTGACAGGTGATAGTTTAAAGAAAAAACAC
CTACCGTTTTACAAAATGTAAAGCA
>c01137
CTGCCAGCAGCGGGGAGCCAGATGAAGATGCTTATGATATGAGAAAAGCTCTCTCCAGAG
ATACAGAGAAGAAATCAATTATACCTCTGCCTCATCCTGT[G/C]AGACCAGAAGACATT
GAGTAACTGTAAGCTGGGGTTCTCGGGCAATTTACTAGGAGTGTCAGATTCCTTCTCTCC
CCAGCCCCCAAGAACTTAGGGATGA
>c01142
TTATTCCACCAAATGCTGCAAAACCTCCCTGTGCAATTTCAGTGGGGCCAACAGCATAAA
AATCAGCTATGGTGTGATGCTCCTGGGAATTGTGGCCAGT[A/G]TGATCTGTGTCATCA
GGGCCGGATTGTGATGAGGGGTGGGCGAAGATATGACAACCCAAGAACCTACAAGGTATT
CCCCCAGCTAGGAAATGAATATCCT
>c01156
CTGAAGCTGCGAGGCCTGATATTACTTACCAGGAGCCACAGGCAGCCCAGCCTGCAGCCT
ACCAGCAGCAGCAGCAGTCCCAGTTTGCTCCTTGCCAGTA[C/T]GAAATGAAGCAATTC
CTGGAGTGCGCACAGAACCAAACTGACCTCAAGCTGTGCGAGGGCTTCAGTGAAGTGCTG
AAGCAGTGCAGGTTTGCTAATGGTT
>c01157
TATCCAAAAGGGCATCTGTCAAATACTCCTTTGCTTTTATGAAGGTTCTAATAGGTTCAG
ATCCATGTTCTGGAGATTTGGGCTGCTTCTCTATTTTGCC[A/G]TCTGTTTTCTTATCT
TTACCTTCCTTAAGAAGTGGAGTATTATCCGATTCCTCAGTTCCTGATTCATCTTCATCA
CTTGGAAGCTTCTGATACCGGAGAG
>c01159
GTTTTAGGCAACAGCATGGTTTCAATGTTCCCCCCAAGTGGGATGTGAATTTTGTTTTTG
AACATCTTTCCAAAGTTCTTTTCGTGTCTTTCTTTTTATA[T/G]ATATAATTAATTTTT
TTTGCCACATTAGGTTATCAAAATCCATTCTGGCAGGTTTTTGGAGAGGGAATGCTTCAG
TGCATTTAAAAGGAAGTCTGAAGTT
>c01161
GGAGACAGACAGCCCAGATGTGAAAACCATCAAGGTGAGCTGGCTGGCTTCTAAGGACAT
TACCACTCGGTAAGTCATCCCTGCCAACAGAAGCCCTCTG[C/G]ACAGCTCCAGTATTA
CTCCAAGAGTGGCTAATGCTAAAAAGGAGCTAATTCCACAGTGAAGACAGCCAGGACATA
AAACTGTGAACTTGGCATTTTTACA
>c01172
GTTTGGAGCAGGAGATTCAGACCTACCGGTGCTTGTTGGAAGGAGGACAGCAGGACCTTA
TTCATGGAGGAGGAATCGGAGTAGGAACGGGTGTAGGAGG[C/A]GGCGTCATTAGGACA
AGCCACACTTACACGACCACTACAGCTGCCCACTGCCAGCCCCAAGTCCAACCCTGCAAG
ACCGGAGACATACAAGTGACCTGCA
>c01177
ACATTGCACCACTGATTCAGCTTGATAGGAAGATCCCTGTGTGACTGCACCCACTTTGCA
TAGGCAGGATACATGACTGTTTCACTTGTGGGACGTACAG[C/T]AATCGGTTCAGCCAA
ATCTGTTTTCCCAGATCTTGTGACCCAAGCAACCTCAGGAGCAAAGTCAGCAATATGAGT
CTTCTCTTTCTCTAGAGCAGCCTGG
>c01185
TGGACACTACAGCTAAATTTCTCTATCAGTAAAACCTTAATTCTCCTCGTTCCCAAGTAA
TTTATAACATCAAATCAATCATGTTTAAATGAATGGGATA[T/C]GGAGCAGGAAAGAGA
TCACTGTTGTTGAACTTACCAAAAGAGCTGCTTGTAGCTGTAGGGTCTTCAGTTTTTCAT
TCCACTCTGTCAGACTTGAAATGGG
>c01187
GAAGTACCTGGTTGTAGCTCGTTCAATGATTAAGGCAAGATTCTTTTCTTTTGTGTCAGC
TGGTTGAAAAGGGAGATACATGATCATTCCCATCAGGTCT[G/T]TTGTTCCTTCCACGT
ACATATCAATCCAGGCTCTCTCCTTCAGGTCCTTCCCGTAGAGGTCGTACTTTGCTGCAA
TGTAGCTGAGGATGGCTCTGGTCTG
>c01188
AGTTTTAGCGTTACATTTTATATACAGCTAGGAAGGGATTACTGGAAACCAAGACAGTCT
CCTTATACCATTAGTAAGTACACTGGTTATGAGACCGCTG[C/T]ACACTTTCACTTTGA
AGACATTATTTAAACCATGACCAAGTTTTACCACCACCTGTCTGTTATATATTAAAAAAG
TTGTTTCAATCTGATTTTATTGTTA
>c01192
GTGGCCTTTGTAAGGGATCTCTCTGCTCAGCAGAAGGCGCTGAAAGAGAAGGAAAAGGCG
TCTTGGACTGCTCTCTCCGTCGATGAGAAAGTTGAATTGT[A/G]TCGTATCAAGTTTAA
CGAGAGCTACGCAGAAATGAACAAAGGAACCAACGAGTGGAAGACTGTCCTGGGTGGAGT
GCTCTTCTTCCTTGGTTTAACTGGG
>c01193
CTTTGATAACACAATTGAAATTTTAATTTATCCTGTACTCAAGAGCTGAATGCTGTTCTT
GTATCATAGTGTGCTAGGCTGGATGAGGTACAAAATAATG[C/T]ACAGTGGTCAGAAAC
AGCTGAGGAAAGAACGCTTAAAATAACCTGATCTAAACTCAGAATAGTTCCAAACATTGT
TTTTGTTTGCTTTTTTAAAGCACAA
>c01196
AGTTCCTGGCCTTCATGAACACCGAGCTGGCGGCTTTCACAAAGAACCAGAAGGACCCGG
CGGTGCTGGACAGGATGATGAAGAAACTGGATTTGAACAG[C/T]GACGGGCAGTTGGAC
TTCCCCGAGTTCCTCAACCTCATCGGGGGCATCGCCGTGGCCTGTCACGACACCCTGGTG
GTTAAGCCCCCTGTGCCCTAGGCTG
>c01197
CTCCTGCCTGCAGCCCTTGTGTCTTGCCCCGCTACAGCAAGAAGCTCTGGAACACCTGTG
GGCCCTGCTAGATCCAGACCCACACATCCCACAGCCCATG[C/A]AACAGTTCAGCCTCA
CTCTTCCTCTTCTTTATCCCCTCCTGCTACTCTCTACATGCCGTGTATTTGCTCTGCTCC
GGCTTGTGCCCAGATGTGCAGCTCC
>c01213
GTTGGAACACCAACATCTCACTAACATTCATGATTGATACACTATAAACACTGAAAGCTT
CTTTTATAAGATTGCCAAAGAAACAAAGCTGGACTAAGCC[A/G]CTGCAATATGCTTTA
ATTTGTTAGTTCCTAACAAAAGAAGTCATAAATTTCCCAATAGGTTTTATAGTCGGAGTA
GATTATAATTGTAAATGTCTTTTTA
>c01214
ATACAGTTTTAAAAGCGAGTCTTGATTACGCTAAGGAACTGTGCATGTGTGCTTTTGTGT
GCCTGCATATGTGGGGAAGGCTTTGGTCCTGTAGCGTAGT[A/G]CATGTTAGCATGCTA
CATATTTTTCTAAATCTGCTTCTGCAGTTGAGATGTTAAAAAGATTTGATTATTTTTTTC
AATATATAAGAAAAAAAATATGAGA
>c01224
GTGTTTGGGGCAGCTGCATATTCAGTATCATTCTCAAAGAACAGGAAGCCAATACTTCTG
ACAAAGCTCATGTTCACCAACTAGACCAGGTCTTTAAGTT[A/G]CGTTAATAAAGATTA
AACCTCTTCTGTGTTAATTCTTTACACTGCTTTCTTCAGTCAACTTTCACCACACTGTAT
ATTTTGGTTACAAACCAAAAGCATG
>c01227
AATTCCACTGCCAGTTCACCTCCACCTTGCTTTGTAGAAAAAAAACATAATCAGAATCTT
TTACATCCATGAGGTCACAGCCAAGTCACCTTCGTTCCTT[G/A]TCTACCAATTACTGC
TTTGGAAACAGAGAGAGAACTGTACACACAGAGGAGGAACTCTAAAGGCTAGGTACCACT
TTTCAAGGTGGAAGACTGGTGTACA
>c01235
TTCTCCAGGAATTGAGTCCTCCCCCCAAGGGAGTTAAAGCTGTTTACTGACTCAATTAAG
ATGAAGCATTTGCAAGTACTCCAGGAAAAGAGCACTTCAA[T/C]GTGGTGCTGCTTCTA
AGGCTGTCTTAGAACCCCCCCCCTCACTCTGTGAACCTATACAGATTGCTTATGACAGTC
AAAGTCACTAAAAGCTTCTTTATAA
>c01246
AAGCTTAACTGCGGTTTGCTTTCAAAGTGCGGGTGGAAAAGAGGAATGATGGCGATGACT
CTTTTTACTGATAATAGCGAAAACCAAATCCTGTAAATCG[T/C]GTGAACTGGGCGCGT
GGTTCAAACCTGTATCTGTTTTGGAAGCTGTATTGTTTTCAACACCCTGGAAATGATTGG
GGAAAGATGTAAATGTTGTGTTTTG
>c01253
TCAGTRTTAACGACGCGTTGGGAGTAGCACGTACTGAGCGACACGCGTGACGGAAGGCAC
GGTTCATGGATCCCTGAAGGAGCTGATGGAGCGATGATTC[G/A]CACTGAGCGACAGGC
CACAGAAGGAAGGCATCCAGTAAGAAAACTACTCCAGATGTTTTTGTTATAGAACACACA
TAACAAACCACTGGAATAATTTAAA
>c01255
GGGGTACTTGAGGACGGAGCTGGTGGCCAGGGTTTCCAGATGGGTTGAGCACCTTTGTTC
CTTCCTGCAAAGGAGGGAGAGAATGGAGGTGCCAGCCTGT[C/G]TTGTCTGGAAACATG
GCCACCTATGTCTGCTACTTCTCTTGCCTTCTTCTCTGCATCATGAGTCCCTGTTGTCTC
CTGCTGTCCTGTGCCATGGCTTTGT
>c01260
TGCATATTCTTTTGACAGTAAGGGAAAAACCTTTTACAGATAAGTTACAAACAGAGAAAA
GGCAAATAAACAATTTTGTACAAGAAATTTAACACATTCT[G/A]TACAACGTCTTCACT
TCGCTGTCATCATTTGTACAAACTCTTCATAGTTTACTTGACCATCACCATCAATGTCTG
CTTCCCTAATCATTTCATCAACTTC
>c01272
TGGGCGTGCAAAGTGATAGTTTTGTACCTCGTTATCCAAAAGTAGCACTTGAACATTATC
CCCACAAACACTGTGTAAATATATATGTAAACACTACAGC[A/G]TGTATCTACACACAA
GTCCTAGGTACAACATGACAGGGTGTATGGCAGAATCGTGTTGTATTCAAATCCTGATGA
AAAAGCCCAAAGAAAAGTCTCTGAA
>c01281
AGGCCGTGCTGATTTGAATAGAGAAGAAGCATTCTTTTCTTTCTTTCTTCTGTGTGAAAC
TTGAAATGAGGAAAAGCAATTCTAGTGTAAATCATGCAAG[C/T]GCTATAATTACTATA
AATAAGAAAAAAAAAAAATCCAAGAAGATTCAATCACTGTATAGAATGGTAAAAAGAAAA
AAAGAAAAAAAAAAACAAACTCATT
>c01286
TCACAATCTCTCTCTCGGCCGTGGTGGTGAAGCTGTAGCCCCGCTCCGTGAGGATCTTCA
TGAGGTAGTCGGTGAGGTCACGGCCAGCCAAGTCAAGACG[T/C]AGGATGGCGTGGGGC
AGCGCGTAGCCTTCATAGATGGGCACAGTGTGGGTGACCCCATCCCCAGAGTCCATGACG
ATGCCGGTGGTGCGGCCGGAGGCAT
>c01296
CACCCATGGGACAACTCAGCCTCATGCCTCCTCTTTTTTATCCCCTCCTGCTCCTCTCTG
TATGATACGTGTTTGCCTTCCTCTGGCCCGTGCCCAGATG[T/C]GCAACTCCACCTTCA
TCCCACAGGGCACTTTCTTGTCTCTCCTATGACTACTGCCTGGCAGAAGCCTGAAGGAAC
ACCTCTCCTGAAGCCTGGTGGGTCA
>c01304
GACAAAATGATTTCTTTACAGTTTGATGGTCTTTGAAGGTAATCATTGTATTGCTTCAGA
GTATAGACAAGAGCAGRAGAGTGTCTGTCAGTATCTACTC[G/A]TTACAGAGATCCTGT
TGCTGTCACAAAAAGAATCTGTACAGTGAAACTTAAAAATTAGCAAAAATTTTAGGGCAA
TGAGACTGGKCGAAAGAATTCAACT
>c01305
TCACAGCAATACTCACCTTTTGAAGAAGAACTCAGTATCATTATAGCTCACCATGTCTTA
CTCTAGCATAACAAAAGGCTCAAATCACAACCTCATTACT[G/A]CTTGCATGTGCTCCT
TTTTTCTGGCCTTTATTGAAATATCATTTTCTGGACACCAGAACTATGCCGCAAGCATTT
TATATTAATCTGCTGTAAATATCAG
>c01309
AGGGCAACAGCAGATTCACCTTCAGTGTGCTCGAGGACGGCTGCTCTAGAAAGAACAATG
AATGGGGCAAAACGATCATTGAATACAGAACAAACAAGCC[G/A]TCTCGCTTGCCCATC
CTCGACATCGCACCTTTGGATATTGGCGGCGCTGACCAAGAATTCGGTTTGGACATTGGC
CCAGTCTGTTTCAAATGAATGAACT
>c01317
CAGCTAGGGCTCATGGAAGGGATGAGTCACGTTGTCTCTTTAGCCAGTGGAAGGGAGGGA
AGGCTCCATGACCGATGGGAGGACTCCTGATTTCCCTAGC[A/G]CTTCTGTAACTGTTT
GCCAGTGAAGCTAATTCCTCGCCAAGTTGGCAGGTTAGTTGGTTGGCTGCAGGGCTTCCA
GAGAAGGTGCTGCATCGGAGGCTTT
>c01322
GTGGAGCTCATAGACGCCAGCCCCAGTGCTGGGTTCTGCCTGGCTCCAGCTGAAAAGAAT
GAGAGCTGTAAATGCTGAGCACCTGGGAAAGGCAGGCTCA[C/T]GTGTGCACTTTCTCA
TTTTGTCTTTAGTTTAGATCTGTTAGCCTCTTGGCTTCCCAATTTAGTCATCTGCTTACG
TTGTGCTTTGTTTTATTTCGGTTAT
>c01327
AACGAAGGCAGAAGTTAGCATGGCTGTTTTCTGGACTCTTGGCACCTGGAAATGTGAATC
TGGAATGAAACTACGTCATCAAATTAGTGGTGGAGTCAGT[G/A]CTTCTCAACCTCTGT
CCTAATGGTGGTGATGATTGAAAAAAAAGCAAAATAAAATAAAAATAATTTTAAGAGAAA
CATTTCAGTGAAGGATTGTTTTCTC
>c01329
TBGTTTTTTTTTACCCAGTTCTTGTTTTATGATCATTTTAATGCCTGTCAGGACTTAATT
GACATCATCAGGCGCTGCTTTTCAGCAGAAAAGGCCGTGA[T/C]GGAGGAGAGGAGCTG
TCGGCAGCGCAGGGTGTTTGACAAAAAAGCTGCCCTCTCTGAACGCCCACGCTCCACTCC
TTGCTCAGCGATGGATTTTTGGGGA
>c01333
CTTCACCAAAGATGACACCTCGTAGAGAAGCTCCTGCTGTATAACCATGCTGTCCCTCAT
CCATCAGTGATTTACAACCAACTCTGCAAGCAAGAAACAC[G/A]TCTGGACCATCAAAC
TCCACCATTTCCCCAAGCAGGGAGCACGGTCCAGCATTGGACACACTCTGCTTGCAGAAG
ACCCTTTTGTAGAACTACAAACTTA
>c01335
CAGGGGGAGGATGAAGTATAGATTTGCCTTGCCACTCCCTACAAGAGAGTTGGTATTGCT
GTTTGGGAGGAGGCGGTGCTCCCTGCCAGCTGGAAAGTGA[G/T]ATCAGAGTTTCTGCA
AAGCTAGTGCAGCTATAATGGGGTGACTAGAAGGAGATGAGCTAATAAAATTTAAGTGGG
GGATGGGAATATCTTAGTATAAAGT
>c01343
CAGTGTGAGCACAGCGGAGGATGGTTGTAGCCTGCCCTGCTGTGGTGTAATAGTCAGCAC
CTCTTGCCTCTTTGGATCCAACTGGGCCTGGGTGAAGGTG[T/C]ACTCTGCCCTACAGC
AGGGCAGCGCAGCAGCTCTCCGGGGCCCGGTGCCCATCACCTGCTCTGGCTGTAACCAAA
ACCGTGCTTGTGGCCTTGAGGATGA
>c01346
CAATCTGAAGTTCCTGTTGCATTGTGTCAAATGAGATTTCTTTATTCTCTACAGCCATTC
CCATGAAGGTAAGTAGCCTCATTTTTGCCATGTTGTGTTC[A/G]TGCAACAAGCCGAGG
GAGTCAATGAAGTCTTTGTTGTTCTGATAAAACTTGACATAGGATGCTAGTTTAGCACTT
ACAAAAATTGTCAAAAGATCATGAA
>c01349
TCAGTTTGTTGCACTCATCTGCTGGCAGCTGATCCTTGAACTCCTCCATCTTTGACTCTG
TGTCATGGATGATGCCTTCGGCCATATTTACAGCTTCCAC[A/G]CGTTCCTTTCTTCGC
CTGTCTTCCTCTGCGTATTTCTCTGCATTCTTCACCATGTTCTCAATTTCATCTTTGCTA
AGGCCACCAGAAGACTGGATAACGA
>c01361
AAAAGAGTTGGGTGTAAAGCCCCAACGTGTTAATTGCACATTTACCTAAGCACCACCTGT
AATTGCATGTTTCACACCTTACCTTTTAATAACGGATCAC[G/A]TCCTCCACCGGTCTT
CACTCTAACAAATTGTATTGTCAAGTAATGTGTCAATACCTCTATGAACTTCTAATTCCC
AGCAAAAAAAAAACAAAAAAAAAAT
>c01366
CCACCGTAGTCCCAAAAAGCATCTGCTGTGAAATGTAGTAACTCTTTGTTTAAAGAATGT
ATGAATCTATGGATACTCCTATTTTCTTCTACTGCAATCT[C/A]TATCTGTACAGTGCT
TCTTACTCTCATTAAAAGATCTTGCATC
>c01379
GCCTTTGTTAAATACAGACTTTTGAAATTGCCTCCCTTTCTTTTCCCCCCCAGATTCACA
CCCCGATCCCCGGCGAAGCAGGCGGAGGGGAAGGCAGGTG[C/T]GCTGACCAGATTATC
CCAGAACCAAAGAGAAGCACCTTAAAAAGTTCAAACTAAGCTTTTTTTTCCCCCCCTTTA
ATATGTCTTTTCCATCCTTACCAGA
>c01390
CCTTAAAGATATTGTAGGTCTGCCATTACATTTTTGCAGTGTTAACTATAACATTTATTT
ATAAAGCAAGGAGGTTTAACTTTTATTGAGATGTAAAGTG[C/T]AGAGTTAGTTTAGCT
ACCTTCTATTATTATTATTTTTTTTTCTTTTCCTTTTGGCTGAAACCTGAACTAAACTGC
AGGAATGGAATTTGTTAATTTGTGA
>c01396
GCTGTCTTTGTTAATAATACCATTAGGAATAACATGAGGTCTCAGTTCTAATATTAAGGA
TCTTCAACATATGCTTTTTAAAAGTGAATCTCAGAACTGC[T/A]GTCCTTGTCAAAAGA
TGTTTTTTTCTGTCACTTCCACTGGCTGCTGCATCAGGCATGACAACACACAAATACACA
ACCTGCAGTCTGAACCAGGCATTGT
>c01408
CACATTATAAGCCACATGTAGAACGTGAAGCACTAAAAAAGTGCGTTAGGCTTTGCACAG
TTGCCACCAGTGGCTTGTCCAAAGACTTGTATGGCACAGC[G/A]TGTCCAAGTGCCACT
AGATGGTTCTTGGTTTGGTGCTGAGAAGTACGTGCCTCCTCTTCCCCCCCCAAATCTCTT
TATTCACATTCACTTCTAACCCAAT
>c01410
GCAAATGGCAGCTCTTAGGAGAGTAGCTGAGACAGTAAGAACCTGTAAGGAAGAGGCTTT
GCAGATCAAGAGACAAGACCGAGTTTATTTTGCGGATCTC[A/G]TTGAATTGTTCTGAG
GCAAGAATTGTTTTAAAGAATTGTGTAAAACTTGAAACCAGATTTCTGGCTCAGGACCAA
CCCGTGCTGAGCAGAAGAGGCAATC
>c01416
GCAAATTCTCACTACAAATCTCTAGAGATACAAGAGATGTAGCATAAAGCTGCCAGTCGG
TGGTCCTTTGGTCCTATAATTTCCTTTGGAATGGACTGCT[A/G]CTGTTTCCCCTACCA
GTCATAACAACTTTGACTTTGTCTGCTGGAATTTTCAGATGAGGAGAGGTTCTTAGTTCA
AAATTTCTTTCCTTTATACCGGTGG
>c01417
ACCCACTGCTTTCATCCTGCATTTCTACCCAAGTCTTCTCAGGACTTCTAAGACCTGCAC
AGTCATTGCTGGTAGGTAAATACCCAGCCTAAGGGCACAG[T/C]ACACCCTGAGCAGGT
CCCATGCACCACTTACATCCCCTTTCAATTTTTGGTTAGGGGTCTATGTGGGATTTAAAA
GGTGAATAAACTTTCTGCTGAGTCA
>c01418
CATTTAGAATGATTCAGGGAAACCTTCCTACATTCAAGAGGTGTCTCAAAAGACTTTGCG
TTCTGTTTTGTAATGGGAAAAACCAGTTTTTAGAGAGATC[G/A]CCTACTGGTTAGTGG
TGGTGGATGGAAAACCTAAAAAGGAGTTGGTGCTATTTTTGCCTGATTGCCTAAAAGTGC
TGAGTCTGAAGTAGTTCCATGACCC
>c01419
TACACGTATTGTCTTGGCTTTGCCATGTTTATATACTTCATGTTTCGTCAAGTAATATTT
GAATTCATTTTTTTCCCCTCACCTTTTCAAGCAAAGCTTC[G/A]TGTACAAATTCTCAA
CATCAGCATTTCAAGGCTGAGCTTCTTTGTGTGATCTAGAAACCGTTTCAGTTCCGTGGG
CTTGATGGTGGGAGGAGGAATTGCT
>c01420
CACAAGAGAATCACCTCCTTCCCTCCCCCTTCTCTTACTTTAAAGAATCTCCTGAAAAAC
TGCATTCCAGCTATTTACACATTTCACTCTTTAGTAAGAA[T/C]GGATCAGTCCAAATG
ACCCACCAGTTCTACACAAAAAAAAAAAAATTTCCTATGTCATGCACAACTTAAAAAAAA
AAAAAAAGAAATCAGGAAGTAAGTA
>c01421
CTTGATCCATGTAGGCAATGCTGTTCCTGCAGTGGTAGGTGATGTTCTGGGAGGCACGGC
TCGAGAGGATGCGGAGGAAGGCCAGCTGGACTTCGGAGAC[G/A]TCCTCCGGAAGCTCG
GGATCACCGTAGCTGAACTGGAAGCCTCCATTCATAGATTCTCCAAACCAAACGTGTTTC
TTTCCACTGCTTTCGCTGGTCCACC
>c01427
CATCAGCAGACACACAAGACGGCCGGGTTTGCAGTTTGCGATACGAGTCCGACAGCCGCT
ACCAAAACCTCCCTCTTCTGCCTCCTTACTTCAAGTCACT[A/G]CGCCCTGCACCCCTG
AGAGAAGTCCCTTTTTGATGGATTTAGCATTTAGGTCTTAAAACTACGAGCGGAACCTCC
TAAAAAAAAAAACCAAAAACCTGGC
>c01429
CATTTGCAGATGTTTTGCTTCTCAGACATTACCAATACAGTTTAAGAACTTGTTCTATTC
ATTATAGCAATGACTTAAAGCAATGGCAACAGATCTAGAA[T/C]GGTATTTTGTAAAAT
AACCATCTTTACTGCCTCATCACAGTCCCCAGCACTCATCTCCCCTCTTTCCTTGCTAAG
CAGCAGCCTAAATGTATTCTCAATG
>c01431
ACACAGGGGAGGGACTGGACGACAGTGGCAGAAAAAAAATTTGTCCCACGGCAAAGGGAA
TGACCCATGAATGAATAATAATAATAAAAAAAAGAAATTC[A/G]TATTCCATTCTGAGC
CCTAATATTCATTTTTCAGACTCTATTTACAGTGCACTCGTACGGGCTGAAACATCAGCC
CCCTTTTTGTCCCCTTGGAAGTTGA
>c01440
GTGTCGGTCTTGGACCTTGAGGTTTACATCATCAAAGATATGCTTAAAATGCCAGAGAAT
AGTACTGAATTATCTGACCTGCATCCATAAAGGCTGGATA[T/C]GTGTTTTGATTCAGA
AGTTATTTTAAACAGCAAAGAAATCAAGTTTAATATAAGCTAAAAATGGAAAGTTTTTTG
TCTGTCAGTGTTTGAGTCACTGAAC
>c01441
CACACAGCAAGCAGGTAGGAGGAGGTGCTACTTATTTTTGTTTCCATGCATAGTTTAACC
AGCTTACAGCCAGCTCATCTCCGTTAAGACTAGAGATGCA[T/C]GATCCACCATTTGGT
TTAAGCCAAACTACCAGCAAAAATATTTCCAGTGCAAACAAAATTGTTTTTCTTCAAGAA
AAACAACTACATTTAATGCTACTTC
>c01444
ATATTAAGAAATGAGCTCATGAAGACACCGTCTGATATTGTAACTTGTGTAAGAGGAAGA
GGACTCTTAAATGCAATTGTAATTCGGGAAACCAAAGACT[A/G]TGATGCCTGGAAGGT
GTGTTTGCGGCTTCGTGATAACGGACTTCTTGCCAAACCCACGCACGGTGATATCATTCG
CCTGGCACCGCCGCTGGTGATTAAG
>c01451
TATTTGTACATCTCTGCTTGTAGAAACAGAAAACGTGGAAAGAGCAGAGAACCGGGCAAC
CAGGCTGTTTCTCCAAGTCTTTGACTCCCCTTTTATTGTG[C/T]AGTCCCATTTAGCTG
TGTTTTAAGGCCAATAAGCTCCAGTTGCTGTGGCAACCGAGCAGGTTATCAGTGTCCACC
TCGAGAATAAAGGGACTAAGGCAGC
>c01454
TATATATAGATGATCACACAGCTTAATTCCACAGTAAAAGCTCTGTCCCTTGAGTGAAAA
GCGGAACGCACACACACCACGGTGTACAAACAGCAGTGTA[C/T]GCGTGAGACCACATA
GAACAGATAGGAATGTTCTGCATACCAAGAAAACAAATGCCAGAACAGTTTGAAATAGAG
TTTTAACAGGACAAATATATTTTGG
>c01457
CTTGGAGATTTTCAAGACCCGCCTGGATGCTCCTGAGTAACATGCTCTGACAAGCTCTAG
GCAATCCTGCTTCAGCAGGGGAGTTGGACTAGATGATCTC[G/T]ATGGTCCCTTCCAAC
TCTAAAATTCAGTGAAATTCAGTGAAATATTCTCTAGACTAGAAGGAAGGTAACCTGTGC
TAGGCATATAAAATTAAACGAGCAA
>c01468
AAATCTTAGCAGATCACCCAGATGCTCCAATGTCTCAAGTCTACGGTGCCCCACACCTAC
TGAGGTTGTTTGTTCGGATCGGGGCTATGCTGGCTTACAC[G/T]CCTCTGGACGAGAAG
AGCCTGGCTTTGCTGTTAAACTATTTGCATGACTTCTTAAAGTATTTAGCAAAGAATTCC
TCTGCCTTGTTTAGTGCCAGTGACT
>c01474
TGGCTTGGTTTTATTACTTTCTGTTTTCTTACCTGAACAAAGAACTTCCAAACCGAAGAA
TGTTACCACAAGTTCTGATCATTGTGTAGTGCCTCTGTGT[A/G]CTAGGTTATAACACA
GCAATGGCAAGGTCTCCTCAGGAACATGCATTTTAGCAGCTCACGTGCCTATGGAGGGGA
AATTATGTCTCCATGCCTGATTGTG
>c01481
TCTTCGTCTTGCCATTTGAAATGCGGAGTCGAAAACGAGGGCACCAATCCCCAGTAATTA
ACACAAATTCCGCTGTGGAATTCCCAGCGGAAAGGGACGC[G/A]CCTGGACAGCCATCC
CATCCCCACGGAACGCAAACGTCTGCGAAAAAACCAAGTTTAAGGCAAGAATTCAAATGC
TACCATTTTACCTGAACTCACGTTT
>c01486
CGAGTCCAATGTGGAGAGCACGAGAAAATTTCTTGCATGTATAAACCATAAGAAAATCCA
GGCCACGAATAGAAACTGCGAAGTGACTGCTGATGTGAGA[C/T]ACGATGGGTCGGAGC
CACTTGTGGATGTTATGTTTGCTGATGGAGAGCGATTGATAATGAAGGGAGCCAACCTGA
CCACAATAGAAATGTTAACAGCATT
>c01488
GTGTAGTACTTACCTGTGCTGTGTAACCCCGTTAGGTTGTCAGATGGATTTGTGTGAAGT
TGACTAGAGAGACAGAGGGCAGGGCACTGGAAAGCCAATA[C/T]AGGCTGGATTGCTTC
GAAGGAAAACTGGATGAGATTCTTAGATGGTTACTGGTAGATGTGATATTTGATGGATCA
TGTTATATGAAATAAAACCTAGTAA
>c01497
AAAGCTGGGCAGAAATCTTGGGGTTTTTAACCCAAGATAAATTAATTTCTTAATTGGTAG
CAGAAGAGGCTGGAAAACTGTAACGGTGGCAACAGCTCTG[C/A]TGTGAAACAGGGCAA
AGCAGCGAGGGAAGATTGATTTATTTTTTTACAGAAGTGGAAGGTGTTCATTTCATCTCC
GTCAAGGAGCGGGAGCCGCGGTCGG
>c01501
TTTTTTTTGCTAATAACTCAAGAGGCACAACAGTACCGGTAAGCATATGAACCTCAAAAT
GCACAATTGCCACAGACAGTTGACTTGAATACAGTAATAG[T/C]GCTCGGGAGGAGACT
TAGAGACGACTTTTAGATTCTTCCACTCTTAAATGATTTTGTATTTCCTCACCACCTAGT
CATGCACTGGAGAGGAATTGCACAG
>c01504
ACTGAATAGTTTGCTTTTTTTTTAAATTGAAGTTACCTGGTTCGTACTGTGGGATTTCTG
TTAGAATGTATGTCAGTTAAAAAAAGGGAAATGCCCAGTA[C/T]GACAAAAGACTATCA
CAATTCTTGTTATTCTTTTAATAATTTCATTTATAATTATTCTTTTTTTGAAACCTGTGG
GTATTGTAGGAGAAAAGAATAAGTG
>c01509
TCGAGGCCATACAACAGACCGGGACCTTGAGCGTGATCTGGACCTAGATCTTGACCTCCT
TAAAGAACCAGACCGAGATCTGCGGGGTGAAAATGATCTA[T/G]ACCTGCGAGGAGACA
TTGACCTAGACCTGCGGTAGGAAGCTGACCTTGATCTCCTACCACGACTCCGACTGCGTG
ACCGAGAATACCTTCTTCCACGGGA
>c01511
TGCAATGGACAGCAGCTCCTGGATCAGCTGTTTTTCCTTCAAATTGTTCTGCAGTGGTGT
ATGCTAGTGGCAAGAACCAGTTTTATTTGTTATGATATAC[A/G]TTCGTGAAGATTGCA
AACCGACTCATGGACTAGGGAAGGAGGTTTAATTACTGTAATCATAATGAACTGGCCATA
AACCTTAAGACCAATAGTCTTTCTA
>c01513
GCCTTTTCTCTTCGCAAAACTAGTGAACACAGCAGCAAGAAGCAAATTTCATTCTTACAA
CTGCACAAATATGGAGAGATAAAATACATGTGGGAGGAGC[A/G]TGTATGTTTCAGACC
ACAAAAAATATAGTACATTATTCACATCGTTAGAAAAAAACAAGCCAATTCCCAAAATGT
TTAATTGGTAAAAGTTTAATGTCAA
>c01531
GAGAAGACACATGGGGCAAAAACCATTTGCTCTACAACCAACAAGCAGACTGAGTGCTAC
AGCTAAGCTAGCAAGCTCCAGCAGCTCTGGTCTGTAGTCC[T/A]GCATCTCTACCTTTA
TGAACTTGCACGCCGTAACTGACCATGCCTGTGTCAAGAAGGGTATTTGTAAGAACAACT
GCTAAGAAAATACAGCTTTGGAAAA
>c01543
CTCTGGCATTTCCAGCCGCTACTATGGCAGAAGGTCCCTCCTCTAATAAGGTGCTGGGAA
AGTCCAAGGGAGACACCTTGATGTACTCAGAACATGGTGC[T/A]GGGAAAAGGATTGAG
ATTTGGGATGTGTTTGCAGTACAGCTGAATGGCTTTGCCTTTCTCTCCCTTTTCTTTGTT
TGCTTTGGTTCCCCTTGGCAGAAAG
>c01548
CTCCATCCTCTTGGTGGAATTGCCATTGATTTTCTACCTAGGATGGAACCAGTGATGGTG
GCTGATGCAGGACCACATGTGTCCTGATACAGAGAGCGAA[T/G]CTAACTCAATATATG
AAGTTCTCTGGGACATCCAAGGTGATCAGAATCACTTATTTTGCCCTTAAGTCTCTGTGG
ACTTGAGTCTTTGTTGCACTGAATT
>c01553
AAAGAGATTTGAATCCAACCAGCAGAAGACTTCTTTGGTGATGTGCCAGGAAATCCTGAG
AGCTGCATCCAAGTTGCTTGACAAAGAGTAAGTTCAGTTA[G/C]TGTCACTCTTCATAT
ACAAATGGTTCCAAGAGCTCAGTGCAAGCAAAAAAAAAAAAAAAAAAAATCTCTATAATA
ATTCTGTCCCTAACTGGACATTCTG
>c01554
TTATCTCTCCCTTTTCTTTGTTTGCTTTGGTTGGGCACACCTGTTGGGGACCATCTATGG
GGCAGCAGACAGACATGCAAGAACTCTACAGTCAAGGATC[A/G]CAGAGCCTTGACTGC
CACCAAGGCTCCATGAACTGGTGCTCCACACCTGGAGTGACTTTGTTTTCCTCTTTGGAC
TCATTAAAGTTCTGCTGCATTAC
>c01558
CATTTGTTGGCTTGATTAGTGTTTTCTGTTATGGTTCTCACTTACATTGTTTATTAATTA
GTTTAAAGCATGTGAATGATGGTCATACACATACAGACAT[G/C]TGTGCCTTACTGCAC
ATGTTAAGTTTAGAAAATGCTTCTCTTCCCATGGGAACATGTAGTTACACCCTCAGCTTG
CTCTGAAAGACTATTAGTCTGTAAT
>c01562
CCTTTGAACAGAAGATGGTTACTGAGGCCATGTCTGAGCTGAAGGCTTCTATTAAGAAAG
GAGAGGAGTTTGCGAAGAACTTCAAGTGAAGAGTTGATGA[C/T]GGAGAGGCATTAACA
ACTTCCTTAATTTATTAAGGCATCATGTCACTTTACGACTTCTGATTCAAAGCTCATGCT
TTGATTGAAGTCCGTCTGTATGAGC
>c01565
ATCCCTGGAATGGTGAGGGAGAACGTGATGTCCAAGTGTGGGACGGAGAAAGTGAGTTTC
TTTATCCCGTAAGCTCTCGGTCAGCAATCCTGCCTCAGAT[G/A]TGTGTATGCGTGTGC
GTGCTTTTATTTCTACGTGAACACAAATTGCTCTAATTAGGAGGAAGGGTTCTCGTATTT
TTATATGCTAAGCCATTTGATTAAT
>c01570
GCTATTCTCACCTAAGTATTTCTGAACAGCCAATTGAGAAATTTCTAGATGCAGAATAAC
CTACTCAGGCAAAACTTGCACCGACTTTGGTGCAAAATCA[A/G]CTGAAACGGTACTGA
AACAACGGTGTGGCGAATCATGTCGTTTTCTCTGAATTACTGTAAATGGAATTATTAAAA
TTTTACCTTTCATTTTGCAGGTAGG
>c01582
AGTGGCCTTCCTTGGCAACAAGTTACATCACAAACTGTATCAAATTTATTAAAAAGGTGT
TGAAACATGTCCTGTTATCCTTTAAAACGGCTTTTAAATA[T/C]GCTGTGTTTACTCAA
TGGGAAGAGACTCTTGGATAAACACAACTTGAGGCCCGTGCCCTGTGGAGCATTGGTTGA
ATTTGGCCTCGGAGCCGGTGCAGAA
>c01599
CCCTCCTCTGACAAAGATGCTGGGACAGCCTCAGCAAGACACCTTGAGGAACTCAGAACA
TGGTGCTGGGAAAAGGATCGAGATTTGGGATGTATTTGCT[C/G]TACAGCTGAATGGCT
TTGCCTTTCTCTCCCTTTTCTTTGTTTGCTTTGGTTCCCCTTGGCAGAAAGGTGCCACCA
AGGCACACCTGGTTGGGGACCATCT
>c01604
TTGATACAGGATTAGCCAAAGGACAAAGCCTTCCATCTGTGATGGGCTCAGTTCCAGAAG
ACATAGTAGAGGATATCAAAGTCCGCACTTGTTTCGTGAG[C/T]GATCTCCAACGTGGA
CTGAAATCCAAGCAGCCAAGTTCAACATTGATGGCAGTGCTGAGCGTCCTTCACCGCCTC
CAGATGTGGACTATCCTTTAGATGG
>c01607
TACCTCCTCACCTACCTGTGGGCCTCCTCCATTTGCCTTGCTGGCTCTCTGGCTTATGAA
TGCGAGCCTGTTCCACACACAAGTTTGGATAATGATCTAT[G/A]TATGGAGTCAGTGAG
TCCATGTGTTAGGAGCATGAGAAGTGAGAAGGATTACCTTCTTTCATGAAATTGTGCTCA
AAGTAGTTATTGGGAACAGCAATAT
>c01614
TTAGTGACCAATTACAGGAGTTCTTGGCAGCAATGGTTATCATTTTAGTGGATTTAATCA
TTGCACTCAAAGTGAAGCTCGAGATTCCCTTTGAGATTAC[A/G]CCACTAATTGCTTCT
GTTTTGCCAGTTACTGCATGAGCTGGTTTGCAAAAAAGGATCACTAAAGATGCTTTCTAA
ATATCGAAGAGCAGCAAACAGATGA
>c01619
TATCTTCAAGCACCGTGAATGGACTAGAGGGGTTCTTGTTTGGTTTTAATTATGTGGCTT
ATTCATTAAAAGGTTAATCTCCTGCTGTATTTTTCCTCAC[G/A]CCACAATTTCATGCC
ACAGTTGGAGCAACAGCTTGGCTCTCAGGCTGGAGGTTGATGAGGGAATTGCTTGCTTGG
GCCAGCTCTGCGATGGATACTCGTC
>c01638
TTCTGGGGGTCTGAGCAACCCCAGCACCCCTTGCAGAAGGACGGGTCCAGCCTGGGCTCT
CAGAAAGCACGGCCCATGCCTGCCTTTCCCCTCTTCCACT[C/G]TCTCCTTTCCCTCCC
GTGTCCTTGCTCTCTTGTGCTGCCCTGGGCTGTGAGCCCCACAAAGCCAGCCTGGGGAGG
ACCTGATGGACCCTGCTCCCTCTCT
>c01651
AGCACGTCAAGTTAACCCCCACGCTCAGTATAAAGGAGGCTCAGGCCTGTCCGCTTGAGA
AGATCCACCTGGATGAGAAGGCATTCCGCTGGCTCCATAA[T/C]GAGGACCAAATGGCT
GTGGAGAAACTATCTGATGGGATCCGAAAGTTTGCTGCAGATGCAATTAAGCTGGAGAGG
ATGTTGAAGGAGCGAATGTTCAGCG
>c01656
AGGGGGCATGTGGAGTGAGAAGCCATGCTCTGGAGAAGATCCCTCTGCCTCCCTTTTGAC
CTTGCATCGGTCATCTCTGGGTCTTGCCCACAATCTCTCT[G/C]ACAATTTCTCCTGCC
TCTCTGGACACAATAAAGGTTTTCTGCATGCCT
>c01661
TTTGTTCAATAGTTCTAACTTTTATCCAGATGTAAAGAAGTTTGAAACACAAATTTTTAT
TCTTCTGTATTTTCCGTAAACACAAAAAAACCTCAGTGTC[G/A]TACTCTATGCAAAAT
ACTGTTTGTGAAGTCTTATTTTCACAATTATTATCTGTATATGTTTTCTCAAATACAATT
TTTTAACTTTGTTACTTTGTTACTC
>c01669
AGTGCTGAGCTGCTCCAGTCAAGGCCTGGGCATTTGGCAGTGCTGCACACTCTTGGCCCT
TCCCTGCCCTCTTCCCCTGCCCTCTGCTCTCCTCCCTTGC[A/G]CTCTCCTCCCCACTC
GGGGATGGGGAAGAGCTGGACCCAAAAGGCTGTGTGGGGCTGATTGGCTCAGTCCTCCGC
ATCTGTAAAGCTGCACCAAGGGGGC
>c01686
ACAAACAAACCCAAAAAATTTCATATTTTAAATGAACTGGTCAATAGGTTAAGAAAGATA
AATAGTGTTAGGACACCGCAGACACTCCTGCTCACATCAC[G/A]CCGAATCATTACAAC
TTTTGGTCTTTGTTACAAATGCTGTAAAAGTGTCTCTATGGGGGAAAAAAAACCCCAAAA
CAAACCTGCAAGGTTTCCCCCATTC
>c01691
CTTCCCAGATAATGCAACTAACATAATGTGGATAAATGGGAAGTTAACTACACGAAACAT
GGTCTCTGCTTGTTGGGCAATTATTTTTTTCCCCGTAAGA[T/C]AACATGATAAATAAA
ACCTGCTTCTGTACAGATATTTGTCATTTCTGAAACACATACTTGTTACAGGCCAAGAGA
AGACCCTGGGGGG
>c01700
AGTGGCCCTTTTTCTTATGTGTTTTTTGTATAAGAAATTTTCTGTGAAATATCCTTCCAT
TGTTTAAGCTTTTGTTTGGTCATCTTTATTTAGATTTGCA[T/C]GAAGTTGAAAATTAA
GGCATTTTCAAAGTAATTACTTCATGCCCATTTTGTGGCTAAGGGGAAAATAGGCAAAAC
ATAACTTGTAAAAGACTATATTGCG
>c01701
CTGAGGTACGGACATGAATATGATAAATACTGTGTGAGGAACAGATCGCACCAGGATCTG
CTAAAACTGTGACATTTAACTGCTCGAGTTGGGAGGAAAG[C/T]GTGCGTCAGTCACTT
CTGAACTGTCATATCTATCAGATGTGTACTCAACTGTTGAAAGTTAAACTTGAAATGTAC
TGCCATTTTCACCAAGTCCTTCTCC
>c01718
ACCCACACCACACACAGGCACTGCCCTCAGACCACCTGCCAATGTCACCAGCACCCATGC
AGAGCTGAGTGTGTGGGCACAGGGCACTCAGCAGTGCTGA[T/G]CAGCCCCAGTCAAGG
CCTGGGCAGCTGGCAGTGCTGCACACCCTTGGCCCTCCCTCCCTCTTCCTCTGCCTTCTG
CTCTCCTGTCCTCTCCCCTCATCTC
>c01721
TCAAATGCAAATCCCTTTTTATTATCTTAGGATTCAGCATTATTTCGGATTAATTATTAT
ATTTAATATTTTTATTTTTTTTTTCGTATTTTTGTGATTC[G/A]TCAGACTGAGTCTTT
TCAACCAAGTGACTTCATTCTGCCAAGTCAAAAGTCAACACAAACTACGTTGTGCACAAA
CCCAAGGTAGTTTCCTTTATCACTC
>c01732
AAAACACATCTGGGAGTGATTTTGTTTGCTTTAATTTTTGTTCTCCTTAATGCTCTTAAA
CATTTTACTGCCTTGGGGCCTTATACTGCAAGAACTTATG[C/T]GTGTGACTAACTTGT
GGCTTTTAATAATACCAACTGAGCCAATCTATGGTTGAAGTTAGCTACAATTATAAGTGT
CTGCAGGATCGTGCCCTTAATTTAT
>c01735
TCGGGGGGTCTGTCTTGGTTACRGGGGCTACGGAAATGCTGTTGGCTTAAGGGGCTCCAT
TCTTTTTGGAGGCTCAAATGGCTATGGGGGTGT[G/A]TGTAATTACAGCAGGTCTTACA
ATTCTGGGTACTCATTTCTGGGAAGGGGAAACTGTAGCCCATACTCTTCCCGTCGCTACA
GCACCTACAGCCGAGGAA
>c01736
ATGATGGAGTAGCTGAATGTATGATCTGTAGGTAGTTGTCTTTGGGGTGCTTATGAAGCA
CTCGGAGACAGGTATTTATTTTCAGGGTTTGAAGTTTATA[C/T]GTGAGTGCTGAAAAT
ACAAACCAAAATCTTCCCGTGTAGAAAGGAAGTGATGGTGTCACTGGTGTCCTTGTGTTG
TCAATGTGTCAGTCTAGAGTTTCTC
>c01756
CTGAATTGAACAAAAATAGTTTGGTGACTTCATTACGCTCTGACGGAGACCTCTTTGAGC
CTGGGCCTGAAGAACAATATGCTTCCTCCACAGAGGAGGG[C/T]GAGATGCACAGTATC
AGGTGAACATTGTCTGTCCATAGCCTGGACCTGACAGACCATCTTTTGAAAGAACATCCC
CTCAGTCCTTGCTGTCTTTGTGGAC
>c01768
AGTGGCTCTTTTTCCAGTTTTCCTCAAGACCCAATAACTACCAGGGCAGTTGAAGACCTT
TCATTGTTGAGACCTAAACTTCACAATCCTTCTATGAGTA[C/G]AGAAGATGCTAGACT
ACGCACTTTTCACTCATGGCCCCTGACGTTTCTCTCGCCCACCGATCTGGCAAAGGCTGG
ACTTTATTACCTGGGGACAGCAGAC
>c01779
GTTATTAGTGATACAGCACTGAGTTGTTGTACCACTTAATGATATTGATGATTTAGTGGT
ACAGCTAAAGAAGTATTTTCTGCTTTAGGTTGTGTATCAG[T/C]GGATTAACTACTTAA
TTACTGCTTAAGCTCAAAGTACAAGTCAAGTGTCTTGAGAAAAGAGAGTGAGAAAAACTG
AAATGTTTGTATTTTGTTTCTTTAT
>c01788
TCTCCCTTGTGCCCCTGAAGGCACGAAACCCTGAACTCGGACAGTATTTCTCAAGCTTCT
TTCTTCTGGTACCTAGTGATTGGCTTCACTACACCTACTT[G/A]TCATTTCCTTTCCTA
ATCACCCCATTATCTTTCCTTGGGGCCACAGAGCAGTGTCCCTCCCGTAGGTTTAAGAAA
GCTCCTGGGAATTCCCAGCTCGGGT
>c01792
GGACAGAGATGCCATCTCTGGCATGGGCGTGGTAGTACACATAATTGAAAAAGACAAGAT
CACCACCAGGACCCTGAAGGCTCGCATGGACTAGCCCAGC[G/A]TCTGCTCACACGTCT
CACACCCCAGTCTGCTCGGAAC
>c01795
GCGGCGGTGCAGCCATGGCCAAGTCCAAGAACCACACCACGCACAACCAGTCCCGTAAGT
GGCACAGAAATGGCATCAAGAAACCCAGGTCCCATAGATA[C/T]GAGTCTCTCAAAGGG
GTTGATCCCAAGTTTCTGAGAAACATGAGGTTTGCAAAGAAACACAACAAAAAGGGGCTG
AAAAAGATGCAGGCCAACAACGCGA
>c01796
GTGATGAGCCTTACTGAGGTGAGAGTCATGCACAGGGAAAGGTCTGATAAACAGCAGCCT
CCCTTCTTACGCAGTCCTGCTTCATCCAGCAAATTATTGT[G/C]ATCTCCTTCCTGATG
GTGTGGCATTTTCTAATTTTTCAGAAAATGGCTGTCTATAAGAGGGAGGCAGTGCTTTCT
GGTTTGTTTATTTTCCTTTTAATAC
>c01801
CAATGGCCTTGGATTGTCTGACCTCAGTAGCTGTTAACACCAAGTAATATCTGTATCAGG
CCCTACCTAGAGCATATAGCTGAGTGGGAGTAAACAAACA[C/T]GATGCACATGCCTGT
TAATGGCCACGAGAGAGAGAGAGAGAAATCAGGAATAAACTTAAAAGTAACAGTAATTCA
GTCAATGAATGTTCATGTTGGAGAT
>c01802
AGCATCCTTGCCAGAGGGGCTTCTGTAAGAAGATATAATCAGCTTAAAACAAAGAATAGT
CGCAGGAAAAGAACAAACAAAGAAGTGAAAGAACATGGCA[T/C]GTGATTTACAAGCAT
GGCTACCAGAGAGGGAAGCTACCCCTGAAAACCAGGACCCTACATTTAGTAGTGCTTTAG
CTTAGATTAATGCTTTCTTTATTCT
>c01810
GTCAAGCCTGCAAGATGCAGCTTTTTAAGTGTCTACACAATGCCAATATGAAAACATWAA
AAAAAAATTAAATTACATCAATACATCCACTTATATGCAG[T/C]GATGAGCTCAAAGTT
AATGGAGATAAAATACTGATGCAAATAACACACCCCAAAAAAACATATGCAATCATCTTC
CATCATTTACAGTATAGTAGTTACG
>c01811
TTCCCTGCAGGCTCTGGCAGAAACGTGATTGACTACAATGGGGAGAGGACGCTAGAAGGC
TTCAAGAAGTTCTTGGAGAGCGGAGGCCAGGATGGGGCAG[C/T]AGCTGATGATGATCT
GGAGGACCTGGAGACGGATGAAGAAACAGACCTTGAGGAAGGTGAGGATGATGAGCAGAA
ACTCCAAAAGGATGAATTGTAAAGA
>c01815
TGCTGGTGTCAGTCTCCGATTTCAGTGCAGGATAGTTTTCCTTCCAGAAAACCCAGCAAT
AAGGTGGAAGCATCGCAACAAGTTTGACTTCCAGTCGCAG[A/C]TGTTTAGGCAAAAAT
CTTAGCACTGACTTTCCTGTCTTGCAATGGAGACAAGTTGCTTTCATCTCAAGGCAGTTG
CAGACATCCAGATCTTAAAAGGATT
>c01816
GGCTTCCCTTATAATATTCTGATTATTATTATTATTTTTTTGTGCTATTTCTGTGACCGT
GGAGATCACAGTAGTCAGGGGTACAAAGGTGCAGCAAAGA[T/C]GCTACTCGCTGGTGA
GTTAAGACCGTTGGGGCCGTGTGTGTCTGTGAACATGGGGCTGCTCATAGAGCAAAGAAA
ATTCCCCTCTGAACACGGAATTAAT
>c01837
TAATAGCCAATTAGCTGTGCAATAATTACCGAAAACAATCAATCATGACCAGTCATTGAC
CCTACTCCTTGCTTTGATTATATTTAATACAATAAAGCTT[G/A]TATGGAATAGGTGAA
AAATAGAAATGGTGGGGTTTGTTACAAAGAAAACATTAAGTGGAACCTGTAGATCCCACA
TTTGAACTTGTTTGAAACAAAACAC
>c01840
TGGAGAGCTTCTCCGACTACCCTCCTCTGGGACGCTTCGCTGTGCGCGACATGAGGCAGA
CGGTGGCCGTGGGGGTCATCAAGGCGGTGGACAAGAAGGC[A/T]GGAGGCGCCGGGAAG
GTGACGAAGTCGGCCCAGAAGGCCCAAAAAGCCAAATGAAAGTGGTGTGGGGCAGCTGGC
CAGGGCTGGGTCGGGGGAGGAAGGA
>c01854
TCCGCTCAGTCCACATGGATGGGCTGGTGTGGGGAGCCTCCAAACTGGTCCCAGTAGGTT
ATGGCATTAAGAAGCTCCAAATCCAGTGCGTGGTGGAGGA[T/C]GACAAAGTTGGAACT
GACATCCTGGAGGAGGAGATCACCAAGTTTGAAGACTACGTGCAGAGCGTTGACATCGCT
GCTTTCAACAAGATCTAGAAGCCAA
>c01863
GATGCTATGGCGGAAGAGGCTGCAACATCTGCTAAGGACATCGGCCACCACCTCTGACAC
CAACCACTCGCACCATGGAATCCACGGCACGGATTGACAA[T/C]GCACCTCCCGGCTTT
TCTGGCACATGGGTTTCTTCTCCAGGGCTCTTCCTCTCAAGGCACCAAGCAAGGAAGCAG
GAAAGGGCCCAGTGTGTGATGCCTG
>c01866
AATATATTTAGCTAACACTGAGAAAAGAAAATCCCAAGCAATATAAAGACAAAAAACATC
ATGAGATGACTGATTCTAGAATAATTTAAGACTTTTTATC[G/A]TCTCTGGATGTAGCA
ATCGAGTGAACACTCCCCTACTGAAGTATTACTTGTAGTTAGAGCACCACCGAAAGCTCA
TCTTATTATTCTCATTTTAGAACAG
>c01867
CTGCAGGGTCACGGTGTCATTTTATTTTAATATTTTATGGTAAGGGAGAACATTCAGAGT
TGATGTGTAAGCTTTGATGTCCTTGATGGAAGTAACACCT[G/A]TCATCAAAGAAGACG
GGGGCAAGAAAACAAGCTGAGGTATTTCACCAGATGAAGAATTCTGTGCTTCTGAGGCAG
CTGAAACCTCCGCGTCCCCTTCGTG
>c01890
TGGGTAAAGCCATTAGAGGTTGGGTTGCAGGTTTTACTCTTCAAGAAAAAAAGGAAAAAA
AAGACCTTTTCCTTTAGTTGACAGCAGAGAGAACTTTACA[C/G]AAGTTGATGCTGTTT
AAAAAAGAGAAAAACGCTTCTCCAGCCAGGAGAAGCAGTTTCTCCAGCCTGGCCTGCATG
TAGTACCTTGAGCAATGATGATCCT
>c01893
ACAGGCAGGCAGGAGGAGGCGCCCCTGGGCTCTCGGAACACATGGCCCTTSTCTAACTTG
CCTCTTTCCCACTCTCTTGTCATTTTCTCGCTTCTCTCTT[G/C]TCTTCTGCTCCCCTG
GCCCGTGAGCACCTGCCAATCCCCATGCGAGGAAGGACCTCCTGCCCCTCTCCCTCTCAG
GGGCAGGCAGACAGGCAGGCACTTG
>c01912
ACTTCCCATTGTGAAATGGGAAAACAATTACAGAGATTTGCCATCACTGTAAGTGCCTGA
CACAGCCATGGCAGTTTGACACCTGCCTTTTGCCACTGCT[A/G]CTGCTGCCACAGGGG
AAAAGGCCCATTTTAAATGCTGCATGATCCAGACCCGGATCAGCAAGAGCTCTCCGCAGG
CGAGGAAGCTTCTCTGGGCCTCCAG
>c01929
CTCACATTGACCAGTTTACTCCTGACATGCTGGGGTCTGCTGAGCTGGCAGAGGAGGTCA
ACTTGAACGGTTCTGGGAAACTAATAAAGATCACGGGCTG[C/T]ACAAACCCTGGAAAA
ACTGTAACCATCGTGGTACGTGGATCCAACAAACTTGTTCTAGAAGAAGCTGAGCGTTCG
ATTCACGATGCTCTGTGTGTAGTAA
>c01936
TAACCTAGAAAACAAATTCTTAACTGTGTAGCTTTGTGTAAATTCCTTTAGCACAGAAAA
TCTTAAAAAAAACTTTAAAAGTGTGACAGCACAGTCAGTA[C/T]AGGGACAATGGTGAT
GATCTTAGTGAGGGGGAGAGATGCAAACAGGCCTGGAAGTGATAGCTTGTGCTTTATGCA
ACAGCAAAGGGAAAGCCGACACACT
>c01943
CCCCGTGGAATTAACTAAAATCACACAGAGAGGACAATGTACACAGGTAAGCGCCGAAAG
GTTTGTGTTAAAAATAGACTTCAGGAGGCTGATGCCTCTG[C/T]AAAGTCTCATACTCG
AATACCCTGCAGGCGTTTGCCCACATTATACCACTTTTCAAACATCAGAATGCTAAGCAG
TTAGCTGAATTCCACCGTCCAGCTC
>c01972
CTTTATGTCCCAGCTCCCTCCTTGGGCAGGCGGATGGACAGCTCTCTGGATCTCTGCTTT
GGTCTTTGGGCATATACTCTTTTATTTCACCGGTGCTCTA[T/C]GCAATAGGGTCTCCA
CTCAATGGACATTGTTTCCTTCTTTTGACCCAATAAAGTTTTGCTGCATCACAAA
>c01976
CGCAGGTAGAAATGACAGCTGTGGTCATCAGGGCAATGGCTAGGCAGATAGCTTCTCCTT
TCGTGGTGATGACAACGATCTCCTGATTAAGCTCAATACC[G/A]TCTTCATACCTCAGG
ACACCCGGCAGCATGATCTTGGCTCCATAGCAAATGGCATTAACCGCGCTGTCTTTCATG
ACCAGCCGCTTGTGTGAAGTCAGCA
>c01977
AGCCTTGCTCCTTGTGAAACGACAGTTCTACCGGGAGAAAAGCAGGTTGGGTCGGCGTTG
GCCGCTGATGGTCACTCCAGCTGACCAGCAAACCCCAGTT[G/A]CTTCGGGCAGTGGCC
CATCCAGGTCCCAGAATTCACCAGCAGCGTTAAGGCACGATACAAAACCCACGTAAGTCA
CGAGATTTAGGTGGGCTTTGGATCC
>c01992
AGCAAGTGACAGTGAAGGTGTAACACCAACAATTTCTCCATAGAAAACTACTGTAAATAG
GTAGGTGGATGTTGTATAGCTAGGACACTGTCGCTGGCTC[G/A]TAGTGGTTATTAGCT
CAGGTTCCACACTGCTCTCCAGGGGGAGGATTTGAAATTTCAGTGCAACGGAGAGATTTC
TTATCCTTGACTTTCACAGGGTGGT
>c02006
AGGCAGGTTAAATCCCTGGACTTACCTGCTGCAGTTTTTAGGCAGTGATTAAAATTCTTT
CACCTTTTCTGCATTCCTTCAGAGCAAATGGTTCAGCAGC[G/A]CAGCATTCTGGTGTC
ACGTGCCTGGACACTTCTGGCTAGGGAAGGAGCTGTCATGGCCATGGGCCTGGCCTACCA
TTTTGAAAAAAGCATGGTTTTATAA
>c02010
GACAGTGCCCCTTTTAAAGAGCTGAAACTGATTAAAAACATTGACCTGATTACAGTAAAA
CTGTTTGTGCCACTGCTGAATTTACTGCTAACCAACAGGG[C/T]GCTAAACTTGGGTAA
ATGCAGAGATCCTGAAACAACCCAGAGCTTTGAAACGGGGTAATTTATTTTATTTATTTT
TTTTCCCTTAGATGTAGCTGTCCTC
>c02012
AAGGAGCTAGTTTTTCATACTCACAAAATTCTAAGTCCATTACTGTTGTCATGCCACTCC
ATACTAGGCAGCAGATACCACATTCAGCCCCAGTGACGGA[T/C]GAATTTTAGGTGGGT
TAAAAGTTGCCTGAAACAATTTATGTGCTACAGACCCTCAAATATAAGAGCTACTTAGAG
TTTGGCATCTACCCCAGGACTGTTG
>c02039
GTTTATAGATGAGA[G/T]CTCTTCCCTTCTTCCCCTGGCCCATCCAGGACTCCCTYCCT
CACTCTCTAGACATGGGCAGCACCTTAGCAGTAGGCATTTGTCCTGGATTTCAGTGTTC
>c02042
ATCAAGGCTACGGAAACTACAATAGCGCTTACAGCGATCAAAGCTACAGTGGCTATGGAG
GATATGACTACTCTGGGTACAACTATCCCAATTACGGATA[C/T]GGGCCGGGATACACA
GATTACAGTGGTCAACAAAGCACGTATGGAAAGGCATCCCGTGGTGGCGGCAATCACCAA
AACAACTACCAGCCCTACTAAAGCA
>c02052
CTGGTACGGCAACAGCTACAACTGCTTCCTGGTATAACATCAACAAAACAGCTGCTTATT
TGATGGTTCCTTATTTAGCTTGGCTGACCATGGCTTCTGC[G/A]CTCAATTACCGCGTC
TGGAAGGACAATCGCAACAAGAAACAAATCTGAAGAAACAGTCTTCAGCAAAGAAGATTT
YTTTTTTTTTBCCTCCACAAGAATT
>c02054
TCAGAGAACGCTGAGCTGGGTAACTAATAATATTCACACCCAGTGTATCATGAGGAAAAA
TCCATCCTAGAGTCTGACCGGCTCCTTTAAAATATCACAT[C/G]TTTAGAGGATTCCAG
ATTTCTTCCTCTTTGCTTTTTGTTCCAACCTCCAGTTTCTAGTCACCGTCGATTACTTGT
CTTCCTCCTGTACAATTTACACCTT
>c02059
ATCTAAATTCACCTAAATTCACCAAATTCTTGAAGATACAGAAGTAATTTGAAAAATCGT
ACCTCCTTGGACTAGATCTGCTTTAGAGATACGCCAGAAA[T/C]GTGTGAAGGAAAAGA
AAGGTCGTCCCAGGATAAAAAATAATATAAAGGACTAAAGACATACAAAACAATCAGTGG
TTGGCTAATTACATGCCATTTTAAG
>c02085
AAGCTCCAGAGGCTGGCTTCTAATAAAGGCAAGAAGCCAGAGAAGTCAGAGAAAGCAGAG
AAGCCAGCGAAGGCGCAGAAGTCAGCGAAAGCGCAGAAGG[T/C]GCAGAAGGCACAGAA
ATAAAACCAACTTCTAGTTATGTATGACTCTGTGTCCTTGTTCTGATTCTTTAACAAATG
GTTAAACATCTGATTTGAATTGTAA
>c02110
GGCTTTTGTTCCCAAATTGAGGCCGTTTGAGGGGGATGCTGCAGAGGCAGGAAAGGCAGG
TTGTCAGGTATGACAGCAGAGCTGCCAAATATCTACTACA[C/G]TGCTCTTATCTGCCA
CCTCCGCTTGCTACTCGGACACGTTTCCCAACAGAAATGGGAACTCTGGGGGGGGGGGAA
AAAATAAAATAATAAAATTATTATG
>c02116
GAATGGAGGTGCAGACCAGGAACCTAATGCCGTGGCAGTGAATCACGTTAAGCCTGCAAA
ACTGAGGTGTATCCAAGGGGAGCAGACCCACAAACTGTAC[A/G]TTGACCGTTGAATGC
GATGATCCTCTTTGGGTTTCTCTTTTTTATTAGTGGTTGTTTGGTTTTTTTTAATTTCCC
TGCCTGCTTTCTTGTTGTATCTTCC
>c02127
CAGCACTTTAAATCTGAAGACAATTATCACCAAAACTTAAAATACAACAAAAGCAATCTA
TAAATTAATAGTTCTGCAGTGTAGTACTAAATTATTATTT[G/A]TGCACTTTATTAGCA
TGTTAACTTTTCTGATTAGACATACTTAAACAATAGCTTGTTACTCCCAAAAAAACTGAG
ATCTACTTTTTTTTTCTTTTTTCTT
>c02131
TTTCTCTAATGGGATGTATTGTCCCCTAGAACGTGCACCGAACTACAGCAGGTATCAGTG
GGAGTTCTGCAGGCACAGGAGCAAGGAGCTGCCTCCTACC[A/T]CATCCTGGGCTTGCA
AACACCCCACACATACCTGCTACTAAATCCTATTTTTACAGCAGGAAAAAGTTCCCATCA
CTTTTCTTTCTTCGACCGTGTGGAG
>c02134
AATTCTCAGTCCCTCCCTCTATGCTTCTTCCCGTTCCC[T/G]GCTCCTCCAGCCTTTGC
TGGCCTCACAAACACATTCAGTTCTTCCCATAAAAACTGTACAAATATAGAGCTAACCAC
GATGATGCTTGACCAGAGAAAAG
>c02148
CAGAAGAAACTGCTGATAGAAAAAAAACACATAGCAGATGGTATAGTAAACACAACTTAG
TCACTCTAAAAAGCTTACATAAAGGCATTACAGCACACAG[T/C]GAGCTTGTTGCTCTT
TGTCTGCAAAGCATCCACAGAAGGGCTCATAGAGCAGGAGTCCCACATCTGATTTGCTTA
TCTGCTGCCATCACCGGGAGAAAAA
>c02154
GYTCGATTTCATTTGCAATTTGAGCTTCTTAAATCCACAGAATTCGGTCTTAAAAACCTC
AGGAGTGTTGCAT[A/G]TATTTATTACGGCACATTTACTTCCAGCATTACTCTGAATTC
TGATGTCGGGTCCCATCACTTGACCAAGGGGGCAGGTCCTCAACATACACTGATGCCC
>c02162
ATGGTATTGGACGGGGGAAGGAGCATTGTGTTGTTGCTTTCTGGTGGCCTGAGCAACCCC
AACACGCCTTGCTGAATGCTGGGTCCAGCCTGGGCTCTCA[C/G]AAAGCACGGCCCATG
CCTGCCTTTCCCCTCTTCCACTCTCTCTTTTCCCTCCCGTGTCCTTGTTCTCTGGTACTC
TCCTGGGCGGTGAGCCCCACAGAGC
>c02166
CCACTAATCACTCTTTGCCATCCTATGCAGTTCTGGGCATTCTTTTAAAAAAATGTCTTT
AGTCCCATGATTAATCTAATCTTCCAGTGTTTCTGAATGG[T/C]GTGATTCACTGTTGA
GAATAAAGGGCTCTGTTTTGTTTAAGTTTTCGTTGCACTGCTGCTTAAAATTTAGTCAGT
CAGCAGCACACCAACATAATGAAAT
>c02176
ATTGGTGGTATTTGCACAAGTGCTGCCTCCAGACCTTACACCCAGGTGCTACTGGGGGTC
TCTGTGACCCAGGGAGGGATGGAGTCGGAGCGAGGGCTCC[A/G]CCACGGACACAGATG
GGATCTGGGGACACAGGAACCCCAGCTCCTCCCGGAGAGGGCTCCTTGGAAAAGGGGAAT
GGCCCCAGAATCTCCATCACCACAA
>c02200
TTTTCTTTGTTTTCTTATGTTCCCCGCATAGCCTGTTGTGAGACCTCAGAAACCAGCCTG
GAGGGACCTGCAGCCTGTCTCCCTTTGCTGGGCACATCAA[C/T]AGATGCCCTGTGGGA
ACTCTGCCACAGGAAAAGGGAACACATTTTGTCTGCTCCTTCTGCTCCTCACACTTGGGG
TCTCCACCTGATGTGACCCCATTTC
>c02210
TTCTGGGGGTCTGAGGAACCCCAGCACCCCTTGCAGAGGGACGGGTCCAGCCTGGGCTCT
CAGAAAGCACGGCCCATGCCTGCCTTTCCCCTCTTCCACT[G/C]TCCCTTTTCCTCCCG
TGTCCTTGCTCTCTTGTGCTCCTCTGAGCTGTGAGCCCCACAAAGCCAGCCTGGGGAGGA
CATGATGGACCCTGCTCCCTCTCTG
>c02228
GGAAAATTACTTTTCAGCACCTCTAGTTGCCAAAGTTCCGCTGTCCCGTTGGAAAAGAAT
TATCAACTGACATGAAAAGAAACGTGTTGTTCTGACAGCC[A/G]CATATAACTGGATAA
CATTTCTTACTGTAATTTCTGACTGGTTACAATAATTACGACTTCTGACTGTTTCAACCA
CTTTAACTTGTATTTACAGTTTCCA
>c02257
TGTTTTTTTTTCTTTTTTCAGTAAATGGAAACAGGGAAGGAGAGGGAGGACAAAGATTTT
ACAGATGAAGTTTTTTGATTGTGGTCCACATGTACCAAAG[T/C]GTATCACTTAGGCAG
TTACTGTTAAGCTATGAACTGGAACTCAAACTCTGTAATGCTAAAGCACAGTCCTGGATC
ACATGCAAAGAAGCCCTGGGAAGGC
>c02267
ATGCTCTGGACAAGATAAGGTATGAGAGTTTGACTGACCCAAGCAAGCTGGATTCTGGCA
AAGACCTGAAAATTAATCTGATTCCAAACAAGCATGATCG[T/C]ACTCTGACCATTGTG
GATACAGGCATAGGGATGACCAAGGCTGACCTGGTCAACAACCTTGGTACTATTGCCAAG
TCTGGTACCAAGGCTTTCATGGAAA
>c02352
TCCTGGTTGCCATGTATATTTTTGCTGGTGGAATAACCATGGGCAATATCGGCAGGCAGC
TGGCAATGTATGAATGCAAAGTCATTGCAGAGAAGTCTCA[T/C]GAGGACTGAGGAGAA
CAGTGTGCACCTTTTAAACAGGAAAATATCTGACAAATGACTGTTGGAGGAGCATAAGGA
ACACTTGACTATGAAATTGCCAAAA
>c02373
AACAGCGGAAGGAACACAGAATGTCTTCATACAGACACGGCTCCTTTGCGCCCTAAGCAG
AAAGTCTGCAGATCCAAATACACTCAACCATCTGCAGATC[A/G]CTCCCTAAAATCCCA
AATTCTCTGCCTAGCCTGGAGACTCCAGCAGCCCTGACTAACCAGGGGACTACTGTTCAA
CAGTACACACTGTTAAGTACTAACT
>c02382
CCATTCAGATGACATTAAACTTGAGTACATTTTGAGTTACTAGAGCATTGTACGTTTCCT
GAGTA[T/C]GTGTGTGGGACAACAATTGAAAGTCATACCTGTATCTGATAACCAGTTCC
ATGCCTGCATCATTCACACTCACTACTTAAAACTGCCATGATGTAAAATG
>c02403
GGCTCCTGGTATGGGAGGTTGGGTGTGGCGAGGCTTCAGGCAGCTGCCTTGGACTTGTTT
TCTCCAAAATCAGCATCCAAAGCCTTGTGGTTAGCCCTGA[C/T]GTGTATTTGTGTATT
TGTATATTTGCATGAACAAAGGTCAGGAACCATCAGCCCCAGTAGCTCAATTTACTTCTT
ATAGTTCAAGATAAGCTTAAGACAG
>c02419
GTGGGGACAGCTGTCCTGACGACGTCTGTGGCAAAAGACTCTCTAAGAGCCCCAGCACCA
GGCAGCCAGAAACGCACGCTATTCCTAAGCAGTCCGGACA[C/T]GGCATCAATGGGGCC
AGCAGCAGATCTTTGCCTTCTGCCTTCCTCCTCCTCCTCCTCCTTTGGGTGGCTACCGGG
CAGCACTTGTGCCGGTAACTCACCA
>c02422
CGAAAAAAAAGTCAGACTTTATGGAGGGGAAGGTGTGCAAACCACAGAAATAAACCAGCT
TTGAAAAGGGGTTCTTATTTTACTCTTGGCCTGAACTCAT[G/A]CCTTCTCCCCACCTC
TAAACACCAGGCACCTTTTAAGTCACAGATAAAACAAAGCTCCACCAGTTCCACCACTTG
ATCATTAACATATGCAAAACAGATC
>c02425
AGTCTGCAGACTTGAGGCCAGGAGAATTTGTGGTGGCCATTGGAAGTCCTTTTTCCCTTC
AAAACACGGTGACTACGGGGATCGTTAGTACCACCCAGCG[T/C]GGAGGGAAGGAGCTG
GGGCTCCGCAACTCCGATATGGACTATATTCAGACCGATGCCATCATCAACTATGGAAAC
TCCGGAGGACCCCTAGTAAATCTGG
>c02457
GAATTATTTAGCTCTGCCGTAGGGCTGGTCTTCCTCCAAGCACTTTATACGCCTTAACTA
CTGCTGGGCTGCCCCGGTGGGAGGTCCTCTGCCATGCAGA[C/T]GTGCTGCCACCACCT
TTCTGTGCCATCCACTTGCTCCATGTCATCCTGCTGCTGGGTCTGACCCGGGTTTGTTTG
CCTGGAGAAGCGCTAATCCTCTCAC
>c02475
GCATATGTTAAGTCCTAAGAGGTAAATCACTTTTAATGGCACCCACATATTTTTACAGGG
AAAAAAAAATTACATTCTGATTGTTAGTGAGATAAGTATT[G/A]CATATGTGTTGGTTG
TACACAGATTTTTGCAATGCCCAATAGCTCACTGTTTCTATGGTGACTTCATCATACATA
TTATTCATTTCTATCATGCATTTAA
>c02484
CATGGTTTTATCCTCAAGTAGCACCAACCATTTAAAATTTTCATCTTTTATATACATACA
CCTTTTAATATTTTCCATATATATATATATATATACACAC[G/A]CATCTACGTGGCTTC
GGTACSTTCACCGCAGGAGAAACTTATTTACAATTAGTTAGGAAAATTACAATTGTATCG
AGGTACAGTAACAACCAAAACAAAT
>c02487
TGGTCCACCCTTCTTCATCTGTCTCGTTTTTCGTGCGGCGAACGGGCTCACGGTCCTTTT
CTGTTTTCCAGGAGCCCTTCTCCTTCTCCCCATCCCTCTC[A/G]CGATCCTTGGATGCT
GCTGGGGGAGCAGATGCTGGAGAAGCAGCAGGAGCTGGAGCCGATCGCCGAACGGTTTCG
CGTTCTTCTCCGCGGTCCTCTCTCC
>c02531
GCCTTCTTCTCTTCAGCTGTCTGGAAGCGGCCATGCCCAAATTTGGAGGTTGTGTCAATG
AACTTCAAGTCAATCTTCTCCAGGGCCCGGCGCTTGGTCT[G/A]CACAAGCAGGGACTT
GCGCAGGGTCAGGACCCTCTTCTTGGTCCCAACAACACAGCCTTTCAGCATGATGAAGTC
ATTGGTCACCTCACCATAGTGGACA
>c02546
TGTATATCACAACAGTATCCTGTCGTAGGCAGGAAAAGGTTGCTGTAAATGCACCCCAAA
TTAGATCTGCTGCTCTTCCTATGTGTTGTAATTCTAGAAA[T/C]GTCTGCATTTCAAAG
AACGAAATATTTGGGATCCTGCCACAGCTAAAATTCAATATTCCGGGTGACTTTTCCCCC
ATCCTGCGATACACTCGGAGAGAAC
>c02565
ACACTTAAGTTTAAGATTTGGAATTAGTTCAGTTTCTAGTCACTTTCTGGAAACCACAGA
ATTATTTGGCTTCACTGTGGATTTATACTTTATCTCCAAG[C/T]AGAACTAGGTTTTTC
TTACACAGGGATTTTAAATCTCTGTGGTACCAGTCAGGGATGCGCTTGCCATGAAAACAC
AAAGCTCTTAAATGATTAAACTCTT
>c02608
TAGTCTTAAAAGGTGAACATAACTGAAGATATGTCATGAGCTTAGTTTATAAGCTGAATG
CTGTCCTTAGGTAATAATTACACGATCAGGTAATGATCGG[C/T]GCACGAGTTTTTTCC
TTCGAGTGTCCAGTACAGTCTGTTCATTGCTTTCACTGCCCGTTATGACATATTCCAGTT
ACATGGTTAATTTTTGGGTAGCTGT
>c02611
CATCTTTCACTATCAGCTGTAAATCAAGGGAAAGAGATGTATTTATAAGGATCTGTTTGC
AGATCTGGAGATTCAGGGCCCTCCAGCAAAGTCGGCAGCA[C/T]GGCTTGTTCCAGGGT
GAGGCACGTGCACTGTTTTCTCCATCCATCTCCAGATGAGGAAAACCTGACATTTCTGCA
ACAGGGAAGGTCAGTGTGTGTGGAG
>c02615
CGTATGCGTGTACCTGCGTATGTGTGCACACGTGTGTTCACACGTCTGTCTATGTGTGGG
GGGGCTTGTGTGTGTGCATGTGTGCGTGTGTGTGTGTGTG[C/T]GTGCGCACGCATCTC
AGCACTTCCCATTTTTTATGAAGCCCTCTTCAAAGGGTGCCACATTTTTACCTGGACTGT
TGAGAACCGCCATAGTAAGCTTTTT
>c02621
ATTTTTCTATTTTGGGGAGGTGAGAGGGAAAAGATTTCTAAGCAGCAGAAACTTCAAAAT
TAGAGGAGGAGGAAGAAGAAGAATGCACGATCCATGAGAC[G/A]TTCCGATACCGATGT
ACAGCTGGAACAGGGAAGGCATTACCTCCAATTAGGGAGGAAACTTGTATCTTTAACATC
AGGTGTCTGATATCCAGCTGTTAAA
>c02635
ATACAAAGATTGGCAGATACAAAGCCCCTTTCCACCAGCTAAGAATATCCTATGGTACTA
ACAAAGGGAAGAATTACACCGAAGAGGAGGATCGCTTTCT[G/C]ATCTGTATGCTCCAC
AAGCTGGGATTTGATAAAGAAAATGTCTACGATGAACTAAGACAGTGCATCCGGAACTCC
CCTCAGTTCCGGTTTGACTGGTTTC
>c02646
TGACAACGCACCTCCCGGCTTTCTGGCTCATGGGTTTCTTCTCCAGGGCTCTTCCTCTCA
GGGCACCAAGCAAGGAAGCACCGAAGGGGCCGGCCTGCCC[A/G]CGCTGTCTGGAAACA
CGGACCATGGACCTCCTCCTCTTCTCCCACTTCTTCTATGTCCACTACTCTCTACTGCAA
ACACTTTCTGACAAGACATAGCCAC
>c02647
ATACTTTTGAAACCACACGTGGAGTATTGATTCACCCAATTAAAACCTCCAAAATTTGTA
TTTGGCAATAAGGGTGATGTCTGGGGAAGAGGTAAGCGCA[C/T]AGACACACATAATGG
ATACCATTTGGGTATTTATCTGCACTTTTTTGTTTCTTGCTTTCCTCATGTTTTGAGGTT
TTCCATGGTGTTACTGTGACTGCTG
>c02659
CTCACCACGAGCCAAAGGCAGCCTTCACAGGAAAAGCCAGCAAACCAAGAATCCAGGCTT
ATTTTTTTCCGCTTCTAAAATGTGACAGTGGCATCTCTAA[C/T]GAGAGAGGGGGAGAT
GGTCCCCCCCCCATACAGCTGATGAGATCTGACTGATGGAATTCCTTGTATCATTGTGAA
TAATATTCAGGTTTGTACTAATGTA
>c02668
GTCTTGAGTACGCGGTACAAGACGAGCGTGTAATCAAGACAAGAATAGCACGACTGGATA
TGCCTACTGAGCAGATAGTTGCCAATCTGAAAGCAGTTAT[C/G]AATGATATCTGCACA
TTCAAGCCATCGACTTACGGTCCTTTTGTGCAGAAGTTGGTTATTAGATCTTCAACCAGT
GAAGGTTTGCTATTGAACCTTGATG
>c02699
CCAATCCTTACAAAAGTCATTGCTATCAAAGAAACTTAAAAGTGTTTCAAAGAGATATCT
AAATACTTCACATCAAATATACAGTGGCCATCCGGATTAT[A/C]TCTCACATTTGTTGC
AAAATTTTGTTGAAGTGCCAAATCAAAGCTGGGTTTTTTTTCTTTCCTTTCTTCTTTAAA
AAAAAAAAATAATAAAAATTACACA
>c02707
AACTTCTGACTCGCCCAAATAAACCCAGACTCAGAAAAACTATCCCCATACGAATGTGGA
TTTGACCCACTAGGATCCGCTCGACTCCCATTCTCAATCC[G/A]CTTCTTCCTCAGTAG
CAATCTTATTCCTGCTATTCGACCTAGAAATTGCACTCCTACTCCCACTCCCATGAGCAA
CTCAACTCCCATCTCCCGCCATAAC
>c02750
TGCACCAAGCCTGACAGGAAAGAGTTCCAGAAGATTGCCATGGCAACAGCAATAGGCTTT
GCGATAATGGGATTTATTGGTTTCTTTGTCAAATTGATCC[A/G]TATCCCAATCAACAA
TATCATTGTAGGCGGCTGAATATTCATCATGAAGGAGGAGACACTGTGACACTTGCTGCA
AAGATTTCACAGCTTTGTAACTGGT
>c02771
AGGAGGCTGAGGGGAGACCTCATCACTCTCTACAACTACTTGAAAGGACACTGTAGAGAG
GTTGGTGCTGGTCTCTTCTCACAGGTAATTAACAATAGAA[C/T]GAGAGGGAACGGCTT
CAAGCTCCAACAGGGTAGGTTTAGATTGAACATTAGGAAGGAATTTTCACAGAAAGAGTG
GTCGGGCATTGGAACAGGCTGCCCA
>c02774
AGGGTTCCACCTGAACCAGCAGCTCTGCCAGGTGATCGTGCGCAGGTACGCCCACGAGGA
CGGCAGCATGGACTTCAACAACTTCATTACCTGCTTGGTA[C/T]GACTCGACAGCATGT
TCCGCACCTTCAAGTCCCTGGACCGAAGCGGAGATGGACAGGTCAAAATGACCATTGAAG
ACTGGCTGCAGCTGACCATGTACTC
>c02790
ACGATACAGAACGGATAGGAGTGGATCTTATCATGAAGACCTGTTTTAGCCCCAATCGAG
TGATTGGCTTGTCCAGTGACTTGCAGCAGGTGGGATCAGC[A/G]TCAGCCAGGATTCAG
GACACCCTGAGCATGGTGCTGCAGTACGCAGAGGATGTACTGTCTGGCAAAGTGGCTGCT
GACAACACCGTTGGGCGATTCCTGA
>c02797
CCCAACGACATGCCAGATTTCAAGCGTTTTTTTCTTGCTGTTCCGCCAAGAGAAGACACT
TCTAAAACGCAAAGGTCTACAGCAAGTGGTTTCCTATAGA[C/T]GAGGAGGACATCTCA
GCAACTCAAGAAGCTACTGTAGAAAAACCAACTGCCTTTGTCCGCCTCCTGGATGCGAAA
GGAAAGAAGTTAAAACGGGAGCTTT
>c02831
AACTATGTGTGGCATGGTATGATAAATATGCAACTGGTACAGTTTTTTAGCATTTTTAAC
GTTTGGGCTAGTGTCAAACAGTCCTCTTTGTTTGTGGTTC[A/G]CAGCCCACATTTAAT
TGTTCTTAGGGTGTTTTACCTGAAGTGGTTAGAATTCACCAGTATCAGTGAAATTAACAT
TTGAACTGTGACAGATACAACCTGA
>c02836
TACCGTCGCTACAACACCTACCGCAGTGGCTTCTATGGGCTGTGCTAAAGCATGAGGAGC
AAGCGACCAAGTGGAAGGAATGACCAGGAACGCTGAAGCA[C/T]GATCCAACACAGGAC
TGAGCTCATGGCCATGGTTTTCAGAAGTGATGTTAGATACCCACAGCTCCAGCTCAAGTT
AATGGAGCTGTGGGAGTTAGTTCAT
>c02915
TTATCAAAGAGGTGAAAAATGTAACTTTTGTTGTTGCATGTAGGAGTTGGGTATCCAGCT
GTAAAGCATTGCCTTGAAATGAATGATTAGTTTTATCCAT[A/G]TTCAGCCCTACTGCT
TTCTTACGCCATACA
>c02988
CATTTTAGTAAAACGGCATCACCCAGGACATGCTGCTTGGAAAAAGGGGAGGGTTTTTAA
ATCAATACCACCCACGTTCTGCAGGATTAGGGTTTTCTCT[C/G]TTTGTCTCAACTGGG
CACAGGTGGAAGGAACCAGCTTGGAGAAGTATTTAATTTTGTAAATTTAAAAATCAAAGT
TTGCTAAAATGCATCAAGGAGCCAG
>c02989
TTCGGGGGGGTG[C/T]AGTGGGGCGATCTTAAGGAAACTTCTTCCACTTCACTTTTCTT
GATCACATCATGTACTGGTGATCTCAATGTGCTGAGCGTACATACTGTACTATATGA
>c02998
TAGTGAACATCGCGCGGCAGATGCGGCACAGGTCCCTGGCCCGGGAGCTCTCGGGGACAA
TCAAGGAGATTCTTGGGACCGCCCAGTCCGTGGGCTGCAG[T/C]ATCGATGGCAGGCAC
CCACATGATATCATTGATGACATCAATAATGGTGCCATTGAGTGCCCAGCTAGCTAAGGC
TGCAGAAAAGAAGTTGCTGTGTGAA
>c03011
GTTGGCAGCATCCTCAGCTGTGATGGAGTGCCCATCACCTCTGGGTGCTGTGACCTCTCT
GGTATTTCCAACCGCTACTATGGCAGAAGGTCCCTCCTCC[G/T]ATAGAGATGCTGGGA
AAGCCCCAGGGAGACACCTTGAGGAACTCAGAACATGGTGCTGTGAAAAGGATTGAGATT
TGGGATGTGTTTGCAGTACAGCTGA
>c03042
TGGGGGCCTGTTTTTGGCAGTTTTTCTGGACAGTTCCTGTGTCCAACACACACTGCCGTT
GAGGGACGCTGTGTTGGGGTGGCTCCTGGTGCCATCTCTG[C/T]GTGACGGGGACCCGC
TGTGATTAATTGATTATTTTTTTTCCCCCGGCCTGGCCTCGACTATCGGTGTCCCCGGTG
TCCGTGTGGTGGCCGGAGCTTCGCG
>c03051
CTGGTACGGCAACAGCTACAACTGCTTCCTGGTATAACATCAACAAAACAGCTGCTTATT
TGATGGTTCCTTATTTAGCTTGGCTGACCATGGCTTCTGC[G/A]CTCAATTACCGCGTC
TGGAAGGACAATCGCAACAAGAAACAAATCTGAAGAAACAGTCTTCAGCAAAGAAGATTT
TTTTTTCNCCACAAGAATTTCCTAA
>c03105
AAACAACATGTACCTGAAGACTGTGGACAAGTTTAATGAATGGTTTGTTTCTGCTTTTGT
CACAGCTGGACATATGAGATTTATAATGCTTCATGATGTA[C/T]GGCAAGAAGATGGAA
TCAAGAACTTCTTCAATGACGTATATGACTTGTATATAAAGTTTGCAATGAATCCATTTT
ATGAACTCAATTCTCCCATTCGATC
>c03121
TCTCAGAAGAAAACAAGTTTATAAATTTTACCTAATGTCTTTTCAGGTCTTTTACAATTT
AACCTTAGGTATGTGGCTTTTGGGATCCAGAACATCTTCT[A/C]TTCTCCAGTGTTCTG
TAATTGTAGAAGCCAAGCTTTTGAGCTGAAAGCATTCCAGCAGATAATTTATAGGTTCTC
CATGATTGATACTGAGCAAAATTTT
>c03156
ATGATGAGAAAAATGAGCATGGCGATGGCGACGATAACGGTGACGATGATGACGGCGACA
ATGATGACGGCGACGACGATGGTGACGATGATGGCGACGA[C/T]GATGGTGACGGCGGC
GACAATGATGGCGATGACGATGGTGATGACAATGGTGACAACGATGATGACGGTGATGAC
AATGACAACTACGATGACTACAGAT
>c03168
GGAAAGTCAGGGGAAGACGTGTCGTTTCTGACAAGGATTTGCTTTATGGTCACTTTGTGA
CACAGATGGATGTTTTCTGCAGTAGTTTGTTCCTCTCAAG[C/T]GAAGGAGGTCCGGTC
CTTTGGCTGCCACGTGACTGAATGGGTTAATACATCAGCTGCCTTAACTGTGATGTTTCT
GCATTGTAAATAGCCAGAAGGAATT
>c03194
ATAAGTTGTAAGATCAGCATCGTTCGTTTCTGTAATGTTTTCTTCGCAGTCCAGAAAATG
TACCAGTTCAGGGACACGAAGGTGTTTTACTTTCTGGACC[A/G]TTCTCTCTTATTCCC
AAGGTGTTTGAGAACTGATAAACCCTATATTGCCGGAAACACGTAAAAATTTGTCAGAAT
TGGCATAATCCATTATAGTGACTTT
>c03206
CCAAATTCCCCTTGCCACTACCACTCACCACCCTCCAAAGCCCAGCCTGCTGGCAGACAC
CTGGAAGGAGCCAAAGCTGCCTAAACACGAGTTATTTCAG[C/T]GTATCTGGAACAGGT
GACTCGGGAGCTCCGATCGAGTATAATTTACTCCAGGCCCTTTTTAGGGTCATCTTTTCC
CACACACACACGCAGAATTTTTGCA
>c03213
CTATGTAATTTATCAAGTCCAATGGCCCTTCGAGATTTTTGCTCTCATTACACTTCAATT
TTTCAATGGCACCAACGTATTTAACTCTGAATTCTGCACA[C/T]GTATCAGAATTGCTG
TTGCTTTGTCCTGAACTTTTTGTGGAGTCTGTATCTAGACTAGCCACAGTACTAGACCTG
GAAAGTCCTCCAAGACTGGAGTCTA
>c03222
ACAAGGAGACGTACGAACTGCGCTACTTCCAGATCAGTCAGGATGAAGAGGGATCGGAGT
CTGAGGAATAATTGAAGCTTAGCTTTCTACTCAATACAGC[A/G]TACAAAAGACTAGAA
CATCTATTTATAAAGAACACTTAACTTATTGGTGAATAAAGATTTTGTACCCTGTTTGAC
AG
>c03243
AAATGCCTACTGTCAATGCCATTTTCAGAGCTTAGCTGTTAGGCTTATGGTGTTTGAGAG
AACAATGTTACAGTGCATTTATTTGTTGATCATACATTAT[A/G]TAGAATGTTTTGTAC
CACTAACATGCTTTATTTTGTAAAGTATGTGGGTACAAACTTACTTAGTTTGTTTTTTTT
TTTTAATTGCATCTGTGCTTTCCTT
>c03254
CATTTTTAAAAGTTGGGTTTTTTCTTTTAAAATTTATAACATTTTCTTGGAATTGTTTTT
GTGCACGATGTTTCAAATTCCTTTTAAAATGACAGACTGC[G/A]TTACAAATGGATGGC
ACTTGAACCGATGTGGCATTTCCATATTTACACCAACAGAGGAATTTACAAGACGGAATA
GCGTACAATCCTGACATTTAGTAAT
>c03264
TACTAACCAGATCTTTAAAAATGGGTTCTGTTAATGTCTCCCCCTTAATTGAGAAACTAG
TGAAAATATTCCTGAGAATTTCTCCATTGGAACTGGTGTG[C/T]GGCACCCGGACACAT
CTCTCTCTCTTTTGTGTTTATTTTTCCTTTCCTCCAAGATTTCTTTTGCCGGGGGAGCAA
GGTGTTCTCAAACATCTGCTTTCAG
>c03293
GGAGCACAAACTGAATTAAGTGACAGCTGTGC[A/T]CCCTTTATATATGTATGTTGAAA
ATATGCCACTCTTTGGTAAAGTCGATAAAATGCCTGGGCATCTAAAAGCTTGTGTCTAGG
AGGTGTTTTTATTTTGT
>c03324
GACAGCAAGACATTGTTGCCTCCCAAGCAGCTTTCCAAGGAGGCGGAAAATCCTCCCATT
CATATTCTTCTACTTCCTACTCTCATTCCCAGTGTGGTGA[C/T]ATGACAGGACAGTCG
AGGGTGTGCTAGAGCCCCAGCAGTGACGCCGGCTCCCTCTGACCGAGAGATGTTGGACAC
GGCAACGAGAGACCCAACCCAGCTC
>c03471
TGTTCCAGGGCTCTGCCACCCTCAAAGAAAAGAAGTTCCTCCTCATGTTTAGGTGGAACT
TCTTATGTACAAGTTTGGGCTCATTTCCTCTTGTCCTGTC[A/T]CTGGGCACCTCTGCA
AAAAGGCTGGCCCCATCCTCTTGACACCCACCCGGGTGGGTGACCCCGGGGCAGAGGTTT
GTTTGTGAGAAAACTTAGAGGTTAA
>c03477
GCACATGAAGAGTGAAAGGAGAGGAGCCCTATGCCACGTTCTGGTCCTTCTTGCAGCATG
AAAAATAATCTGTTGGTGTACAGCACACTTTAGGACGTGT[G/A]TGTCAAAACTTCACT
TTAACCAGGGCTGATCCCGAGGGAGACAGGGCACTGAAAACACCAGAGCACACGTAGATT
TCCAAATGTGCTGAGTTTTTTCAGC
>c03482
AAAATACTAAGATCAAGGCAGGTAATTATAAGGAGCCTAAATCACGCTGCTGCTAATTGA
TACTGGCTGATTTTGGAGAAATGAACTCTTTCGGAGCTCC[G/A]TGTGCAGAGGAAACT
GGCTGGGGTGTTAGTGCTGTGTCTGGCCCGACTGCTGGTGGGAGCAGAGGGTGCTACTGA
AGTTCCTCTGAGCTGGCTGCCAAAA
>c03483
AACCTCTTCCAGTGTCTCACACCCTCACACTAAAGTATTTCTTCCTAATATCTAATCTAA
ATCACCCTTTTTCNGTTTAAAACTATTACCCCTTGTCCCT[A/G]TCAYYCCCTCCCTGA
TAAAGAGTCCCTCCCCATCTCTCCTGTAGACCCTTCAGGTACTGGAAGGCTGCTGTAGGG
TCTCCCTGGAGCCTTCTCTTCTCCA
>c03506
TCCTCAGCTCTGAGGGAGTGCCCATCAGCTCCGGGGGCTTTGGCCTCTCTGGCTTGGGCA
GCCGCTTCTGCGGCACCAGGTGCCTCCCCTGCTAAAGCTG[A/C]TGGAGATGGTCCTGG
GGAAGGTCCCCAGGGACCTACAAGATGGTACCAGACTGGGGACAGAGCATCAGGTCCGTG
CTTTCAGAGTGTCTGAGCAACCCCA
>c03533
TACTTAGCACTGCCTTTTGATGCTACAATGAACTAGTCTTAAATCTGGAAATGTAATTAA
GGTACTCACTTCATTCAAACATAGTAATTCCTTTGGTGTT[G/A]TGCATGTTCCCCTTC
AAATACAGCAGATATCAAAAGTCTGTTAATTAACAAAGATGGTTGAAAGGCAAAATAAAA
TGCTCTTTAGTGTTTCTGGTTTGGA
>c03565
CTAGGTTTGTGTTTGATAGACCTCTTCCAGTTTCTCGCCTAGTGTCACTAATTGGAAGCA
AAACCCAGATACCAACGCAGCGTTACGGCAGAAGACCGTA[C/T]GGTGTGGGACTCCTC
ATTGCAGGTTATGATGATATGGGTCCTCACATCTTCCAGACTTGTCCCTCTGCAAACTAT
TTTGACTGCAAAGCAATGTCCATTG
>c03653
TCAACACCAGTTCACTGGATTTCAGAAGTACTTCAATTCCTATACCATCACAGGCAGGAG
GAACTATGTAATAGCAACATACACAGGTGTTGCAATGCTC[A/G]TCTTGTATTTCAAGC
TTAGGCCTAAAAAGAAAACTCCTGCTGTGGCAGATAAGTAAATGGTTGCTGGCATGTCTG
AACCTCCAATCTGTGTCACTGTAAT
>c03667
AGCACGTTGCTGACCTGATGACAGAGGCGGGGATCGAAAACACCGAGGAGGAGCTGAGAC
ACTGAAATGAGGATGTGATGGAGAAAGATAAAGGGGAGAA[C/G]AGCAGCGCACGCAAT
TTGGGAGATGACAATCACTCTCCTGTCAGTGAAAACAAACGCTCTTGCATCACGTCGCAA
TAGAATCCAAATTTATTTTCTAAAT
>c03685
GTTTGGGGAAAACGACTTGCCGCGTTATCACATTGACAGGCACCACTTTCCTAACTGTTT
TTAAAATGGTAAAAACTCTGAAGGACAAAAAAAAAAAGTG[A/G]CTGCTGAAACTCTCG
TGTGGTTTTATCGTTGTACATTCACAATCTTGCAGGAACCAAGAAGTTACCGGTTGTGAA
CAGCCCTTGTCCGAGGGAGGCCTGT
>c03704
TGTAGTGCAATATTTTTAAATATACTGAATGGGAAAAGGCCAAAATAATTGTATTTTAGT
GATAAGAAGGAAAACATAAATTCCTATCTGGCATTAATTA[C/G]AATAAACGGTGAATC
TTGATGGGAAAATTGTAATACTACATTCCTGATGTAATCTTTGCTTCATGCTTGACTGTA
AATAGCTGAAAATAAAGAATACCAC
>c03709
TGCCTCTGTGCTTGTTCACTACATGGATTTACTGACCTCTGGATTCGATGTACAGATCTC
CTCTACTCCACGGAACTCACTTTATCAATTTGTATCATTC[A/G]CTATAATAATCTTCT
TTTTTTGTTCTTAATGCCCCTGGATTTGTCTGGTCAGTTATGCTACACACTATAAATAAA
TAAA
>c03716
GGTGAGCCGTGCTGTAGGAGCCTTATGGAGAGCTCTTCCCAAGACTGAACAAACAGCATT
CTTGAGCCTGACCTTCAGGCATCCAGGTAAGACTGAAGGA[T/C]AGTGACAGAGCACGT
AGTGAGGAAAATACACCAGGAGCAGGTAAACAAGCACAATGCTGCTTCCATTAGAAAACA
GTTGTGTGCAATGTCCCACTTCTAC
>c03815
TGAAATTCAAAGTGAACATTTGGCATGTTAGTTCTAGTTTATTTCTTTTAATATCCTGTA
AGGCACGTTAAAGCTTTTTTTTTTTAAGTTAATGGGGAAA[C/G]ATGTTGAGACGCAAT
ACGGCTACTTTAGGATTTTGGTCTTGGTGTTCGTATAAAATTCTGAGGCCTTGATTTAAT
CTTTCATTGTATTGTGA
>c03856
AGACCTGTTAAAGTGCACATTTTACATTCAGCATTAAAATAGATAAGGCACTTATTAAAA
GAGAAAACTGTTACTAACAGGGTTAAACAACTTGACTAAA[C/T]GTGTAACTGCTGCTC
ATCTGCATTGTAGATGATTATTTTTTTTCCTTCACCAGAACAGCAATCTCTGCAGGGCAG
GAACATTGAAAGAAATGATTGATCC
>c03884
GCCCCTGATTCTCGTGCTGAGAGCTCTCCTCACACCGCCAGCACCCGGAGCTCTTGCCAG
AGGAGTTTGGAAGYGTGGCTGCTTGGCTGCCAGCAGCATC[A/G]CTGCTAGTAGTGAAC
CCCTTCCCTGAAGTTCCCTTTGTAATGTCAGAGTCCCAGCAATTTACAGAACTGCTCTTT
CCTTCCTTCTGCCTGTCACTTAATC
>c03886
ATATTTGACATGGGTATATATCAGTTGCTGAGGAGATTACCATAATATTAATTTTGATCC
TGAAAGTAAGAAATGGTAATGTACATCAGTTGAAATACAG[T/C]AACACCTTGACAACG
CACAAACAAACGAGCACCTTTGTGGCTATCACTTTCAACTTACGAATACTAACATATTTT
TAAATTGCTTTTCAAGGACATCTGA
>c03941
TCAATGTCTTTAAAAAAATGCAAAACAAAAACCCCCCAAAAATCTCTCCTCAGGAGAAGT
CCCTGCTAGCTGAGATTTTTTTCAAAACTGTTTCACACTT[A/G]CAGTATCTTTATAAT
CATGTTTATACACCCTTGAAAATAAAGGCTCATGTTGAGAATGGTGACAGGCCCTTAATT
ATAGAGGTGTTAACGGGTGACACTA
>c03999
GCCCCTGGAGAGGAACACGCCGTAGTGAGTAAGCACTTCTCAACACACTGAGTGAAGTGG
CTCAGTTTCAGTGACCAGAACGATGTAGTTTACTTGCTGC[A/G]TTCACTTTACCATGC
GAACACCATCCTAATATGCAAGAAACTGAAAATGAAAGGGCTGAAAATGATTTGGTACAA
AACCCAGAAGTTCTGGACATAAAAC
>c04037
ACCGTCTGATGGGCCGAACCCTCACTGTGGAGGTTTCTGTAGAGACCATCCGCAACGCCC
AGCAGCAGGAGTCCCTCCAGCACGCCACCAAGATGATCGA[C/T]GAGATTGTCAATAAA
CTTCTGGATGATTTGGAAGACGCCAAAATCCGCTTAATGTCGCTTTACGGCGCGTGCACG
TCGGACGTGCCGGCGGGACCCATCG
>c04058
CAACCAAGGTCAGCCAGTGGAAAGTAAGTTTGTTCTTAATAATGCAGAAGGACAGAGACA
AAATAGATAAGCTCCTCTCCCGGATGACTACAGAAAAGCC[G/A]CGTTATTTCTCATTT
ACAAAAGCTATGTATATCTTTATTACCCCCTTTTATTTTAAACAGACTTAAATGAAAGCA
GATTTTTTTAATAAAAGATTTTTCG
>c04120
TTGGCCCTTTACTACATTTTTTTCTTGTGGGAGTTGGTAGTGTGGTGTATGTAATACCTG
TAATGTATAACCAGGGTTTCTGTATTGGTGAATTGTAATG[T/C]GTCACATTTATGACA
TGTTAGTGGCTGTAAGAAAGTATGACTTTAGAAGTTGCTTACACTTAAAGTGAAACAGGA
AATAAATCAAATAACACAAACAACT
>c04140
AAGCCAGCAAACAGAACTGACTTGTTTGACAGGCTCTTATCACCAGGAAAGTTGATGGGC
CTCTGAACTTGCTCCTTCAGAGCTGCATGAAGCCCAATCA[C/T]GGCACACACCCTGGC
AAGGGGCTTTAATGACTTGTTTGGTGCAGGGCTGCTACAGCAGGGTGATTTCAAGGAAAA
TGGGGCTAGTAGGGAACAAAACGTG
>c04238
TTTGCAGACCTGCCCTAGGACAGCAAGACTTTACCCTTCCTTTTAAAAAAAAACAAACAA
ACAAAAACAGACAACCTGCAGGGTCGGGCAACAGCCTCTA[T/C]GGCTAAAAAAAATCT
GAGCCTCGCACTAAACTTCCCCAAAATCCTTTGTCTTTTCCTCAGCGTCACCATCTCAGT
CGAGTTTCCTATTTTGTCAGCTTGG
>c04306
TCCCTTAAGTCACTGCTCGCCAGCTCCTTCTGGTTTCTTGAAAGTGTAACTTCTGCAACG
TACTCTTTGCTCTATCGATATTCGTGATCAGCAAATACTT[C/A]TCACCGGTGAAATAA
GCTAATCCTTCAGCAATTATCTGAGCAAGTTCTTGGCTACTAAAGCAATAGCTTATGCCT
GTGATATTGCAGCCGCCTGTTCCCT
>c04434
ATGCTATGGGGGAAGAGGCCGCAACATCTGCTAAGGACATCGGCCACAACCTCTGACACC
AACCACTCGCACCATGGGAGCCACATCGTGCATTGACAAC[G/A]CACCTCCCGGCTTTT
CTGGCACATGGGTTTGCTGTCCATGGCTCCCCATCACAAGGCACCAATCGCAAGGAAGCA
GGAATGGGGCCACGCCAGGCTACCT
>c04488
CTCCCTGCCCTGGGCAGGGACACCTCCCACCAGACCAGGTTGCTCAGAGCCCCATCCAGC
CTGGCCTTGAACACCTCCAGGGATGGGGCATCCACAACTT[T/C]CCTGGGCAACCTCTT
CCAGTGCCTCACCTCAATCATAGCAAAAAATTTTTCTGATATCTATCTATTTTCTGCTCT
GAAAACTAATACCAGACAAGCAGGT
>c04579
TGACGTCACCATTGGTAGCAGCTACCGGTTTACGCTGTAATTTAGACACAATTTCACTCT
TATTGTATGGACCCTACTTTAAGTGATGGTAGCATTCTTC[A/G]TGCTAAATTTTCTGA
TGGTCCTTTCTTTTTACTTGGTGGAGTTGGAATATTTTTCTCATTCTTGGTTTTGTTTGG
GGTTTTTTTTTNTTTGGGTTTTTTT
>c04597
TCAGTAATTACTGAAATTTGGTGACATGTATTTTTAAGTTCTTTTGGGGATGGAAGTTAG
GTTATGTTTTAAATGCAGCATCTGATTTTTGTTGCTCACT[C/A]TTATTTCCTCTTGCT
GAACCCAGGTGATTTTTCTTTCTTAATATTGGCATAACCTTCCTCTGTGTCCAGTGCTCA
AGTTTTTGAGAAAATACCTGAGAAT
>c04610
TGTGCCTGGGTTTTTTGTTTTAGTTTTTTTTTCTTAAGAAGAACATACAATTCTTAATTT
TTTGGAAATAAGATTAGGGTTAGAGGGTTACATACATATA[T/C]ATGCTTTTAGTGGAA
TTTTTTTTTTAACCTAATTTGCTCTACTTAAAGGAAAACTGCAGTGCCTTCTTCAATGAC
TTCCCGTCAAATTTCAAAGTATTTA
>c04639
CTTCAGCATTGCCATATTACACATGAATTGTGGTTAAACCTTCCCAAGGATGGCACAAGC
TGCATTTAGAACATAACCCACCTCTGAACGCAGTGATTGC[A/G]CTAGTTAACTATTTC
TCTGGTGGAAGCTTGATTTGGTAGATTATTTTTTTCTGGTAATTCTGAAAAGCCTTATAT
GTACAGTGCCTTCATGCAAATGTTG
>c04680
TCCCGTGTCCTTGCTCTCTTGTGCTGCCCTGGGCTGTGAGCCCCACAAAGCCAGCCTGGG
GAGGACCTGCTGGCCCCGCTCCCTCTCTGGGGCAGGAAGA[G/T]GGAGCACAGACTCCT
TTCTGGCTCTTGGTGTTCTTTGTACTGGGACCTCCACGCAGAGCAGCCTCGTTTACCTCT
TTTGACTCAATAAAGTTCTGCTGCA
>c04687
TCGGGGGGGAGGGGCCCGGCGGCGGCGAGGAGCGCAGCCATGGTGAACTTCGCCCAAGCT
[C/A]TGCGGGATCACTGGGTCCACATCTTAGTTCCCTTGGGATTCGTGGTTGGATGCTA
CCTGGACAGGATGAACGATGAGAAGCTGTCTGCCTTCAGGAACAA
>c04771
TGAATTATCTTCTCAATACCTCAAGTGTGTTGAGTTGCTTTGAGCTGAGTGTATACTCAA
AACCTGGAGTGTGTTGAGTACTTGTGGACTGATGATTGCC[A/G]CGACGAAGCAACGGT
CTGTCTGTGTCGTGGCTGGTAGTGAGGAGGTGTGGGGAAGCCCAGAGTCCCACAGAGGCT
GAATTCTCCATTTCTCTCCCCAACC
>c04828
TGTTTAAGCTCTTTTATTCTGAAAAATGACTAGTTTCTAAGACAATCACAAAAAAACAGG
CGGGTATTACTGGGAGGGGGGTATTTAAACGGACCCCACC[G/A]TTCTGCAGTGACACT
TCTGATGGTGCATCTTGGCCAAAGGAGTCTGTGGAGTCGGTGAATGCAAACCCTTTTCTA
TTAAAAAATACCCTTTTCTAGAAAA
>c04938
TTTCTTTGTCTACAAGAAGGTATTGTCTGCGCCGTGGCCGCTGCCTCCCAGCAGTCCAAA
CAGA[G/T]AGTATCATCAACGAGCAAACAGGCAGTTGCCAGCGTGTGACACATCATCTC
GGTGACCCGACAACTGACTGGGGTTGTGTGGCATTCTTCAGTGTGGAAA
>c04976
TGAGGAAGAGAGGAAAAGATGCAAAAGAATCATAAAACCATAACAAAATTTCATTCCACT
TTCCCAACCTGCAGTCAAGTGCATGTTCATAGAGATTAGG[T/C]ACTAATCATATGCTG
GTAAACCAAACAGTTCTGGTTTGAAATCTTCCATGGAGTTCAGCAGTAGTGTTGCCTCCT
TTTTAAGATCTGGATTTAATTTTTC
>c05040
GGGTTCAGAGGTTTCTGAGGGTGGGGATTGGCAGGGTGGGAAGCAAAATTGTCTTGGAAA
TTAGCRGAATTAGAAACCCAAGATTATGATTTTGCAAACA[T/C]GCAGTGGACTCTGGA
AGGACAAAGTTCTTCTTAAAAGAAAAGGATTTTTTAGAGAAGTTTCATGGTAATTGGCAT
GGGTGCCTCATTGAAAAAAAAAAAT
>c05067
CTTACCAAATAGTTATATCCACTAACCTTATGTCTGTATTTCCTCTTTTAAGACCTTATT
TTGGAGAATAGTCTGAAACGTTTTTATTCATCCTGTCAGA[C/T]AGTGTCAGATACTTT
AGGCCACCTTTTCAGACGCTCTGAACATCTGCAGCTCCTGCTTGACTCAGGTGAGAAGCC
TGGATGGTTAAAAGTTATGGAAGAC
>c05079
GCCGGCCCTACCGTCGCTACAACGCCTACCGCAGTGGCTTCTATGGGCCGTGCTAAAGCA
TGAGGAGCAAGTAGATGGAATGACCAGGAACGCTGAAGCA[T/C]GATCCAACACAGGAC
TGAGCTCATGGCCATGGTTTTCAGAAGTGATGTTAGATACTCACAATCTGAAGTTAGTGG
ATCTGTGGGAGCTAGGCATCTCCTA
>c05084
TATTAATCCTGCATGCTGGACATGTATGGTAATAATTTCTATTTTGTACCATTTTCTTGT
TTAACTATAGCATGTTGATCATCGATCATAGATTTCTGTT[G/A]TTGTTTTGTTTCATC
GATAAGAAAAGCATCACAAGTTATCAAACTTTTTACTGCTTGTGCAGTTTTGTTCGTTGG
TTTTGCTCTTATTTTCTTTTATGGT
>c05201
AATATCTGCCTGAATAATTAACCAGAAGTGGTTGTTTGCGTTGATAGTCAATGCGTAGCT
GACTAGCTCTTTTACTGTAACAGCCACAGCTTCAAAGTCC[G/A]CTGATTGAAGATTGG
GGATGGATGAGGGCCAGATGGAAATGTGCTCTGCTGCAATATCGTTCACAATATCTTCCC
GAACATTATGAAGCTTGACAAACAG
>c05249
TTGGGAAYYAGGTACAGCTCCACACTTGAGATATGTCCTGCTACAACCAGTGTGTGCCCT
GCCGGCCCTGCGGCCCGACCCCGCTGGCCAACAGCTGCAA[C/T]GAGCCCTGTGTCAGG
CAGTGCCAGAACTCCASYGTCGTCATTGAGCCTCCTGCTGTGGTGGTGACCCTGCCCGGC
CCCATCCTCAGCTCCTTCCCTCAGA
>c05265
AGAAAATCAGGAAGAGAAATGATGTAAATAGATTTTTCAGAAGATCTGAGCATCTACAGG
TGCATTTAAGGGCAGCCCCAGATGCTCAGCCCTTCCTAAA[C/T]GCTATGTCCCACAGT
TCAGCCACGTATCTACATCCTGCTTGTCATCTCCTGGACATTCCTTTGTCAGCAGCAGCT
CTCATTAGGTTTAGCATGGTCTGCA
>c05267
GCCAGGGTTTCCAGATGGGTTGAGCATCCTTGTTCCCTCCTGCAAAGGAGGGAGGGAAGC
GAGGTGCCAGCCTGTGTTGTCTGGAAACATGGCCAGCTGA[C/T]GTCTTCCACTACTCC
TGCTTTCTTCTCCACATCATGAGTCCCTGTTGTCTCCTGCTGTCCTGTGCCACGGGTTCA
TCCTGAAGCAAGTCGAGAACCATCC
>c05269
GAAGACCATAATAACGCGGAAACTAGTGGATGGACAACTGGTGGTGGAATGTGACATGAA
TGGTGTCAAGTGTGTGAGAGTCTACCAGAAAGCATGAGAA[T/C]GTCTTCATGTTCAGA
AGGAACTTGCTACAAACAACTCAGTTCAGTGGACAGAGCTCCTTTACACTCCGTATTTTC
CTTTTCCCTGTTTTCTAGTATTTCA
>c05277
TGAGATGTCAGTATGAAACGCTGATAGCGCGCAACCGCAAGGAAGTTGAGGATTGGTACG
AGTGCAAGATTGAGGAGGTGAATCGGGAAGTTATTACGAG[C/T]GGTCAGGAGGTAGAG
ACGTGCAACAACCAGGTCACGGGAACTGAGGCGCCAATTGCAAGCCCTGGAGATCGACCT
CCAGGCTCAGCTCAGCCAGAGAAAT
>c05306
GCACTCCGACTTAAGTCCTATTTTTCAGGAACATGGAAGGGGAAGTTTTCTGTGTCAGGA
TCCCAGATTCCTACTCACTAGTTATTAAATGCTTTACGAC[T/A]GAGTAGCCTGAAGTT
ACCACAGCAACTGATAGCACTTCTGCTCCTTGCTCTACTACAACGGCCACATACGTTGTC
AGACTCATTTCCCAATTACTTCCTT
>c05335
GAAGTTATCTAACTCCTTCCGGTGAACACGTTAGCAAACCTTCAGCTCTGCAGCAGCAGC
AGGTATTTGCTACCCTGATGGTAACTGTAAAACAACCTGA[G/C]AATATCCCAACTGCT
CCGGAATAAGGGCACTGCTGTCATCAAGGTGTCCCTTTGAGACCGGAGCAGGGATGTGGG
GTGTTTGTTTTTAAGGTGATCAGTA
>c05337
AACTGAAAACACAGAGCATAAATGAGAACAGAATACAGATACTACAGGACTCTAAGATAC
CTTATATACAAGTAAAATTCCCACATATATCAGTATGTAT[A/G]TTCTACTGCCTCCTC
AAGAAAAGTTGCTCCCTCCAAAAAGGCAAAAAATGAAAAAGATTGACTTTATTTGGATCT
TAAAACAGCTCTTCATAAATTCATC
>c05338
TGAGATGTTCAAAAACAGATAATGCAGAATGGTCGATCCAAGGCATGACGGCTTTGCCCC
CTGAAATAGAGAGACCGTACAAGGCAGAGCCAGTTATATG[C/T]AGCTCATCTTCCTGT
TTATGTGGCAGTTTATTCCTCACCCTGTTGTTCGTTGTACATGTCCCAGCCAGCACCGTA
GGAAACCTCGGGCCCTTTGTATAAT
>c05355
AATACAAACACCCAGGAGCACTTTGATTGCAGTTTCACAACATGTCACCGGTGGCCCTWT
TGCCAAATGAAACATGGCAATCTGCCAGCACAAGGGATGG[T/C]GCTGTAAGGTAATTT
GATTTTCCTATAATCAAAAAAAAAAATATAAATTWCCAACAAAAGGCTTATCAGGAAGAA
AAT
>c05376
GCCACCAGAACCCAGAATGTCCTGGGCGAGAAGGGACGCCGCATCCGGGAGCTGACGGCT
GTCGTGCAGAAGAGGTTTGGCTTCCCCGAGGGAAGCGTTG[A/C]GCTCTATGCCGAGAA
GGTGGCCACGAGAGGTCTGTGTGCGATCGCTCAGGCAGAGTCCCTGCGGTACAAGCTTCT
GGGAGGTTTAGCGGTGCGTCGAGCC
>c05378
TCCACAGAAAAACTCCTAAAGGGCAGCAGCCTCTCCGTGTGTTTGGAGACACCTATGCAG
CTTCGTGAGATACAGAGCAAGGAAACCTCTTCTTAACACG[C/T]ACAAACCTTAGGTGG
AAAACACTTAACTCTGCGTTAAGAAATGTTTCTTTAGAAGGTTACCTGAAGGAGCTTTTG
TTTAAAAACCATTACTTGGCTTTAT
>c05379
GCAGCAGCCATGGGGAGTAAGACACGAAGCTCGATGGAATCCTGCTCTGCCGGGCACGTA
CCCTGTGCCCAAAGGGCGGGCAGCAGGACGAGCAGCCACC[G/A]TGCAGCAAGTGATTA
TTCACAACCTGCCCAAGGACATGCAGTTATTATTATTACTGTACCTTATGCCAACATCCT
GCTACTGGCAGTCCGTCTGGTCCCT
>c05404
AATAAAACAAAAGGATGAATGCCATGCCATAATAGTCTCCAAAAGTCCATTTCCAAGCAA
AGARAAAAAAAAATAATTATACCGTACATGACCAGCATGC[A/T]GGGTTTTTTATTAAT
ATAATGTCTCTTTTTTCATAGTCTTTCGAAACAGTTATAGTTCATTGTTGCTAAGACAAA
ATAGCAAGCGTAATGCATGAGATGA
>c05419
AAATGTTAAGAGTATATTTAGGGCATCTGGATGCTTTATTTGCCTAACTGTGTGCTTCAT
GAGGCTTGAATTTTTGTTGCCTGTGCAAAGAGAAAGCTGG[C/T]ACTGTGCAGCGATTG
GTTTGCCTCTTCATGAAGGCAAAAAAAGGTTGCAGATTGTATTTGGACTCCAATTATTCT
CTAACAGCAGTGACTGAAATAAAAA
>c05438
CTTTCAGCACACTCCATTACAGGACATAACAAAACAACATTAAAGGCTACTGATCCTGTG
GAGGTTTCTCTTTCTACTGTACCACACCAAACCTTTGATA[T/C]GCAGCAAGCATACAG
TTATCTTCTCAATTCAGATGTGAGTTTGAAGTCCAGCTCAAGTTAAGTATCACATTTTTG
ATGGCTATGAGATAGCAGACTCAAA
>c05463
ATTTTTGGTATTTTCTTACAAATGTCTGCTAATTGTGTACATTCCAAGTACTCGAAGCGT
TGAGTTTTCTTGTACTGAAAAAAGAAAATGTACAAAACTG[T/C]GCATGGTTTCAAATG
TTACTAGATATTATAAATATATATATAATTTATTGAGTTTTTACAAGATGTATCTGTTGT
AGACTTGTTGACTTTAACATTTCTT
>c05466
CTTCTTGTTTGTTGGTTAGAAATCTCCTAGGAGGAACTAAAAAACCCTTTTTTTTTTTTT
GGAAGATATAGGATTTAGCACTTGAAAATTAGAAGGGAGC[G/A]TGTGTGGTGATAGAG
AGCGTTGATTTGAGTAGCGCTGTTAACTCCCGTCCGTGCTTTTTAAAGTGTATGTTATCT
TGGAGAATTAGTGTGTGTTGGACCT
>c05494
TAATGCTCAGTGCTTATAAGGGTGCTTGTTTGAGTATACGCCATAATTATCATCAGTTAC
ACAGACCAGAGGCTCTGAAACATGTAAAGATGTCTGATAC[A/G]TCAGCCAGAACGTGG
GGACATTGTGAATGTGTTCTTTTTCTCTCTGGAAGTGATTTAGGGGAGAATTWAGGATCC
TC
>c05497
CTGCTATCCATTTTAACAGATGAATATATTAACCTCCTTTTTTTAATGTGCTGATTATTT
TTTGCTCAACCTCAAACCTTTCTACAGTGAAAAAGCTATA[C/T]ATATTGCAGTGAAGC
CAAATACATATTTTTATGTAAACTCTGTGTGTACTTAGATGCATATGTGTGTTCTGCATA
AATTCCAGGATTAAGTTCTGTGAAT
>c05498
ATGCTTGCGCAGCGAGGTTCTTTTTAATCTGAGTTTGTGTCATATAACTACTCAGTCTTT
TCACTTGGCTTTTGGTTCTTCCTCGTGTTTCCATCTCTCG[T/C]AGCTATCTTCCATTT
GGCAGCTATAACACATCCTGATGCAATGGTGGAGCTCTTCTTTTGTCTGTATTAGTTTAA
ACAACTTTTGTTTCTTTATCTTGCA
>c05521
TTGTCTTTTGGGAGCAAAGCAAGGCCAACACATTAAAAGTAATAATAATAGTAAGAAACC
CAAATTGATCTGAGCAAAATGCATTCTCACCAGTCTAGCA[C/T]GATGCTAGCATTTTG
TCATTTTTTTTTTCTCTTAGTGGGAATGCTCTGAATTTCAGGAATTATTGCCCTACTTTT
TAAAAAAAGTGTTTCTACAGTTTGC
>c05538
AGGCCAGCTCTTCAGGAGCTTGGCTTCAGATGCTGTGCAGAGCCTGATTTCCAGAAAGGT
TCAATCTTGTTCAGCAGGTCTGGAAAGCCAGCCCCTGCTG[C/T]GGTGTACAAACGAAG
AGCAGCTCCTCCAAAGATGGGCCTTCAAGTATTTCAGGATCAGCCACAGGTAATGTGTTC
AAGCAGTCTAGAGAGACTGGTAGAG
>c05591
GGTGCTCTTTGAAGTACAGGCAGGATTTGAAGAGCGGCCTGTAGATTAATCTCGTTGGAT
TTCCTAACCAAATTCATTGTGATGGAAAAAAATAAAGCAC[A/G]CGACTGTACTTGTGA
TGACATCTCTTTAGAAGATGAAAAAGGTACAACGCCTCAGCGAGCCATTGAACGAAAAGG
CCAAGACTGGGAGACTTTCTGAAAT
>c05606
TTCTAATTCACAGCCTCATCTGCATGCAAAGCAGGATCACTGTCTGGATGAGACAAGTGG
AGCAAGGTCTTACCCTCTGCTTGGAGGTGCCTCTTTGCAC[A/G]TGTAGCCCTTGGGTT
GRTCAGGGCCTGCAGAGCGTTTCTCTTTATGATGCCCCCAGTGCTGCCTGGCTTTTCAGA
TCCTCACTGTTTGGCATGATTTTGT
>c05609
ACTCCAAACTCTGTGTTCATGGAGCGATTGAGCAGTAACACAGCTGCTTCCGGAGGAGAC
TGGGTGAAAAGGCTTTCAGGTTGATGGAAATGTGGCATCC[G/A]TGATAGCAGCRCTGG
TTTAATAAGCTTAATTGCCATTGCTAAGTGCTGATGTGCTGTGTGCTTTGACAGCTGGCT
TGTATCCACCTGTGCCTCAGTGATG
>c05665
CCGATGCCTAGAAAAAAGAGAAAAATGTCTTTACCATCAACAAGTACCACTCAGGTGAAG
AGAACAGGAGAGTCTGGGCTCAGGTATCATGTTGGCTGCA[C/T]GGAGTYGAAAGCACC
AGGATCAATCCTCTGTTCTTGGGTGACTCTTGACTGCAAGATGCCGGTTAATCTTGCGAG
TCTCGAGTGCCGGAGCAAGACCGTG
>c05711
ACCTCTGAGGGAAAACACAGTGAGTGCGTCACTACTGGCTGTTTAATCACGTGCAGCAGG
GCTGTGCAAACAATCAAGGTAGGAAAAGATTAGTCAGCCC[A/G]CTGAGAAACTGCAGG
TGGAGTTTCTTTTTAACCATTTTCTTTATAACCATGGTCCACGAGATTTGGTCATTCCTT
GGCTCATCTTCAAAATGGAAAGAGA
>c05731
CTGAGCGAGCAGCTCCTCAATTTGAGTTAGGGGAAATTCAGCCATTAAAGTACAGCAATT
CAGGAATAAATACCAGTGTAACCATTCACCAATGGCCTGT[A/G]CGTCCCTGCAGTCAG
AGAGCAAATAGTAAAAGCATCTGCAAGAGATAACTGAGAAAAGTAAGAAAATTGTCACTG
AGATTAAGTTCATTATAGCACCTGT
>c05767
AGCAGCTATCATTGGACCAGTATTAAAAGAGGGACATGTAATTTTTGTGTTTTAAAGAAA
TCAAGTTCTCTAGTGCTGAAAATGACATCTTCATAGGTAA[C/T]AGTGATTAACCCTCA
AATGCTGTAACTCCTCCTCTCCAAAGACTTTAAAACAAAATGAAGACAAGTGAAGCACCA
GGTGTAGATGCTGTAGAGCAAACGC
>c05776
CAGAGAAGCACTGAGCCAGAAATCTGCACTGCCCCTTTTCATTCAAGGAGGCAAACTGCC
GTTGCTGATGTTCCTATCCCCTCTCTCCCCTGTGGCAGTG[T/C]GAGCTAGAGCGGGGC
TTTGCGCAAGCACTAGCATTGAATGCAGAGTTGACACGTCACCCTCATCTGGAGGGGCTG
ATTTTTTGCTGGAGTTTCCTTTCAC
>c05811
GGTTATCATACTTCAATGACAGCCATGATTTCTGCACTGGAAGCCCTGCACTGTTTGCTG
KGTGGAATTCACACCCTGGCTGATCACCAGACTGCAGCAG[T/C]GGAGCACAACTTTTT
GGTGGATATTCCTGCCTCTGAATTTGGTAACCACTGACCTCRGTTTCCAATATCCATAAC
CAAGTGTGTCAGGAGTTTAGGCCCC
>c06207
ATATAACCACCATTTAAAATATGTATGGAAATACTGACCTGACTTTGAAATTATATTCTT
AACCTGTTGCAAATGAAGACAAGGTAAAGCCCAGGGCCAC[G/A]TCATCCAGTTACTCA
AGAACTTACAAGACAGTTTATATCCAGAGTCATAAGAAAGCACCACTTTCCATAACATAC
TTTGTATATCTATTGCTGAAGAGCA
>c06236
CTTGTAGTTGTGAAATTTCTGTTTAGGAAGGTAACCCATTCTGAATTCAAATCAATAGAC
CAAACCATCAGATTACAACATAATGTTGCTTTCTTGTGCT[G/A]CTCCATAAACCTGCT
TCTGTGTTTGTTGCGAGCATAACCTTTATGCTTTTGTTTACATTGTAGGAAACACAGTTC
TAGCCATGAGTTGTTTTGTTTTGTT
>c06242
TTTTTTTATTTTTTAACTAAACTGCAGACCTGCCATTGCAGTGCAGCCAAATACCGCTCT
AGCATGAAAGCTGACTGGTAGTAGTAAAAATACAATAGTC[A/G]CCAGTGTGCCACAAA
TGCATTTATTAAATGCAGAAATAGACATTTCTACAAAGGCCAAAATCTTATGTTGTATGT
TCCTTTCTTGTCATTACATTGTATG
>c06319
ACCTTGAAAGAGTCCCTACGGAGCAGGTATCAAAGTCATATCTTAAAACAGCTTTTAATA
AACATTCTCACATGACCCAGTCCTCGAAAATGTAAACGTA[T/C]GTATGAGAACCCTTC
ACATCCAGCATGTTAAAGAAGATGTAGCCTTCAGAAAACAGTTAAGGCAATCAGGTTTTA
GAAAATTACCAAGACAACGAGGAAA
>c06401
CCCATCATCTGCTTTCTGGCCTCTCTGCTGACACTCCTAAGCTACTTTTGAAGCGTTGAG
CGAAGCTGTGCTTGGCTTTGCAGTGAGATTTAGGTGAGAT[A/C]TTAGGAAGAAATTCT
TTGCTGTGAGGGTGGTGAGACACTGGAACAGGTTGCCCAGAGAAGCTGTGGCTGCCCCAT
CCCTGGAGGTGCTCAAGGCCAGGTT
>c06452
TACACCATGAGCAACAACAGTGGCTGCTGCGGTGGCAGCGGTGGCTGCTGTGGTGGCAAC
TAAACTCCGCTCTCTGCTGCCTTCCTCCTGGCTCATCTGA[T/C]GATGGATATGGATAT
GGATATGGACGTGGACATGGATATGGATACCGCCCTAAATGCTATTCCTCCTTTGCTTAG
AGACTGTATATCTTTCCTCTTCTCC
>c06460
GGGTTGGAAGGGACCTCTGGAGATCATCTAGTCCAACCCCCTGCCAAAGCARGTCCACGC
AGAGCAGGTTGCACAGGAATCTGTCCAGGAGGGTTTTGAA[T/C]GTCTCCAGAGAAGGA
GACTCCACTACCTCTCTGGGCAGCCTGTTCCAGTGCTCTGCCACCCTCACAGTAAAGAAG
TTCCTCCTCATGTTTAGGTGGAACT
>c06463
GGGCTGTCTAAAACTGCCATTAGATTTGCCTTTGTATGGAATTGGCTGATATGTTTTCCT
CTGTTACACTGTGATAACTTGTGGAGGTGTTCTTGCATAT[G/A]TTGTACTGATAGGTT
ACTTGTTGCATGTAAGGCGAATTTTTGTAAGTAAGAGGAATTCCAGGGATGTTCTGCAAA
AAGGGCCTATTCTGAGGTGATGTAC
>c06523
GGGGACACAGAGACACCTCTGGCTTTGCCCACAGCGGGCAATTTGAGCCACGGGGACGGA
TGGGACTCTTTTCTAGGCCTTGGAGAAAAAAAATTGGCTC[A/G]TTTAAAGTGCGTTTA
GAGTCTGAAAAGCATCTCCAAGAAGGAGCTTCCCTTACTCCTGCCCCCATCAGCTCCCCG
TTTATGAACCCATCTTCTCCAGGCT
>c06555
CAACCCTCGTRTTCRCCAGGCTCACCAACATCTGCATCCTTGAGCGTCCCACATCAAGTT
ACCATCCACCATCCACAGAACTTACCCCAAATCTTGGCTG[C/T]GTGGCCCTAGACCTG
TCCATCCGTACACGGCAAGGCATCAACACCAACCTGCTGGGCATGGGCACCCCMGGTTTT
GGG
>c06611
AAGCCTAAAGCCAGGTGCTGGACTTGAGGATGGAGCTGGTGGCCAGGGTTTCCAGATGGG
TTGAGCATCCTTTTTCCCTCCTGCAAAGGAGGGAGGGAAG[T/C]GAGGTGCCAGCCTGT
GTTGTCTGGAAACATGGCCAGCCAACGTCTTCTACTTCTGCTTTCTTCTCTGCATCATGA
GTCCCTGTTGTCTCCTGCTGTCCTG
>c06663
CTTTTTCTCAAGGCCTCAGACTCCTCCCTCTCTACCGACGAGGTCGCCTGCTTTGGACAG
ATCCAGTTGCTTACTCTGAGCTCTCTTCTACCTCCTTCTG[T/C]TTCTTCTTCTTCTTC
TTCTTGGTGCTGGGCTCACTGGCCACTTCTATTTGCTCTCCTCCACTCTCAGCTGCCTCT
TTGGCCTTCTTCTCTTTCTTCTTCT
>c06697
GGATTGACAACGCACCTCCCGGCTTTTCTGGAGCTCATGCTCACTCTACCTGCAACTCAG
ACCGGCTCCCTTCCACTTGGCATTCCTGCCTTTACACTCT[G/C]TTCTCTCAATAAACT
TCTCCTGCATCCCC
>c06774
TCTCAAGAGCCCAGGAAGCAGATGCTCGAGCCCAGGGAGTTGGTGGTGGCTGGGTTTGGC
CAGTTGTGGCACCTCCAGCTCTTTCTCCTGTTGTCTGACA[C/T]GAAGCACTCCCTGTG
GCTTCCTCCATCGAGCTTCTTGGCTCGGGAAGAGCAGGCTGGCATCTGGATTTTCCTGTC
ACCCTGTGGGGGATAGGGATGTATC
>c06941
AGCGAAGTGATTTTCATGCAGTTTAATGGAAAACCACTCAACTGCAGCTTTTTTTTTAGT
TACTGTGTATACATACTAAAAATCTGGGCGGTGTTGACAG[T/C]GATGGCGTTTGTACC
GAATGCCGAAGCGCTTGTGGCTTTAAAAAAAAAACCAACAAACAAACAAAAAAGAGAAAT
AATGAACCCCCAAAGATGTAAAATA
>c06964
TGTGAAGCACCCGTGCGTTTGAGTGCAGGCAGACCCTCGTTCCCGAGGCCATGCCCAAAG
TGAAGAGGAGCAGGAAGCCTCCCCCGGATGGCTGGGAGCT[C/G]ATTGAGCCGACGCTG
GATGAGCTGGATCAGAAGATGAGAGAAGCGGAGACCGAGCCTCACGAAGGGAAGAGGAAA
GTGGAATCCCTTTGGCCTATCTTCA
>c07005
AAATATGCAGCTTTTGATAAATAAATAAATAAATAAATACATATTCTTATGCAGACTTAG
ATACCTGAAAACTGGTTGCCTTAGTAAACCATTTATCTAT[G/A]CTAGTGAAGTGATTG
TCTTAATTCCGGAGGGTCTCTGTTGCTAACAGAAAAATGTAAGTTAATGATGTTATGGCT
CTGTAAACTTCCCTTGCTAATAATC
>c07037
AATATATATATTCAGAAATATTTCAGTTTGTTTCAGAAATACCTATAGGCCTCGTTACTG
TAAAGATTTCCAGGTAACTGTCACCCGTCCTCTACGCTTC[G/A]TACAGAGAAGGAGAG
AGACATCACTGGGAGGGAGGAGATGGACAGCAATACATGCCTTCATGCCTAATTAATTCC
CTCAGCTGTTTAATGATTTCCGTGA
>c07236
AGAGCCGCCAGCGAACTGCCATCAACTTCGTGGAGTCTGTTACTTTAGAAGATGACTCTA
AATGATTCTGGAATATGTGTAGAGTGGGGTTGGTTTGTCT[C/G]TTTGTCTGTTCGTTT
AAGCCTGATGAAGGAGGTTGTCCCAGACACCGAGGGAGATGAGAGCCCTACAGTCTAATC
TGCCACTAACACTGCCACTAACATT
>c07362
GCTTGTTTTATTTTTTTTTTTAGGAGATAATACGAGGCTATTTGCTAGCTTCCCTGATTA
ATTAAATCTCTGCTTGATAAAATATCATGCCTTGAAATAG[T/C]GTGTAGAAATGGGAG
AGTACATTCAAGTGCTTCCTTTTGAGCTTGGGTGGATCACACGCTGCAATTATTTCTGGC
AGATTAGATAGCAGGGCTCTGGCTT
>c07477
TTTACAGTGAGCTTTCTTTGCAACCATTAACTTGTACATAGCACACG[T/C]GGCATTAG
AGCTAGTGTGCCATATAAGACTTTAATTTTCTGAGCTTAATATAGTATTTAAATGTCTGC
GCAAGCAAGAGAAAACAAGTATATTCTTTGTG
>c07638
TTCGTGATGTCACTGAGTAAACAGTGGTAAAGTACACCTGGTTATAGACAGCTTGCTTAA
TGCAGATAACACTGTTAGACATGACAGTTGCTGTACCATT[A/G]TACTGAATGAAATAA
TAGTTGTTTTCTGAGCTTTCATTTGTATAAGATAGCAACTCTTATAAATTGGCAAATTGA
CGGTATCTAACTCTGTAACTTGTTT
>c08022
ATCACGGCTAAGTCTATGGATAATGGATTACAGAAGTGCTGAGCTCCCACGGTTCCCAGT
GGAGTCCATAAAAGCATGGCTTCCTGACATTAGACCTGCA[C/T]GAGGACTAGAATTTC
CAATCTGCAAGAAATTTAAATTCCACTGACCTCATTCAAAATTAGGATGAAATAAAAWTT
WAAAAAAAAAAAATANGAATTTTAC
>c08173
TTGGGTTTTTTCCTGGCGAGGCTGGTAGGAGTCTCCTGGAGAATTCATTTCTGGGGAAAA
GGTTTTGGGGGGGAAAAAATGAAAACCACCAACATATCGC[A/G]TCCGAGCCTTATGAA
CCGCTCTTCATCCTCCTCCTCCTCCTCCTCACCCTGGGGCTGAAGTTCCTCAACTTTTTA
AGTTGCCGGAAACTTTGCAATTTAC
>c08379
AACGTTTACCATCTACTCG[T/C]GCTGAATCCTTCCAAGGAGATTGCTCCAGCGTACCT
CTCCAGGTCCTCGCTTTGCTCCTTTTACCAAAAAATGCAAAACTCCATCGTGCATCTTAA
GGGC
>c08911
AAAACCTATACTTCATAGACCTTTTACTTCATATTGTAATGAAAAAGTTTGCATATCATA
GGCAGAACAGTGACTATGCTGGTGAATACTAAAAGTGTCA[T/C]AATACAATACGGTGT
AAAAATAAAATAAAATTTAAAAAAAAAAACCAAAAACAAACAACCAAACAAACCAACAAA
CGAACAAACAAAACAAAAAAAAGAA
>c09697
ATACGTGTGCCTTAAATTTCATGCAGCATGACCTCATCTTTTGAATGAAGATTTTAAAGC
AGTGGTATCAACGCAGAGTACGCGGGGGCACTAGTGGAGR[C/T]AGAGCGAGTGGTGGT
CTAGCGTGTCGGCAGCTTTAGTGAGGCGAACAGCAGCCTTTATCTCTTGCAAAGATGCCG
GAAGGTGTGGAAACTCATGACCAAC
>c09741
ATTGCTCGGGTGGAAGAGGCTGCAACATCTGCTAAGGACATCGGCCACCACCTCTGACAC
CAACCACTCGCACCATGGAATCCACAGCACGGATTGACAA[T/C]GCACCTCCCGGCTTT
TCTGGCACATGGGTTTCTTCTCCAGGGCTCTTCCTCTCAAGGCACAA
>c09783
GCACAGCAGTGTGCCACCAAGTATGGGCCGCAGCAGTGTGCCACCAAGTGTGTCTC[G/A
]CAGCAGTGTGCCACCAARTGTGTGCCACAGCAGCAGTGTGCCACCAAGTGTGTCTCACA
GCAGTGTGCCACCAAGTGTGTGCYACAGCAGCAGTGTGCCA
>c10020
GAAGACCATAATAACGCGGAAACTAGTGGATGGACAACTGGTGGTGGAATGTGACATGAA
TGGTGTCAAGTGTGTGAGAGTCTACCAGAAAGCATGAGAA[T/C]GTCTTCATGTTCAGA
AGGAACTTGCTACAAACAACTCAGTTCAGTGGACAGAGCTCCTTTACACTCCGTATTTTC
CTTTTCCCTGTTTTCTAGTATTTCA
>c10026
AGAAAGTGAAGTGCCCAGTTCGTCTGCGTTGCTGTTCTCCAGCCAGGTGGTTCCTGGATA
GTCTTCTCCTGGCTCCCTGGCACGTCCCCGGGTCGCTCTG[C/T]GTCACCGCAGAAGGA
ATATGAAGTGCTTTGTTCTGAAAAGAGGTGCCTGTTTTCCTGCCACTGCTCTGCTCTTAT
GTTCTGCTTTAAACATGAATAAAAT
>c10060
ACCTTCCACCAGACCAGGTTGCTCCAAGCTCCATCCAACCTGGTCTTGAACCCCTCCAGG
GATGGGGCAGCCACAGCTTCTCTGGGCAACCTGGGCCAGG[C/G]TCTCACCACCCTCAC
ACCAAAGYTCTTCCCCACATCTCATCTCAATCTCCCCTCTTCCAGTTTGAAGCCTTTACC
CCTCATCCTATCACTACATGCCCTT
>c10399
AACCAAAACCCAAGTATTAAATTGCTGGAACATTGCTGTTTTGAGTCCATCTTCTGCAAT
ATGACTTTCCAAGGTCGATTTGTAATATATTTGATTATTC[G/A]TGTGACTTGAGTCCC
ATTATGATCTTGAATATAATGGCCTTATTAAATGTGCATTTTCATAGGCATGGTCTTGAG
TGGAGTACTTCTGTTTCTGACCATG
>c10431
CAGTACATGTATCCAGCTGACTGTTATACTTTAGTAACAAAATAACCTTATGTATCCCCA
TGTCCATAAAACATGGCTCCAGCAATACATGGCATTAGCT[C/A]TTCTTAACACTGTTA
ACATGGAGAGTGCCACTTGAGTTAGGTCCAACACAGACACCAAGTAACAATGTTTATTTC
GGTTTACAGGGCATACCAATCAAAA
>c10531
GAAGGGACCTCTGGAGATCATCTAGTCCAACCCCCTGCCAGAGCAGGCCCACCCAGAGCA
GGTCCCACAGGAACGTGTCCAGGTGGGTTTGAATGTCTCC[A/T]GAGAAGGAGACTCCA
CCACCTCTCTGGGCAGCCTCTGCCAGGGCTCTGCCACACTCAAAGTGAAGAAGTTCCTCC
TCATGTTTAGATAGAACTTGTAATG
>c10553
CACAGGGACAGCCCTACCCTCCTCACCTAACAGCTAGGTAAATACTCTGTTGGAATCTAA
TACACTACTGTGTTTGCATTCCAGCTTCAATTCCTGATCA[G/C]TTATAGTGTAGTATT
TATATATATATATATTTTAAAAAACCATGCAATACGTGAATTGCAGTACTAGTTTAAAGG
AAAATAGTTTTGCTCTGTATATTTT
>c11056
ATTTTTTTTTTTTGTTWCTTAGAATGGCACACTGTAGCAAATCTCCAGGAATTGAATTCC
TTCTCAAATGATTTTATATATTTATAAAATCCTGTTAGTA[T/C]GCACTGAGAGTGAAC
GCACTGTAACGTCCCTGAACTGACCCTGGCGCGCTGATCCTGCGGTGGGAAGTTAACAGC
TCCTCCTCCCCGAGGCCCTGCCGCC
>c12157
GCTGCTAACACCTTCCCTGGGAGCAGAGCTGCTCAACCCTGAGTGAGCCTGAAAACCCCT
CTCCTAACAGCTCAGTTGAAAAAAGAATCACAGAATCACA[G/C]AATCTTCTAGGTTGG
AAGGGACCTTAAAGATCATCTTGTCCAACCGTCAACCTAACTGACAAAAATAGACACCCG
CACAACAAACAAGGAGCATCATCAA
>c12434
CTGGATTTGTTAGTTTAATTCAACACCCGCCTAGACACATTCCTGCACAACCTGCTCTTC
GTGGACCTACTTTGGCAGGGGGTTGGACTAGATGATCTCC[A/T]GAGGTCCCTTCCAAC
CCCGTATCATTCTGTGATTCTCACAGAGTCTGTAAGAAATCAGTACAGGTTGGGGCAGGG
TTCCTCACGGCCAGAAACCAAGGAG
>c13054
TCCCTGTCAGGGTCTTCACGAAGATCTGCATGCCACCCTCTCAGACGCAGCACAAGATGC
AGGGTGGACTCCTTCTGGATGTTGTAGTCTGAGAGGGTGC[G/A]CCCGTCTTCCAGCTG
CTTGCCAGCAAAGATCAGCCTCTGCTGATCTGGAGGAATGCCTTCCTTGTCCTGCAT
>c13436
GCAGAACTTTATTGAGTCAAAAGAGTTAAACGAGGCTRCTCTGCGTGGAGGTCCCAGTAC
AGGGAGCACCAGGGGCAGAAAGGAGTCTGTGTCTCATGGC[T/A]GTGGCAGAGATCCCA
GCAGGTGTCCATTGGCCTGCCCCCCAGAGAAGGAGCAGGGCCCAGGAGGTCCTCCCCAGG
CTGGCTTTGTGGGGCTCACAGCCCA
>c13699
AGATTATTAGATAGACAGTGACCAAAACCCAAGAGAGGCTGGATGCCATGAGTTCTGACA
GGCAGAGGGATCTTTCCAGAGCATGGCTTTCTTGCTCCAC[A/G]TGACCTCTCGTTGCA
GCATTCCAGATCCCAAGGGCTTGGCCCATCAACCCCACACAGCCTTTTGGTTCCCAGCTC
CTGCCCAGTGTGAGAAGTGGGAGGA
>c13700
AGGCCTGGGTGGATGCTATGGCGGAAGAGGCTGCAACATCTGCTAAGGACATGAGCTACC
ACCCCTGACACCACCCACTTGCACCATGGAATCCACGGCA[C/T]GGATTGACAATGCAC
CTCCCGGCTTTTCTGGAGCTCATGCTCACTCTACCTGCAACTCAGACCGGCTCCCTTCCA
CTTGGCATTCCTACCTTTACACTCT
>c13879
ACTTTCCAAACCTGGATCTCTCACTACTTGATATTTTTGCGTTAATTAAAACTGCAGTAT
GATAGCTGTGTTAGAGGGAGGGAAGAGCTGCTGCCAGAAA[T/C]GTCTGAACTAAGTGC
CATACTCATTGTCTGGGTAAGATTTGGGAAATTTAACCTCTGTACATAAAGAAATAACCA
GTTACTTAAACATCACATAGTAGAC
>c15031
GGACCTCGGGGTTTTCCCTGGAGAAGGGAGGAAGAGGAGCGTCCGGGAGGGGTGAAGGCT
CAATGAAGTACCCAGCCACATGGTATTTTATCGAGGGCTT[G/A]TTGCCAGCGCTTTCA
AAAACGGAGACTCTTCGCCTCTTTGTGTGAGACTGTGTTTAGGAATTGAGCAGCGAGAAG
AAATGGCTCTGCACGRGGTGGCATC
>c15312
TGCCGGACTGAGGAYGGAGCTGGTGGCCAGGGTTTCCAGATGGGTTGTGCCCCTTTGTTC
CCTCCTGCAAAGGAGGGAGGGAAGCGAGGTGCCAGCCTGT[C/G]TTGTCTGGAAACATG
GCCAGCTGACGTCTTCTACTACTCCTGCTTTCTTCTCCACATCATGAGTCCCTGTTGTCT
CCTGCTGTCCTGTGCCACGGGTTCA
>c15448
GCCGCCAGGTAGAGCAGCAGTAGGGAAAAGGCCAGCGCTTTGTGTGGAGCTTGTCCTTGG
GCAACGGGCCATTTTCTTTGCCTCCCTGAACCCTGCAGAC[A/G]TGTGTCTTGGTCTCT
GCCCTGTGCCACCGCATTTGCTCCTTCTCATTAAAGACTTGTGCAGACAAAAAAAANAAA
AAAAAAAAAAAAAAAAAAAAAAAAA
>c15904
TGAACTAAGGCACACTTKGGAGTAAGTATTCACAGGTGTTAAACCTAACCTTTTTCCCCC
AACACTTCCTAGGCCTAGCCGGTATGCCACGCCGATACTC[T/A]GACTACCCCGACGCA
TACACCCTATGAAACACTATATCCTCTATTGGCTCATTAATCTCAATAACCGCTGTAATC
ATGCTAATGTTTATCATCTGAGAAG
>c15975
TAGGCTCAACATCAGCTTCACTGTTTGTACATTTTTTATGTAAATAGTTGTCACAAGCGG
AAGAAGAATTATTTATTTCCATCTCTGAATTCCTTTTCAA[T/G]CACATCCAGGAAAAT
GATTCTCGGTTCCTAAACACATTTGTTTCCTTATTTAAGAAGATATTTATTAACAGTTGG
CAAAAATGCATACACGTTTCTGGTT
>c16182
AGTTCTGGCTCTGCCTCGCTGTTTACATTTGCAAATGTAGCAAACAAGGTAATGAAGCAA
CTATTTCTATTGCAGTAGGTATCTTTTTTTCTGTGTGTGT[G/A]CATTAAAGTTGTAAA
CGATAACATGAAATGAATGAAATTTGTGATATTAATGGTATGGAAAACAGAAGAATGAAA
TATTTTA
>c16211
GTTTGGAGCAGGAGATTCAGACCTACCGGTGCTTGTTGGAAGGAGGACAGCAGGACCTTA
TTCATGGAGGAGGGATCGGAGTAGGAACGGGTGTAGGAGG[C/A]GGCGTCATTAGGACA
AGCCACACTTACACGACCACTACAGCTGCCCACTGCCAGCCCCAAGTCCAACCCTGCAAG
ACCGGAGACATACAAGTGACCTGCA
>c16259
GGATTGACAATGCACCTCCCGCCTTTTCTGGAGCTCATGCTCACTCTACCTGCAACTCAG
ACCGGCTCCCTTCCACTTGGCATTCCTACCTTTACACTCT[G/C]TTCTCTCAATAAACT
TCTCCTGCATCCC
>c16312
GGCTGGTGGAAAGGCTTGTGGAAATAGCCAAGTGAGTAATCTAGTGGTAATAGATTAGGC
TATGAAGGGAGGGCTGTTACTTCTCTTAGCACCGTTACTA[T/C]GTATGTTTAGATCTA
TATTAGCACCTTGTTCCCAAGGGAAAAAAAAAAAAAAACAACAACAAAACAAAAACAAAA
GCGGTTCAAAAACCAAAGGAAGTGG
>c16533
TTCGGGGGTAGGGTAGGGAAGTCGAGGTGCCAGCCTGTGTTGTCTGGAAACATGGCCAGC
TGA[T/C]GTCTTCTACTACTCCTGCTTTCTTCTCCACATCATGAGTCCCTGTTGTCTCC
TGCTGTCCTGTGCCACGGGTTCATCCTGAAGCAAGTCGAGAGCCATCC
>c17179
GCCATGATTTCCAGATGGGTTGAGCATCCTTGTTCCCTCCTGCAAAGGAGGGATGGAAGC
GAGGTGGCAGCCTGTGTTGTCTGGAAACATGGCCAGCTGA[C/T]GTCTTCTACTACTCC
TGCTTTCTTCTCCACATCATGAGTTCCTATTGTCTCCTGCTGTCCTGTGCCACGGGTTCA
TCCTGAAGCAAGTTGAGAGCCATTC
>c17880
AAAAAAGAAAAAAAGAAACCCCCTCAGATTTAGCTGGTTTGAACACCCAGGCAGCTCAGC
ATTTTGGTTGTTGCCTTCCATATTCCTGAGCAGGCTTCAA[G/C]AGCTGCTCAGAATTT
GAATGGATCTTGTTTAAGGAATGGGCAAAAAAGCAAAACTTTAAAATAAACAAAAAAAAA
ACCCACAAAAAAACCCCCTAAAAAA
>c18068
CCACGGAGCTGCTCCGAATTTCTACGGACTGTCTGCTTTAGCTCTGCCTTTTTCTTCCTT
TTTCAAATGCATGTTTGCCGTTGAGTCTGATCCCAGGTCT[G/A]CATTATCTAGTTACA
AGAGAAAGAAACAAAAAGTTCCCTCTCCTTCCAATATCATTGTCGTTTTCTTCTCTTCTT
AGTTACACTTCGCAGAGCATATACT
>c18140
AACCTGCATTTATAAAATAGTTGATTAAAAATTATTTYCCTTCTTTCTTGTTTAACTAAT
TACTA[G/T]CATGGAGGTACGGATACCAAATGATGGAGATATAGGGCAGGGTTAACATT
ACTCGGACTTGGCTTCCTTATCATCAGATGCTTCAGCAGCTGGTGCCTCA
