# Supplementary material for: Gene expression divergence and nucleotide differentiation between males of different color morphs and mating strategies in the ruff
Source: Ecol Evol. 2012 Aug 31;2(10):2485–505. doi: 10.1002/ece3.370 (PMC3492775; doi:10.1002/ece3.370)
Supplement: Supplementary file 6 [file ece30002-2485-SD4.csv]

Contig/Read	Start.BP	Repeat	End.BP	Type	Comments	PRIMER_LEFT	LEFT_TM	LEFT_GC_PERCENT	LEFT_START	PRIMER_RIGHT	RIGHT_TM	RIGHT_GC_PERCENT	RIGHT_START
c00010	791	(ACTG)^4	807	Tetranucleotide	Forward	AGGATCAGCCTGCCTTCAG	59.852	57.895	756	ATGCCATTTCTGCACAAGC	57.918	47.368	1145
c00027	188	(AC)^11	210	Dinucleotide	Forward	TCTCACATCCTCAGTGCCG	59.858	57.895	154	CGAGCTCACACCACGTTAG	58.999	57.895	450
c00060	644	(AACGT)^4	664	Pentanucleotide	Forward	NA	NA	NA	NA	NA	NA	NA	NA
c00065	874	(GTTT)^4	890	Tetranucleotide	Reverse: complement of AAAC	TCCTGTTGAGATGGGCCTG	59.774	57.895	805	CCTCAGCACACGTATTTGCC	60.292	55	1182
c00113	877	(AACGT)^4	897	Pentanucleotide	Forward	NA	NA	NA	NA	NA	NA	NA	NA
c00132	200	(CCTT)^4	216	Tetranucleotide	Reverse: complement of AAGG	CAGTACAGCTCAGAAATCTTGGG	59.826	47.826	38	GCTCTGCAGCTAACGAATCC	59.804	55	269
c00155	1032	(AAAG)^7	1060	Tetranucleotide	Forward	NA	NA	NA	NA	NA	NA	NA	NA
c00155	1060	(AAAC)^6	1084	Tetranucleotide	Forward	NA	NA	NA	NA	NA	NA	NA	NA
c00202	743	(AAAC)^4	759	Tetranucleotide	Forward	TAGGCTCTGAGGGCACATC	59.242	57.895	536	GCCATCTGTGGACATACGTG	59.451	55	798
c00208	440	(AAGG)^4	456	Tetranucleotide	Forward	CTGTGGCCCTAGCAGATGG	60.61	63.158	409	TCTTGCCTTTAGGGCTGGC	60.766	57.895	858
c00299	1612	(AACGT)^4	1632	Pentanucleotide	Forward	NA	NA	NA	NA	NA	NA	NA	NA
c00355	212	(AAAC)^4	228	Tetranucleotide	Forward	ACTGAAGCAGTGATGTCCAC	58.578	50	54	ATCTGGTTGTAGCCTGCCG	60.533	57.895	496
c00537	1888	(AATG)^4	1904	Tetranucleotide	Forward	ACATGTATGCGTGGCTTTCC	59.655	50	1541	AGCATGACTGAACATACAACTCTG	59.834	41.667	1948
c00584	624	(AT)^11	646	Dinucleotide	Forward	AATTTAGTGACCTGCACTCTTG	57.39	40.909	491	CAGCACCCAGCCTAGAAAC	58.887	57.895	675
c00602	806	(AACG)^5	826	Tetranucleotide	Forward	NA	NA	NA	NA	NA	NA	NA	NA
c00612	768	(ATTTT)^4	788	Pentanucleotide	Reverse: complement of AAAAT	ACATGCTTTACTGAAAGGAAGCC	60.263	43.478	633	AGCATATAAACTCCATTGCTAGGTG	59.779	40	825
c00691	843	(AC)^11	865	Dinucleotide	Forward	AGCACATAGACCCTAACGAGG	59.733	52.381	625	GTTCAGCGAAAGGTCCGTG	59.868	57.895	907
c00738	1828	(ACAG)^4	1844	Tetranucleotide	Forward	TCAGTCGGACGCTGACTTC	60.158	57.895	1497	ATGTGGTAGCCGCAGTTTG	59.19	52.632	1944
c00776	518	(ACGT)^7	546	Tetranucleotide	Forward	NA	NA	NA	NA	NA	NA	NA	NA
c00821	325	(CAGT)^4	341	Tetranucleotide	Reverse: complement of ACTG	CACTTCTCGATCACAATGAGG	57.189	47.619	125	AGGATCAGCCTGCCTTCAG	59.852	57.895	373
c01266	614	(GTTTT)^4	634	Pentanucleotide	Reverse: complement of AAAAC	TCTTGTACATTCAATTCAGGCAAAC	59.323	36	568	CGCACATCATGAGAACCCTG	59.731	55	774
c01314	473	(AAAC)^4	489	Tetranucleotide	Forward	TTGTTCTGCAAGAGCTTCGG	59.517	50	378	GAAGACAGCTTAAATTGAATAAGGG	57.245	36	527
c01350	1231	(ATTT)^4	1247	Tetranucleotide	Reverse: complement of AAAT	GCCTTGACCCAAATGCCAG	60.158	57.895	941	GTCATTCAGCCCAAAGAGCC	59.939	55	1310
c01416	1010	(AAAT)^4	1026	Tetranucleotide	Forward	GCATAAAGCTGCCAGTCGG	60.012	57.895	625	TCAAGCAGAAACCCACTTTG	57.21	45	1063
c01440	1366	(ATTT)^4	1382	Tetranucleotide	Reverse: complement of AAAT	TTCTAGCAACGTGAAATGAGC	57.661	42.857	1235	CTGAGAAGAGCTGAACACCG	59.032	55	1414
c01535	84	(ATCC)^8	116	Tetranucleotide	Forward	GACCCTTCCAGCCCTGTTC	60.762	63.158	8	ATGGGACTGTTGTCGGAGG	59.778	57.895	371
c01564	93	(AAAC)^4	109	Tetranucleotide	Forward	NA	NA	NA	NA	NA	NA	NA	NA
c01567	11	(ATTT)^4	27	Tetranucleotide	Reverse: complement of AAAT	NA	NA	NA	NA	NA	NA	NA	NA
c01570	799	(AT)^11	821	Dinucleotide	Forward	CGATTCCATGCTTTCCCACG	60.362	55	602	TGCTGAGGTATGATCTCTATGAAC	58.435	41.667	873
c01596	187	(AT)^10	207	Dinucleotide	Forward	GGCTGACTTACGAACATTCGAG	60.143	50	0	CCCAGGAGAACAAGGTCCC	60.081	63.158	314
c01646	2	(AGAT)^4	18	Tetranucleotide	Forward	NA	NA	NA	NA	NA	NA	NA	NA
c01716	495	(GGAT)^4	511	Tetranucleotide	Reverse: complement of ATCC	ATGGGACTGTTGTCGGAGG	59.778	57.895	236	ACCCTGTCCTGGTTTGAGG	59.617	57.895	621
c01860	8	(GTT)^8	32	Trinucleotide	Reverse: complement of AAC	NA	NA	NA	NA	NA	NA	NA	NA
c01871	818	(ATTT)^6	842	Tetranucleotide	Reverse: complement of AAAT	ATCCGCTGTTACCCTCCAG	59.549	57.895	710	TAAAGTGGCAGCGAAGCTC	58.899	52.632	1007
c02059	1115	(GT)^15	1145	Dinucleotide	Reverse: complement of AC	NA	NA	NA	NA	NA	NA	NA	NA
c02098	96	(ATTT)^4	112	Tetranucleotide	Reverse: complement of AAAT	CCCTTGGAAACCAAAGTTGC	58.512	50	11	AGACCTCTTCTTCACTGGGC	59.788	55	400
c02314	1047	(CCTCT)^4	1067	Pentanucleotide	Reverse: complement of AGAGG	GAACCTCAGCGCGAAACTC	59.942	57.895	1007	CCCGGATCACTGAGTAGGC	60.008	63.158	1411
c02368	1380	(ATCC)^4	1396	Tetranucleotide	Forward	ACCCTGTCCTGGTTTGAGG	59.617	57.895	1256	GCACCACGGTCTGTTAAGC	59.866	57.895	1484
c02372	512	(CTGTT)^4	532	Pentanucleotide	Reverse: complement of AACAG	AATGCAGGCTGTTTCAGGG	59.096	52.632	400	AGATGGTAAACTGTGGGCATC	58.763	47.619	572
c02412	309	(GTTT)^4	325	Tetranucleotide	Reverse: complement of AAAC	CAAGGAAGGGCTGTTTGCC	60.083	57.895	252	TGGATGAGCAAACCTGCGG	61.428	57.895	641
c02419	969	(ACCG)^5	989	Tetranucleotide	Forward	NA	NA	NA	NA	NA	NA	NA	NA
c02512	7	(AGAGG)^6	37	Pentanucleotide	Forward	NA	NA	NA	NA	NA	NA	NA	NA
c02664	103	(GTTTT)^4	123	Pentanucleotide	Reverse: complement of AAAAC	NA	NA	NA	NA	NA	NA	NA	NA
c03001	623	(AACG)^6	647	Tetranucleotide	Forward	NA	NA	NA	NA	NA	NA	NA	NA
c03005	20	(AAGG)^4	36	Tetranucleotide	Forward	NA	NA	NA	NA	NA	NA	NA	NA
c03125	255	(AGC)^8	279	Trinucleotide	Forward	GCAGGACAAAGACCAGTGC	59.788	57.895	18	GGGAGTGTTGCTTCTTGGG	59.106	57.895	438
c03214	365	(AC)^12	389	Dinucleotide	Forward	NA	NA	NA	NA	NA	NA	NA	NA
c03520	190	(GGTT)^4	206	Tetranucleotide	Reverse: complement of AACC	CACCCACATTGGTGTTCCC	59.404	57.895	32	CTGAAAGCTCCAAGACAGGC	59.585	55	283
c03590	224	(CATT)^4	240	Tetranucleotide	Reverse: complement of AATG	AGCATGACTGAACATACAACTCTG	59.834	41.667	180	ACATGTATGCGTGGCTTTCC	59.655	50	597
c03874	131	(AAAAC)^5	156	Pentanucleotide	Forward	ACTCTCATCATCCCTAAATGAAAGG	59.186	40	51	GGTGCATGTGTAGTCCAACC	59.585	55	333
c03904	324	(AGG)^11	357	Trinucleotide	Forward	AAGCAGGCGAGAGCTAAGG	60.232	57.895	217	CGGACACGCTGAAGAGAAC	59.289	57.895	385
c03972	740	(ACAT)^5	760	Tetranucleotide	Forward	AGCCGCTCAGTGATACCAG	59.933	57.895	563	CCTCTGAGTGAAGGTGCCC	60.459	63.158	867
c04120	33	(ATCT)^13	85	Tetranucleotide	Reverse: complement of AGAT	NA	NA	NA	NA	NA	NA	NA	NA
c04179	338	(AAT)^9	365	Trinucleotide	Forward	CCAAGTTGCACCCTTGCAG	60.38	57.895	151	AACACCAGAGAGGTGCTCG	60.083	57.895	460
c04362	708	(GTTT)^5	728	Tetranucleotide	Reverse: complement of AAAC	GATACCGGTGTGGGACGAG	60.306	63.158	384	AAAGTGAGTGAAGGAATCTTCTG	57.236	39.13	769
c04659	141	(GTTT)^4	157	Tetranucleotide	Reverse: complement of AAAC	ACTGGAACTTGAATCACCGC	59.227	50	51	CGTCTTTCAACCATCGGAGC	60.014	55	293
c04661	133	(CATT)^4	149	Tetranucleotide	Reverse: complement of AATG	CTGATGTCAGGCTGGTAAAGG	59.122	52.381	26	TCAAATGGTGTGAATAAACAGTGG	58.686	37.5	242
c04701	205	(ACAG)^4	221	Tetranucleotide	Forward	TTCTGTCGCTGGTGTTCCC	60.681	57.895	94	AATGAAGCTGGGAGCTGGC	61.142	57.895	400
c04782	301	(GGTT)^4	317	Tetranucleotide	Reverse: complement of AACC	GCTACCAGAGCTCCTTCCC	59.931	63.158	179	GCGGGAGAAATCCACCTTC	58.964	57.895	432
c04787	398	(CCTT)^4	414	Tetranucleotide	Reverse: complement of AAGG	CCACAGAGCTGCAAAGCC	59.776	61.111	219	GCCACTCTTAGCATTGCCTG	60.011	55	497
c04798	378	(CCTT)^4	394	Tetranucleotide	Reverse: complement of AAGG	TAGCTTGCTTACAGCTGCG	58.981	52.632	71	GCTCTGCAGCTAACGAATCC	59.804	55	447
c05065	464	(AAAC)^4	480	Tetranucleotide	Forward	GTTCTGCAAGAGCTTCGGC	60.231	57.895	371	CCAGACACACAGCAAGGTG	59.417	57.895	812
c05126	255	(GTTT)^6	279	Tetranucleotide	Reverse: complement of AAAC	TCGAGGAGGCCATGTTTCC	60.157	57.895	118	ACACAGAGCTGAAATGAGACAAC	59.951	43.478	358
c05156	505	(AC)^10	525	Dinucleotide	Forward	NA	NA	NA	NA	NA	NA	NA	NA
c05715	119	(GT)^12	143	Dinucleotide	Reverse: complement of AC	CCCTGGGTCTATGCCTAATC	57.604	55	26	GCCCTCAAATCTCAGCCAC	59.261	57.895	347
c05757	315	(GTTTT)^6	345	Pentanucleotide	Reverse: complement of AAAAC	ACACTTGATGCCAAACCTGC	60.08	50	243	AAGTTTGATTAGCAGATGCCG	57.707	42.857	412
c05803	483	(GTTT)^4	499	Tetranucleotide	Reverse: complement of AAAC	CAGTGCCCAGAAGTGATGC	59.565	57.895	342	TCCAGTTTGGCAGGAAACC	58.635	52.632	599
c05966	66	(GTTT)^4	82	Tetranucleotide	Reverse: complement of AAAC	TCAGAAGGTGGCTCCAATCC	60.151	55	25	TCCGGAAGCAAAGCATCAC	59.19	52.632	316
c06656	296	(AAAG)^6	320	Tetranucleotide	Forward	TGCGCGGTACGGAAATTAAC	60.014	50	243	GAACTTCTACGTGTAGCGAAG	57.243	47.619	479
c06742	634	(GTTTT)^4	654	Pentanucleotide	Reverse: complement of AAAAC	CTTTGCTCGGGTGCTTCG	59.859	61.111	584	ATTAGGAAGTTTATGTCGTTCCC	57.107	39.13	822
c06813	28	(ACTG)^4	44	Tetranucleotide	Forward	NA	NA	NA	NA	NA	NA	NA	NA
c07005	253	(AAAT)^5	273	Tetranucleotide	Forward	AATGCATGTAGCTGCCTCG	59.044	52.632	105	GCAAGGGAAGTTTACAGAGCC	59.943	52.381	426
c07222	538	(GTTTT)^4	558	Pentanucleotide	Reverse: complement of AAAAC	GTGGAGTAGAGGCCTGAGC	59.932	63.158	468	TGAAACCCAGAGTCCAGCG	60.383	57.895	802
c07661	802	(ATCC)^10	842	Tetranucleotide	Forward	CTTTGCTGCCCAGCTCAAC	60.453	57.895	559	GAGAGCCCGGAGTATCTGC	60.083	63.158	925
c07728	365	(AGAT)^4	381	Tetranucleotide	Forward	GGAAAGCAAGCCCAAGGAC	59.783	57.895	147	TCACCAAGAAATTAGTCAGGGC	59.085	45.455	455
c07905	1133	(AGAGG)^4	1153	Pentanucleotide	Forward	NA	NA	NA	NA	NA	NA	NA	NA
c08106	456	(AG)^11	478	Dinucleotide	Forward	NA	NA	NA	NA	NA	NA	NA	NA
c08177	286	(GTTT)^4	302	Tetranucleotide	Reverse: complement of AAAC	AGAAGTGCTGCTGGACACC	60.684	57.895	146	ACTACTTTCAGTACTATGTGATTGG	57.157	36	390
c08212	688	(AAAC)^4	704	Tetranucleotide	Forward	TGGTGCTCAGGGCTACTTC	59.778	57.895	435	GAGCACACTTGCGACATCC	59.94	57.895	750
c08377	1	(GTTT)^4	17	Tetranucleotide	Reverse: complement of AAAC	NA	NA	NA	NA	NA	NA	NA	NA
c08415	343	(AATC)^4	359	Tetranucleotide	Forward	GTGCTGTTCCCATGCTTCC	59.86	57.895	278	AATCCTTCATGACCCGCAG	58.27	52.632	566
c08547	80	(AAAAC)^4	100	Pentanucleotide	Forward	NA	NA	NA	NA	NA	NA	NA	NA
c08773	543	(AT)^12	567	Dinucleotide	Forward	NA	NA	NA	NA	NA	NA	NA	NA
c08816	1147	(AACGT)^4	1167	Pentanucleotide	Forward	NA	NA	NA	NA	NA	NA	NA	NA
c08816	1167	(AACG)^4	1183	Tetranucleotide	Forward	NA	NA	NA	NA	NA	NA	NA	NA
c09001	134	(AAAAC)^4	154	Pentanucleotide	Forward	TTTGGTTTCAGACGCTCCC	58.733	52.632	17	ATTTCCTTGCGAGTTGGGC	59.483	52.632	463
c09145	215	(AAAC)^4	231	Tetranucleotide	Forward	ACTGAAGCAGTGATGTCCAC	58.578	50	59	CAGGAAATCTCAGCAAGTGAAAC	58.963	43.478	290
c09281	303	(AAAAC)^4	323	Pentanucleotide	Forward	AGAGCGGACTGTTTGTCCC	60.383	57.895	86	GAGCGCTTCAAAGCCGTAG	60.014	57.895	507
c09487	285	(ATTTT)^5	310	Pentanucleotide	Reverse: complement of AAAAT	GCCATAGGACTCTAGGGATGC	60.215	57.143	143	GATGTGAAGAAGGCACGGC	59.938	57.895	398
c09516	186	(GTTTT)^6	216	Pentanucleotide	Reverse: complement of AAAAC	GGTGCATGTGTAGTCCAACC	59.585	55	4	GCTTGCAGAGTACAACCGC	60.231	57.895	351
c09532	215	(GAT)^8	239	Trinucleotide	Reverse: complement of ATC	ATGGCTGCTCCACCAGTTC	60.763	57.895	64	TGGTTAGTAGCCCACGCTG	60.158	57.895	297
c09532	215	(GAT)^8	239	Trinucleotide	Reverse: complement of ATC	AGCGTGGGCTACTAACCAG	59.856	57.895	280	GTTTCAGGGAAGCAGTCTCG	59.309	55	468
c09532	355	(ATT)^9	382	Trinucleotide	Reverse: complement of AAT	ATGGCTGCTCCACCAGTTC	60.763	57.895	64	TGGTTAGTAGCCCACGCTG	60.158	57.895	297
c09532	355	(ATT)^9	382	Trinucleotide	Reverse: complement of AAT	AGCGTGGGCTACTAACCAG	59.856	57.895	280	GTTTCAGGGAAGCAGTCTCG	59.309	55	468
c09597	219	(GAT)^9	246	Trinucleotide	Reverse: complement of ATC	TTCTGTGTCCATTGCAGGC	59.106	52.632	127	AGCAAGCTACAGTCGGGTC	60.158	57.895	461
c09885	399	(AACC)^4	415	Tetranucleotide	Forward	TGGGAAGGGTTGACCAAGG	59.925	57.895	316	CCACTGGTAGTTTAGCGCC	58.975	57.895	742
c09970	112	(AC)^15	142	Dinucleotide	Forward	NA	NA	NA	NA	NA	NA	NA	NA
c10450	268	(ATTTT)^4	288	Pentanucleotide	Reverse: complement of AAAAT	TGCTCCTTGAACCACCCAG	60.31	57.895	20	AGCACCATTTAGTCAGCCTTG	59.323	47.619	412
c10768	877	(AAAT)^4	893	Tetranucleotide	Forward	AGTGGACTCTGATCACAAGGG	59.868	52.381	686	GTCACAGGCATTTAGGCCG	59.641	57.895	1071
c10780	450	(ACTG)^4	466	Tetranucleotide	Forward	ACTCTTTGCATAACCTGAATGG	57.439	40.909	292	GACTCCAGACCACTTTGCC	58.813	57.895	669
c10794	12	(ATTT)^5	32	Tetranucleotide	Reverse: complement of AAAT	NA	NA	NA	NA	NA	NA	NA	NA
c11626	994	(ATTT)^4	1010	Tetranucleotide	Reverse: complement of AAAT	AGAGGTTGCTGTCCCTAGC	59.471	57.895	715	GAGTAAGTGGCATTTGGGTCG	60.012	52.381	1050
c11916	444	(ACTG)^4	460	Tetranucleotide	Forward	NA	NA	NA	NA	NA	NA	NA	NA
c12013	72	(AAAC)^4	88	Tetranucleotide	Forward	GTGTTCTTGGGAAGGGTAGTC	58.706	52.381	3	TCCTCGCCGTTAACTCAGC	60.527	57.895	292
c12352	147	(AC)^13	173	Dinucleotide	Forward	AGGTTGTCCAGTTTGAAGGTTG	59.746	45.455	12	CCCACCAGGGCTATGAAAC	58.566	57.895	357
1241_F435MEF05F6BWF	1	(AAC)^20	61	Trinucleotide	Forward	NA	NA	NA	NA	NA	NA	NA	NA
1241_F435MEF05F6BWF	91	(AACAGC)^4	115	Hexanucleotide	Forward	NA	NA	NA	NA	NA	NA	NA	NA
1241_F435MEF05F7OL3	16	(AAC)^11	49	Trinucleotide	Forward	NA	NA	NA	NA	NA	NA	NA	NA
1241_F435MEF05F7SJ2	100	(CT)^11	122	Dinucleotide	Reverse: complement of AG	NA	NA	NA	NA	NA	NA	NA	NA
1241_F435MEF05FO1XT	12	(AT)^10	32	Dinucleotide	Forward	NA	NA	NA	NA	NA	NA	NA	NA
1241_F435MEF05FP4WQ	1	(AT)^18	37	Dinucleotide	Forward	NA	NA	NA	NA	NA	NA	NA	NA
1241_F435MEF05FZMBU	53	(AACAGC)^9	107	Hexanucleotide	Forward	NA	NA	NA	NA	NA	NA	NA	NA
1241_F435MEF05FZMBU	1	(AAC)^12	37	Trinucleotide	Forward	NA	NA	NA	NA	NA	NA	NA	NA
1241_F435MEF05GAN8P	16	(AAC)^11	49	Trinucleotide	Forward	NA	NA	NA	NA	NA	NA	NA	NA
1241_F435MEF05GCYHC	1	(AT)^14	29	Dinucleotide	Forward	NA	NA	NA	NA	NA	NA	NA	NA
1241_F435MEF05GGBZ4	1	(AAC)^12	37	Trinucleotide	Forward	NA	NA	NA	NA	NA	NA	NA	NA
1241_F435MEF05GGBZ4	55	(AACAGC)^9	109	Hexanucleotide	Forward	NA	NA	NA	NA	NA	NA	NA	NA
1241_F5VM4SA01A1FG5	47	(AAAAC)^4	67	Pentanucleotide	Forward	TCCTGATCATTGCTGACCC	57.563	52.632	14	TGCCGGTCGTTACCACATC	60.824	57.895	310
1241_F5VM4SA01A1VFS	1	(ACGTTT)^5	31	Hexanucleotide	Reverse: complement of AAACGT	NA	NA	NA	NA	NA	NA	NA	NA
1241_F5VM4SA01AEFFG	5	(CTTT)^4	21	Tetranucleotide	Reverse: complement of AAAG	NA	NA	NA	NA	NA	NA	NA	NA
1241_F5VM4SA01AF0I2	61	(AAAT)^4	77	Tetranucleotide	Forward	NA	NA	NA	NA	NA	NA	NA	NA
1241_F5VM4SA01AFPQC	14	(AT)^11	36	Dinucleotide	Forward	NA	NA	NA	NA	NA	NA	NA	NA
1241_F5VM4SA01AJJS9	11	(AT)^11	33	Dinucleotide	Forward	NA	NA	NA	NA	NA	NA	NA	NA
1241_F5VM4SA01B7RF7	8	(AT)^10	28	Dinucleotide	Forward	NA	NA	NA	NA	NA	NA	NA	NA
1241_F5VM4SA01B8F5W	188	(GT)^13	214	Dinucleotide	Reverse: complement of AC	CCACAGGGCTATGAAACTGC	59.654	55	4	TCCTAGTTTGTAAGGTTGTCTGAAG	59.255	40	349
1241_F5VM4SA01BD0GR	61	(AT)^20	101	Dinucleotide	Forward	NA	NA	NA	NA	NA	NA	NA	NA
1241_F5VM4SA01BD0GR	17	(AT)^13	43	Dinucleotide	Forward	NA	NA	NA	NA	NA	NA	NA	NA
1241_F5VM4SA01BEBV3	5	(AC)^13	31	Dinucleotide	Forward	NA	NA	NA	NA	NA	NA	NA	NA
1241_F5VM4SA01BHFVY	81	(AAAC)^4	97	Tetranucleotide	Forward	AAGCGCGGTTAGAAGTGTC	58.91	52.632	3	TTTGGGTAAGGACCACGGG	60.004	57.895	295
1241_F5VM4SA01BMU7W	184	(CAGT)^4	200	Tetranucleotide	Reverse: complement of ACTG	NA	NA	NA	NA	NA	NA	NA	NA
1241_F5VM4SA01C6G8U	60	(AGG)^8	84	Trinucleotide	Forward	NA	NA	NA	NA	NA	NA	NA	NA
1241_F5VM4SA01C6QDH	30	(AAT)^10	60	Trinucleotide	Forward	NA	NA	NA	NA	NA	NA	NA	NA
1241_F5VM4SA01C6U4X	104	(AC)^13	130	Dinucleotide	Forward	CCTTCTGGTCAAAGGACACTTC	59.62	50	0	TACCGTGAGCGTGTTCTCC	60.158	57.895	160
1241_F5VM4SA01C6VF8	76	(GTTT)^4	92	Tetranucleotide	Reverse: complement of AAAC	GGTTGTGTCTGCTGTTCTACC	59.607	52.381	14	CGTCTTTCAACCATCGGAGC	60.014	55	226
1241_F5VM4SA01CGL7R	68	(ATTT)^4	84	Tetranucleotide	Reverse: complement of AAAT	NA	NA	NA	NA	NA	NA	NA	NA
1241_F5VM4SA01CGUSW	136	(AAAT)^4	152	Tetranucleotide	Forward	TAAGCTCCACAAGCGTCCC	60.457	57.895	63	TGCCTAAAGTGGTAATTGGCTG	59.681	45.455	243
1241_F5VM4SA01CIBTA	163	(AGGG)^4	179	Tetranucleotide	Forward	NA	NA	NA	NA	NA	NA	NA	NA
1241_F5VM4SA01D9Y62	246	(GTTTT)^4	266	Pentanucleotide	Reverse: complement of AAAAC	CCATTGTCAGCAGTAAGCCTC	59.741	52.381	173	GTCTCCGCAAATCCACTGTC	59.662	55	357
1241_F5VM4SA01DE6X0	40	(AAAT)^6	64	Tetranucleotide	Forward	NA	NA	NA	NA	NA	NA	NA	NA
1241_F5VM4SA01DE6X0	3	(AAT)^10	33	Trinucleotide	Forward	NA	NA	NA	NA	NA	NA	NA	NA
1241_F5VM4SA01DJM33	112	(AAAAT)^4	132	Pentanucleotide	Forward	NA	NA	NA	NA	NA	NA	NA	NA
1241_F5VM4SA01DMV5B	38	(GTTT)^4	54	Tetranucleotide	Reverse: complement of AAAC	CGTGGTGCTCAGGAATATGG	59.161	55	0	TCATCATGGACGGCCTCTG	59.931	57.895	276
1241_F5VM4SA01DN8TO	290	(AAT)^9	317	Trinucleotide	Forward	NA	NA	NA	NA	NA	NA	NA	NA
1241_F5VM4SA01DOBRB	160	(ATCC)^4	176	Tetranucleotide	Forward	CCTTCCCTCTCGACTTCAGG	59.937	60	50	TGTCTATGAGGCACGGCTG	60.232	57.895	241
1241_F5VM4SA01DULFE	2	(AT)^43	88	Dinucleotide	Forward	NA	NA	NA	NA	NA	NA	NA	NA
1241_F5VM4SA01DVI2L	7	(AT)^12	31	Dinucleotide	Forward	NA	NA	NA	NA	NA	NA	NA	NA
1241_F5VM4SA01E0K1F	313	(CTGT)^4	329	Tetranucleotide	Reverse: complement of ACAG	GTCGGCCAAATTCGGAAGG	59.937	57.895	50	AGGAGTCAACCTAAGTAACCCTG	59.945	47.826	381
1241_F5VM4SA01E1Y92	123	(ACGG)^4	139	Tetranucleotide	Forward	NA	NA	NA	NA	NA	NA	NA	NA
1241_F5VM4SA01EB4NW	285	(AAT)^8	309	Trinucleotide	Forward	NA	NA	NA	NA	NA	NA	NA	NA
1241_F5VM4SA01ECUNM	158	(GTTT)^5	178	Tetranucleotide	Reverse: complement of AAAC	ACTGCAGCTCCGTGGTATC	60.232	57.895	102	GCACGTTGTGGAGAAGCTG	60.158	57.895	350
1241_F5VM4SA01EGX4Q	1	(AT)^22	45	Dinucleotide	Forward	NA	NA	NA	NA	NA	NA	NA	NA
1241_F5VM4SA01ER5IU	252	(CAGT)^4	268	Tetranucleotide	Reverse: complement of ACTG	NA	NA	NA	NA	NA	NA	NA	NA
1241_F5VM4SA01EUHLZ	11	(CTTTT)^9	56	Pentanucleotide	Reverse: complement of AAAAG	NA	NA	NA	NA	NA	NA	NA	NA
1241_F5VM4SA01EZC6I	53	(GTTT)^4	69	Tetranucleotide	Reverse: complement of AAAC	GTGTAAAGGTGATGTCATTCCAAG	58.82	41.667	10	ATCGGTGACTTGCTGTACG	58.317	52.632	324
c12730	113	(AG)^10	133	Dinucleotide	Forward	TCCTGCAAGAGCGGTGTAG	60.158	57.895	8	AAATTGGTCCAGGCACAGC	59.402	52.632	324
c12805	239	(GTTT)^4	255	Tetranucleotide	Reverse: complement of AAAC	AATTAGTCGTGCCCGTTGC	59.569	52.632	80	CCTCCTCCCACCGTTCAAG	60.458	63.158	515
c12996	341	(ATTTT)^4	361	Pentanucleotide	Reverse: complement of AAAAT	NA	NA	NA	NA	NA	NA	NA	NA
c13231	38	(GT)^11	60	Dinucleotide	Reverse: complement of AC	NA	NA	NA	NA	NA	NA	NA	NA
c13327	152	(AACT)^4	168	Tetranucleotide	Forward	GAGGCTGAGCATTCATGGC	59.713	57.895	44	GCTCCCAAACTGTGCCTAC	59.189	57.895	278
c13411	121	(GTTTT)^4	141	Pentanucleotide	Reverse: complement of AAAAC	TGAATTCCAACACAGCGGG	59.109	52.632	24	AGCCAGGCACTGATACATAGG	60.077	52.381	375
c14162	11	(AC)^12	35	Dinucleotide	Forward	NA	NA	NA	NA	NA	NA	NA	NA
c15270	1274	(ATTT)^4	1290	Tetranucleotide	Reverse: complement of AAAT	AGTGCCGTTCCCTGACATC	60.458	57.895	1152	TGCGAGAAGTATCCCAGAGC	60.009	55	1551
c15381	177	(ATTTT)^5	202	Pentanucleotide	Reverse: complement of AAAAT	AGCGATTTGCTTGATTCCC	57.013	47.368	4	AGCTCCCTTGGCTATCGAC	59.628	57.895	358
c15387	596	(AAAC)^4	612	Tetranucleotide	Forward	AAACTGCCCGTTCCAGTCC	60.986	57.895	498	CGTATCTGTGTTGCCAGTCC	59.381	55	911
c15448	668	(AT)^42	752	Dinucleotide	Forward	NA	NA	NA	NA	NA	NA	NA	NA
c15449	384	(AC)^10	404	Dinucleotide	Forward	AGACTCGGGATGCAGAACC	59.856	57.895	314	CTTCTCAGCAAGGGCAAGC	59.861	57.895	693
c15897	162	(AAGGT)^4	182	Pentanucleotide	Forward	CTGCTGTCGCCATGAGTTG	59.939	57.895	78	ATAGCTCCCACCAGCCAAG	59.85	57.895	303
c16239	456	(GGTT)^4	472	Tetranucleotide	Reverse: complement of AACC	ACGTCCTTGCCGATAACAG	58.304	52.632	230	CCATGAGGTGCAGAACCAAG	59.582	55	507
c16326	240	(GT)^12	264	Dinucleotide	Reverse: complement of AC	TGCCCTGGGTAGAGCTTTG	60.081	57.895	193	ACACAGTTCACAACAGTAGGC	59.195	47.619	355
c16792	1004	(AAAC)^4	1020	Tetranucleotide	Forward	AAGGACTGACACGTTGGGC	60.98	57.895	859	TGGTTCAAGCCGAGATTGC	59.19	52.632	1079
c16837	108	(AAAG)^8	140	Tetranucleotide	Forward	NA	NA	NA	NA	NA	NA	NA	NA
c16837	150	(AAAG)^28	262	Tetranucleotide	Forward	NA	NA	NA	NA	NA	NA	NA	NA
c16837	1	(AAAG)^8	33	Tetranucleotide	Forward	NA	NA	NA	NA	NA	NA	NA	NA
c16837	37	(AAAAG)^15	112	Pentanucleotide	Forward	NA	NA	NA	NA	NA	NA	NA	NA
c16951	15	(CT)^174	363	Dinucleotide	Reverse: complement of AG	NA	NA	NA	NA	NA	NA	NA	NA
c17447	375	(GGTT)^4	391	Tetranucleotide	Reverse: complement of AACC	TCTGTCTGGTGCCCTTTCC	60.004	57.895	105	GCTGCCAGATGAACAAGCC	60.232	57.895	525
c17642	12	(ATT)^11	45	Trinucleotide	Reverse: complement of AAT	NA	NA	NA	NA	NA	NA	NA	NA
c17642	53	(AT)^37	127	Dinucleotide	Forward	NA	NA	NA	NA	NA	NA	NA	NA
c17642	139	(ACGT)^9	175	Tetranucleotide	Forward	NA	NA	NA	NA	NA	NA	NA	NA
c17653	904	(AT)^10	924	Dinucleotide	Forward	CAAGGCTGGCTTCAAGGTC	59.486	57.895	634	AAACACCGGGAAAGTGCAG	59.334	52.632	1004
190_F435MEF05F3J3B	1	(AT)^31	63	Dinucleotide	Forward	NA	NA	NA	NA	NA	NA	NA	NA
190_F435MEF05F58Y7	47	(AAAC)^4	63	Tetranucleotide	Forward	NA	NA	NA	NA	NA	NA	NA	NA
190_F435MEF05F8SUZ	3	(AT)^15	33	Dinucleotide	Forward	NA	NA	NA	NA	NA	NA	NA	NA
190_F435MEF05FS8G6	15	(AC)^11	37	Dinucleotide	Forward	NA	NA	NA	NA	NA	NA	NA	NA
190_F435MEF05FVIWA	3	(ATTT)^5	23	Tetranucleotide	Reverse: complement of AAAT	NA	NA	NA	NA	NA	NA	NA	NA
190_F435MEF05FYVX3	53	(ACGT)^5	73	Tetranucleotide	Forward	NA	NA	NA	NA	NA	NA	NA	NA
190_F435MEF05FYVX3	118	(AACGTT)^4	142	Hexanucleotide	Forward	NA	NA	NA	NA	NA	NA	NA	NA
190_F435MEF05FYVX3	180	(AACGT)^15	255	Pentanucleotide	Forward	NA	NA	NA	NA	NA	NA	NA	NA
190_F435MEF05FYVX3	9	(AT)^17	43	Dinucleotide	Forward	NA	NA	NA	NA	NA	NA	NA	NA
190_F435MEF05FYVX3	73	(AACGT)^10	123	Pentanucleotide	Forward	NA	NA	NA	NA	NA	NA	NA	NA
190_F435MEF05FYVX3	150	(AACGTT)^5	180	Hexanucleotide	Forward	NA	NA	NA	NA	NA	NA	NA	NA
190_F435MEF05FYVX3	568	(AACGTT)^4	592	Hexanucleotide	Forward	NA	NA	NA	NA	NA	NA	NA	NA
190_F435MEF05GDG0W	283	(AACC)^4	299	Tetranucleotide	Forward	CAAGCTGTTGGCTGAACCG	60.451	57.895	190	TGCAAGCATCACATTTCAAGG	58.447	42.857	464
190_F5VM4SA01A0Z31	20	(AAAC)^4	36	Tetranucleotide	Forward	NA	NA	NA	NA	NA	NA	NA	NA
190_F5VM4SA01A4WSK	310	(AAAC)^4	326	Tetranucleotide	Forward	ATCTGTGGCTGAAATCGGG	58.27	52.632	116	CAAGGAAGGGCTGTTTCGC	60.158	57.895	382
190_F5VM4SA01A7YI4	262	(AT)^10	282	Dinucleotide	Forward	AGACAAAGTCACCATTTCAGC	57.483	42.857	104	AGTAATTGGTTCCAGCCAAGG	58.964	47.619	319
190_F5VM4SA01ANMXJ	10	(AT)^15	40	Dinucleotide	Forward	NA	NA	NA	NA	NA	NA	NA	NA
190_F5VM4SA01AUWYF	192	(AAAC)^4	208	Tetranucleotide	Forward	CACTTGAACCAGGCACAGC	60.084	57.895	77	AAACTCTCCACCCAGCGTC	60.383	57.895	471
190_F5VM4SA01AZN6T	18	(ACGT)^4	34	Tetranucleotide	Forward	NA	NA	NA	NA	NA	NA	NA	NA
190_F5VM4SA01AZN6T	83	(AACGT)^7	118	Pentanucleotide	Forward	NA	NA	NA	NA	NA	NA	NA	NA
190_F5VM4SA01AZN6T	118	(AAACGT)^4	142	Hexanucleotide	Forward	NA	NA	NA	NA	NA	NA	NA	NA
190_F5VM4SA01AZN6T	34	(AACGT)^5	59	Pentanucleotide	Forward	NA	NA	NA	NA	NA	NA	NA	NA
190_F5VM4SA01AZN6T	180	(ACGT)^10	220	Tetranucleotide	Forward	NA	NA	NA	NA	NA	NA	NA	NA
190_F5VM4SA01B0G4H	109	(AAAAC)^4	129	Pentanucleotide	Forward	NA	NA	NA	NA	NA	NA	NA	NA
190_F5VM4SA01B89OA	2	(AT)^39	80	Dinucleotide	Forward	NA	NA	NA	NA	NA	NA	NA	NA
190_F5VM4SA01BCRN4	89	(AAAAC)^4	109	Pentanucleotide	Forward	AGCGTCAGGAAGCTGTTCG	61.112	57.895	47	GAGCTTTCCAGAACAGGGC	59.187	57.895	307
190_F5VM4SA01BF3JI	216	(AGC)^8	240	Trinucleotide	Forward	TGCTGGGAATCCATCTGGTC	60.224	55	24	GTTGGCCGGCAGGAATTG	60.164	61.111	303
190_F5VM4SA01BLLWE	261	(AGTT)^4	277	Tetranucleotide	Reverse: complement of AACT	NA	NA	NA	NA	NA	NA	NA	NA
190_F5VM4SA01BVHAF	109	(AACT)^10	149	Tetranucleotide	Forward	NA	NA	NA	NA	NA	NA	NA	NA
190_F5VM4SA01BVHAF	20	(AT)^43	106	Dinucleotide	Forward	NA	NA	NA	NA	NA	NA	NA	NA
190_F5VM4SA01C5278	2	(AT)^24	50	Dinucleotide	Forward	NA	NA	NA	NA	NA	NA	NA	NA
190_F5VM4SA01CAGY8	16	(CT)^10	36	Dinucleotide	Reverse: complement of AG	NA	NA	NA	NA	NA	NA	NA	NA
190_F5VM4SA01CD5N2	257	(GT)^11	279	Dinucleotide	Reverse: complement of AC	TTGGTGAGGACTGGGAAGG	59.309	57.895	208	ATTTCTTGTCCACGCTGCC	59.488	52.632	359
190_F5VM4SA01CWUME	2	(AT)^16	34	Dinucleotide	Forward	NA	NA	NA	NA	NA	NA	NA	NA
190_F5VM4SA01EBWOS	233	(ATTT)^4	249	Tetranucleotide	Reverse: complement of AAAT	TCAGCTACATGTGGGTCCTC	59.571	55	7	TGCACTCGCCAGAAACCAG	61.346	57.895	297
190_F5VM4SA01EDRF9	142	(AACC)^5	162	Tetranucleotide	Forward	GCATCTACTTGGTGGAGGGAC	60.9	57.143	87	TAGTGGCAGAAGGGAAGCC	59.775	57.895	319
190_F5VM4SA01EJ2UU	22	(AAACGT)^4	46	Hexanucleotide	Forward	NA	NA	NA	NA	NA	NA	NA	NA
190_F5VM4SA01EK8D5	92	(GTTT)^4	108	Tetranucleotide	Reverse: complement of AAAC	TGATCCTAAATGCTCCTCAATGC	59.632	43.478	39	TCCGCTGTTACTCCAGCAC	60.455	57.895	203
190_F5VM4SA01ESWRL	6	(ACAG)^4	22	Tetranucleotide	Forward	NA	NA	NA	NA	NA	NA	NA	NA
190_F5VM4SA01EWUB1	106	(AAAAC)^4	126	Pentanucleotide	Forward	NA	NA	NA	NA	NA	NA	NA	NA
190_F5VM4SA01EYDVW	1	(AT)^36	73	Dinucleotide	Forward	NA	NA	NA	NA	NA	NA	NA	NA
190_F5VM4SA01EZ0MM	29	(GT)^10	49	Dinucleotide	Reverse: complement of AC	NA	NA	NA	NA	NA	NA	NA	NA
c19080	342	(AT)^10	362	Dinucleotide	Forward	AGGGACTGCGTCTAACCAC	59.781	57.895	166	TCCCAGTGTCCTTTAACAGC	58.2	50	446
c19210	2	(AT)^57	116	Dinucleotide	Forward	NA	NA	NA	NA	NA	NA	NA	NA
c19210	240	(ACT)^16	288	Trinucleotide	Forward	NA	NA	NA	NA	NA	NA	NA	NA
c19210	126	(AT)^53	232	Dinucleotide	Forward	NA	NA	NA	NA	NA	NA	NA	NA
c19938	142	(GTTTT)^4	162	Pentanucleotide	Reverse: complement of AAAAC	NA	NA	NA	NA	NA	NA	NA	NA
c20200	26	(AT)^78	182	Dinucleotide	Forward	NA	NA	NA	NA	NA	NA	NA	NA
c20200	4	(ATTT)^4	20	Tetranucleotide	Reverse: complement of AAAT	NA	NA	NA	NA	NA	NA	NA	NA
c20287	32	(AT)^13	58	Dinucleotide	Forward	NA	NA	NA	NA	NA	NA	NA	NA
c20287	4	(ATTT)^4	20	Tetranucleotide	Reverse: complement of AAAT	NA	NA	NA	NA	NA	NA	NA	NA
c20343	124	(GTTT)^4	140	Tetranucleotide	Reverse: complement of AAAC	AGTTCATAACCAAAGCAAGGG	57.172	42.857	69	ACCAGCATTGCAGCTTTCAG	60.152	50	364
c20749	90	(CT)^10	110	Dinucleotide	Reverse: complement of AG	TGTGTGCCTTACCTGCATTTG	60.147	47.619	2	ACCGAGTAATCGCCTGTGG	60.232	57.895	257
240_F435MEF05FZPRD	6	(AT)^16	38	Dinucleotide	Forward	NA	NA	NA	NA	NA	NA	NA	NA
240_F5VM4SA01A03G9	140	(AACG)^8	172	Tetranucleotide	Forward	NA	NA	NA	NA	NA	NA	NA	NA
240_F5VM4SA01A03G9	99	(AAC)^13	138	Trinucleotide	Forward	NA	NA	NA	NA	NA	NA	NA	NA
240_F5VM4SA01A03G9	19	(AT)^29	77	Dinucleotide	Forward	NA	NA	NA	NA	NA	NA	NA	NA
240_F5VM4SA01A03G9	175	(AACG)^6	199	Tetranucleotide	Forward	NA	NA	NA	NA	NA	NA	NA	NA
240_F5VM4SA01AICF3	258	(ATTT)^4	274	Tetranucleotide	Reverse: complement of AAAT	GTGTTGCCTGCTTCCCAAC	60.38	57.895	8	TGCTGATTCCCAAGCGGAG	60.833	57.895	439
240_F5VM4SA01AOGVU	145	(GTTT)^4	161	Tetranucleotide	Reverse: complement of AAAC	NA	NA	NA	NA	NA	NA	NA	NA
240_F5VM4SA01B4AXD	130	(ATTT)^4	146	Tetranucleotide	Reverse: complement of AAAT	GAGCTCACAGGGACCAAGG	60.459	63.158	18	TGGCTGAGCATGGAGTTAGG	60.224	55	224
240_F5VM4SA01B6CT9	27	(CTGT)^4	43	Tetranucleotide	Reverse: complement of ACAG	NA	NA	NA	NA	NA	NA	NA	NA
240_F5VM4SA01BEKG8	180	(GTTT)^4	196	Tetranucleotide	Reverse: complement of AAAC	TCACTGTGCCAATGGAGCC	61.063	57.895	32	AGGGCTCTGTTAAGGCCAC	60.081	57.895	248
240_F5VM4SA01BKUYQ	91	(AAAAT)^4	111	Pentanucleotide	Forward	CAGTAGAAGCTACCTGAAGGAATAAC	59.793	42.308	15	TGCTCCTTGAACCACCCAG	60.31	57.895	351
240_F5VM4SA01BLKCZ	1	(AT)^20	41	Dinucleotide	Forward	NA	NA	NA	NA	NA	NA	NA	NA
240_F5VM4SA01BO36D	213	(GTTT)^5	233	Tetranucleotide	Reverse: complement of AAAC	ATGGATGAGAGCCGAATGC	58.431	52.632	73	GAAGACTGCTGTGGTTGGC	59.788	57.895	264
240_F5VM4SA01BP4CK	2	(AT)^60	122	Dinucleotide	Forward	NA	NA	NA	NA	NA	NA	NA	NA
240_F5VM4SA01C57XR	238	(AAAC)^4	254	Tetranucleotide	Forward	AGGGAAAGATGAGGCACTGG	60.151	55	143	ACAAGATCCAAAGGCAAACC	57.261	45	317
240_F5VM4SA01C9XSG	1	(ACGTTT)^8	49	Hexanucleotide	Reverse: complement of AAACGT	NA	NA	NA	NA	NA	NA	NA	NA
240_F5VM4SA01CGW77	356	(ACCC)^5	376	Tetranucleotide	Forward	NA	NA	NA	NA	NA	NA	NA	NA
240_F5VM4SA01COMDQ	1	(AT)^10	21	Dinucleotide	Forward	NA	NA	NA	NA	NA	NA	NA	NA
240_F5VM4SA01COMDQ	59	(AT)^19	97	Dinucleotide	Forward	NA	NA	NA	NA	NA	NA	NA	NA
240_F5VM4SA01COMDQ	30	(AT)^14	58	Dinucleotide	Forward	NA	NA	NA	NA	NA	NA	NA	NA
240_F5VM4SA01CVZ08	250	(AT)^11	272	Dinucleotide	Forward	NA	NA	NA	NA	NA	NA	NA	NA
240_F5VM4SA01D1BX7	154	(AAAT)^4	170	Tetranucleotide	Forward	TGGCTGAGCATGGAGTTAGG	60.224	55	70	GAGCTCACAGGGACCAAGG	60.459	63.158	279
240_F5VM4SA01DBAD1	224	(AAGG)^4	240	Tetranucleotide	Forward	TGGATCATGCACAGACGGG	60.533	57.895	79	ACACAACGGTCCTGCAAAG	59.34	52.632	321
240_F5VM4SA01DL4S0	382	(GT)^16	414	Dinucleotide	Reverse: complement of AC	NA	NA	NA	NA	NA	NA	NA	NA
240_F5VM4SA01DSEKU	308	(AACG)^6	332	Tetranucleotide	Forward	NA	NA	NA	NA	NA	NA	NA	NA
240_F5VM4SA01DV3T5	70	(GCTT)^4	86	Tetranucleotide	Reverse: complement of AAGC	TCCTCACCCAGTGAAGGTC	59.007	57.895	11	ACGCTTAGGTGGCCAGTC	60.085	61.111	379
240_F5VM4SA01E3JQY	27	(AT)^10	47	Dinucleotide	Forward	NA	NA	NA	NA	NA	NA	NA	NA
240_F5VM4SA01EONX3	43	(AT)^10	63	Dinucleotide	Forward	NA	NA	NA	NA	NA	NA	NA	NA
240_F5VM4SA01EONX3	1	(AT)^15	31	Dinucleotide	Forward	NA	NA	NA	NA	NA	NA	NA	NA
240_F5VM4SA01ER0UT	209	(AAAC)^4	225	Tetranucleotide	Forward	GATGGAGGATCAGTCGGGC	60.382	63.158	93	ACTGACACTTCAATCCCAGAAG	58.756	45.455	333
240_F5VM4SA01ES56E	175	(GT)^10	195	Dinucleotide	Reverse: complement of AC	NA	NA	NA	NA	NA	NA	NA	NA
240_F5VM4SA01ET7YP	197	(CT)^15	227	Dinucleotide	Reverse: complement of AG	NA	NA	NA	NA	NA	NA	NA	NA
242_F435MEF05F5C1T	2	(AT)^21	44	Dinucleotide	Forward	NA	NA	NA	NA	NA	NA	NA	NA
242_F435MEF05FLO2A	1	(AT)^16	33	Dinucleotide	Forward	NA	NA	NA	NA	NA	NA	NA	NA
242_F435MEF05FQJH9	4	(AT)^16	36	Dinucleotide	Forward	NA	NA	NA	NA	NA	NA	NA	NA
242_F435MEF05FR9U0	143	(CT)^11	165	Dinucleotide	Reverse: complement of AG	ACACAGCCTCTGGGTTCAG	60.005	57.895	101	ACGGAGTAGTGACTTTAATTTCC	57.062	39.13	268
242_F435MEF05FVSM6	2	(AT)^16	34	Dinucleotide	Forward	NA	NA	NA	NA	NA	NA	NA	NA
242_F435MEF05FWHS4	203	(CTGT)^4	219	Tetranucleotide	Reverse: complement of ACAG	AGAGGTTGAAGCCCACCAG	60.004	57.895	119	AACCAAGATGCTGGCACCC	61.373	57.895	331
242_F435MEF05GAX9R	170	(AC)^11	192	Dinucleotide	Forward	NA	NA	NA	NA	NA	NA	NA	NA
242_F435MEF05GBLY6	340	(AAAG)^4	356	Tetranucleotide	Forward	NA	NA	NA	NA	NA	NA	NA	NA
242_F5VM4SA01A0HBF	311	(AACGT)^5	336	Pentanucleotide	Forward	NA	NA	NA	NA	NA	NA	NA	NA
242_F5VM4SA01AF7K0	2	(AT)^23	48	Dinucleotide	Forward	NA	NA	NA	NA	NA	NA	NA	NA
242_F5VM4SA01B11KH	16	(AACCT)^4	36	Pentanucleotide	Forward	NA	NA	NA	NA	NA	NA	NA	NA
242_F5VM4SA01B301Z	170	(AACCT)^4	190	Pentanucleotide	Forward	AAGCGAACCAAGCTTTCCC	59.409	52.632	36	TCGGCGTGTAGAGGAACTG	59.862	57.895	262
242_F5VM4SA01BLIT7	14	(AGGT)^4	30	Tetranucleotide	Reverse: complement of ACCT	NA	NA	NA	NA	NA	NA	NA	NA
242_F5VM4SA01BV73S	1	(CT)^11	23	Dinucleotide	Reverse: complement of AG	NA	NA	NA	NA	NA	NA	NA	NA
242_F5VM4SA01BVMVL	263	(AAAT)^4	279	Tetranucleotide	Forward	ACCTGGTTGGTGAACAAATG	57.191	45	125	CTGGAAGGGAAAGCAAATCCC	59.94	52.381	341
242_F5VM4SA01C7T7I	9	(CTT)^51	162	Trinucleotide	Reverse: complement of AAG	NA	NA	NA	NA	NA	NA	NA	NA
242_F5VM4SA01CF9VB	111	(AAAT)^4	127	Tetranucleotide	Forward	ACACACTCAGCCCTGGAAG	60.005	57.895	39	ACAGATGAGCTGGCACTGG	60.459	57.895	372
242_F5VM4SA01CU0R9	98	(GT)^14	126	Dinucleotide	Reverse: complement of AC	NA	NA	NA	NA	NA	NA	NA	NA
242_F5VM4SA01D4ZTQ	212	(AC)^11	234	Dinucleotide	Forward	NA	NA	NA	NA	NA	NA	NA	NA
242_F5VM4SA01DPLSX	373	(AC)^14	401	Dinucleotide	Forward	NA	NA	NA	NA	NA	NA	NA	NA
242_F5VM4SA01DYCKV	312	(AAG)^16	360	Trinucleotide	Forward	NA	NA	NA	NA	NA	NA	NA	NA
242_F5VM4SA01DZSTL	60	(AT)^11	82	Dinucleotide	Forward	NA	NA	NA	NA	NA	NA	NA	NA
242_F5VM4SA01E041A	4	(ACGGG)^4	24	Pentanucleotide	Forward	NA	NA	NA	NA	NA	NA	NA	NA
242_F5VM4SA01E1D9V	36	(AACC)^4	52	Tetranucleotide	Forward	NA	NA	NA	NA	NA	NA	NA	NA
242_F5VM4SA01EAXCB	4	(AGT)^11	37	Trinucleotide	Reverse: complement of ACT	NA	NA	NA	NA	NA	NA	NA	NA
242_F5VM4SA01EG1WK	242	(GTTTT)^4	262	Pentanucleotide	Reverse: complement of AAAAC	GGTAGCGAGGACCCGATG	60.009	66.667	82	TGCATGAAGATAAACCGTGCC	60.011	47.619	325
242_F5VM4SA01EM37B	151	(AC)^10	171	Dinucleotide	Forward	GGGTTCAGTGCAGGCTC	58.266	64.706	54	AGCTGGCAAGAGTCACAGG	60.384	57.895	219
242_F5VM4SA01EU2GF	60	(AT)^11	82	Dinucleotide	Forward	NA	NA	NA	NA	NA	NA	NA	NA
267_F435MEF05F1P8S	3	(AGT)^10	33	Trinucleotide	Reverse: complement of ACT	NA	NA	NA	NA	NA	NA	NA	NA
267_F435MEF05F877C	19	(CTTT)^8	51	Tetranucleotide	Reverse: complement of AAAG	NA	NA	NA	NA	NA	NA	NA	NA
267_F435MEF05F90XD	11	(AT)^14	39	Dinucleotide	Forward	NA	NA	NA	NA	NA	NA	NA	NA
267_F435MEF05F9KWH	171	(GGAT)^4	187	Tetranucleotide	Reverse: complement of ATCC	TATCCCAGGAGCCCGGTAG	60.619	63.158	62	TTCCCTCTCGACTTCAGGC	59.478	57.895	292
267_F435MEF05FL5YF	41	(ACAG)^4	57	Tetranucleotide	Forward	NA	NA	NA	NA	NA	NA	NA	NA
267_F435MEF05FMOVX	2	(AT)^21	44	Dinucleotide	Forward	NA	NA	NA	NA	NA	NA	NA	NA
267_F435MEF05FXPKT	36	(AAT)^8	60	Trinucleotide	Forward	NA	NA	NA	NA	NA	NA	NA	NA
267_F435MEF05FXPKT	4	(ATTT)^4	20	Tetranucleotide	Reverse: complement of AAAT	NA	NA	NA	NA	NA	NA	NA	NA
267_F435MEF05GEPRM	1	(CTT)^16	49	Trinucleotide	Reverse: complement of AAG	NA	NA	NA	NA	NA	NA	NA	NA
267_F435MEF05GG9P3	79	(AAAT)^4	95	Tetranucleotide	Forward	TGAAGTATCAATAAAGGAAAGAGTCCC	59.741	37.037	8	TTCAATATGCGCCTTGCCC	59.634	52.632	286
267_F5VM4SA01A3U1I	7	(AT)^12	31	Dinucleotide	Forward	NA	NA	NA	NA	NA	NA	NA	NA
267_F5VM4SA01A5OOD	33	(CTGT)^4	49	Tetranucleotide	Reverse: complement of ACAG	AGGCCATGGGTTGGCAG	60.341	64.706	0	TGTAACAGGAGCCACAGGG	59.699	57.895	163
267_F5VM4SA01ALJ7R	6	(AAT)^9	33	Trinucleotide	Forward	NA	NA	NA	NA	NA	NA	NA	NA
267_F5VM4SA01AVC5R	38	(CTTTT)^5	63	Pentanucleotide	Reverse: complement of AAAAG	NA	NA	NA	NA	NA	NA	NA	NA
267_F5VM4SA01AVC5R	3	(GTTTT)^7	38	Pentanucleotide	Reverse: complement of AAAAC	NA	NA	NA	NA	NA	NA	NA	NA
267_F5VM4SA01AYMFH	163	(AAAT)^4	179	Tetranucleotide	Forward	ATTGCATGTAGCTGCCTCG	59.044	52.632	14	ACAGAGACCCTCCGGAATTAAG	60.009	50	282
267_F5VM4SA01BRPKC	11	(AAGG)^4	27	Tetranucleotide	Forward	NA	NA	NA	NA	NA	NA	NA	NA
267_F5VM4SA01C260B	2	(AAT)^12	38	Trinucleotide	Forward	NA	NA	NA	NA	NA	NA	NA	NA
267_F5VM4SA01C9ZC1	564	(AACGTT)^11	630	Hexanucleotide	Forward	NA	NA	NA	NA	NA	NA	NA	NA
267_F5VM4SA01C9ZC1	630	(AACGT)^6	660	Pentanucleotide	Forward	NA	NA	NA	NA	NA	NA	NA	NA
267_F5VM4SA01C9ZC1	655	(AACGTT)^10	715	Hexanucleotide	Forward	NA	NA	NA	NA	NA	NA	NA	NA
267_F5VM4SA01C9ZC1	715	(AACGT)^5	740	Pentanucleotide	Forward	NA	NA	NA	NA	NA	NA	NA	NA
267_F5VM4SA01CBVIM	13	(GTTT)^4	29	Tetranucleotide	Reverse: complement of AAAC	NA	NA	NA	NA	NA	NA	NA	NA
267_F5VM4SA01CD0NC	43	(ATTT)^7	71	Tetranucleotide	Reverse: complement of AAAT	NA	NA	NA	NA	NA	NA	NA	NA
267_F5VM4SA01CD8NI	219	(AAAAC)^4	239	Pentanucleotide	Forward	ACTGAAGCAGTGATGTCCAC	58.578	50	53	CAAGTGAAACGTCTCTTAACACC	58.668	43.478	286
267_F5VM4SA01CLOCG	117	(GGAT)^4	133	Tetranucleotide	Reverse: complement of ATCC	AATGTCTATGAGGCACGGC	58.361	52.632	47	ACGGAGTTGTCTAGCAGCG	60.526	57.895	201
267_F5VM4SA01CTCI2	18	(AG)^10	38	Dinucleotide	Forward	NA	NA	NA	NA	NA	NA	NA	NA
267_F5VM4SA01D68M7	82	(GATT)^4	98	Tetranucleotide	Reverse: complement of AATC	NA	NA	NA	NA	NA	NA	NA	NA
267_F5VM4SA01DG1HM	323	(AGG)^8	347	Trinucleotide	Forward	GTTTGTCAGGCGTTGTCCC	60.085	57.895	242	CGGATGACAGTGACCCAGC	61.193	63.158	394
267_F5VM4SA01DOZS9	325	(ATTT)^4	341	Tetranucleotide	Reverse: complement of AAAT	GAACCTTTGTCCAACCGCC	60.084	57.895	22	CCCGTTATCACGCAATCCC	59.421	57.895	462
267_F5VM4SA01DRKJJ	105	(AC)^10	125	Dinucleotide	Forward	GTGTGTAGATTGAGGCAGTTCG	60.079	50	55	AACAAAGTGCTCTGATGGAAG	57.202	42.857	206
267_F5VM4SA01DVMTP	9	(GAT)^8	33	Trinucleotide	Reverse: complement of ATC	NA	NA	NA	NA	NA	NA	NA	NA
267_F5VM4SA01ECB3E	107	(AC)^10	127	Dinucleotide	Forward	NA	NA	NA	NA	NA	NA	NA	NA
267_F5VM4SA01EK7GX	419	(CTGT)^4	435	Tetranucleotide	Reverse: complement of ACAG	NA	NA	NA	NA	NA	NA	NA	NA
294_F435MEF05F1HZT	7	(AT)^13	33	Dinucleotide	Forward	NA	NA	NA	NA	NA	NA	NA	NA
294_F435MEF05F417J	8	(ATT)^10	38	Trinucleotide	Reverse: complement of AAT	NA	NA	NA	NA	NA	NA	NA	NA
294_F435MEF05F7STI	282	(CAGT)^4	298	Tetranucleotide	Reverse: complement of ACTG	NA	NA	NA	NA	NA	NA	NA	NA
294_F435MEF05F9B24	12	(AT)^10	32	Dinucleotide	Forward	NA	NA	NA	NA	NA	NA	NA	NA
294_F435MEF05FYU6L	108	(ATT)^8	132	Trinucleotide	Reverse: complement of AAT	TTAGGTTGCCTCCCAGGTG	59.696	57.895	61	CATTATATTACCGGTCTCTTGATTAGG	58.187	37.037	220
294_F5VM4SA01AKJWI	157	(ATTTT)^4	177	Pentanucleotide	Reverse: complement of AAAAT	NA	NA	NA	NA	NA	NA	NA	NA
294_F5VM4SA01B1MIK	157	(ATTTT)^4	177	Pentanucleotide	Reverse: complement of AAAAT	GTTCAGTGGCTAGTCGCAAG	59.665	55	77	AGTTCTCCAAGACTAACATCTACC	58.244	41.667	264
294_F5VM4SA01BJDMS	73	(ATCC)^12	121	Tetranucleotide	Forward	NA	NA	NA	NA	NA	NA	NA	NA
294_F5VM4SA01BLNRS	343	(GT)^10	363	Dinucleotide	Reverse: complement of AC	NA	NA	NA	NA	NA	NA	NA	NA
294_F5VM4SA01BRJAE	121	(GT)^11	143	Dinucleotide	Reverse: complement of AC	NA	NA	NA	NA	NA	NA	NA	NA
294_F5VM4SA01BTL1S	498	(AAACGT)^9	552	Hexanucleotide	Forward	NA	NA	NA	NA	NA	NA	NA	NA
294_F5VM4SA01BTL1S	137	(AAAAAT)^4	161	Hexanucleotide	Forward	NA	NA	NA	NA	NA	NA	NA	NA
294_F5VM4SA01BUTAX	73	(ATCC)^13	125	Tetranucleotide	Forward	TCCGCTCTCGTCTTCCAG	59.147	61.111	41	GAGAGCCCGGAGTATCTGC	60.083	63.158	208
294_F5VM4SA01CBLEX	2	(AT)^21	44	Dinucleotide	Forward	NA	NA	NA	NA	NA	NA	NA	NA
294_F5VM4SA01CEO6J	249	(ATTT)^4	265	Tetranucleotide	Reverse: complement of AAAT	ACCTATACCACACAGGGTAAGC	60.008	50	162	CAAAGGAAAGGTCTTTATCTAGGG	57.518	41.667	380
294_F5VM4SA01CYEGO	134	(GTTTT)^4	154	Pentanucleotide	Reverse: complement of AAAAC	TGAGCATACTGAGTCCAAGACC	60.273	50	32	TGCTATTATGCACTATCCTGTAAGC	59.608	40	190
294_F5VM4SA01DFTPI	2	(AC)^11	24	Dinucleotide	Forward	NA	NA	NA	NA	NA	NA	NA	NA
294_F5VM4SA01DIC56	7	(AT)^16	39	Dinucleotide	Forward	NA	NA	NA	NA	NA	NA	NA	NA
294_F5VM4SA01DIC56	43	(AT)^12	67	Dinucleotide	Forward	NA	NA	NA	NA	NA	NA	NA	NA
294_F5VM4SA01DTYK9	13	(GTTT)^4	29	Tetranucleotide	Reverse: complement of AAAC	NA	NA	NA	NA	NA	NA	NA	NA
294_F5VM4SA01EKKK3	402	(GT)^10	422	Dinucleotide	Reverse: complement of AC	NA	NA	NA	NA	NA	NA	NA	NA
294_F5VM4SA01EV6WH	221	(AT)^10	241	Dinucleotide	Forward	TCCTTGTAAGGGCCCACTC	59.387	57.895	27	CTGTAACAAGCCTGACCAGC	59.587	55	316
301_F435MEF05F1JZD	36	(GT)^14	64	Dinucleotide	Reverse: complement of AC	NA	NA	NA	NA	NA	NA	NA	NA
301_F435MEF05F2N80	2	(AC)^22	46	Dinucleotide	Forward	NA	NA	NA	NA	NA	NA	NA	NA
301_F435MEF05F6FHO	45	(AAC)^73	264	Trinucleotide	Forward	NA	NA	NA	NA	NA	NA	NA	NA
301_F435MEF05F6FHO	21	(AACT)^6	45	Tetranucleotide	Forward	NA	NA	NA	NA	NA	NA	NA	NA
301_F435MEF05F9K8H	3	(AT)^11	25	Dinucleotide	Forward	NA	NA	NA	NA	NA	NA	NA	NA
301_F435MEF05FRWEN	4	(ATTT)^4	20	Tetranucleotide	Reverse: complement of AAAT	NA	NA	NA	NA	NA	NA	NA	NA
301_F435MEF05FRWEN	38	(AT)^16	70	Dinucleotide	Forward	NA	NA	NA	NA	NA	NA	NA	NA
301_F435MEF05FT1T2	40	(AAC)^51	193	Trinucleotide	Forward	NA	NA	NA	NA	NA	NA	NA	NA
301_F435MEF05GDMYL	12	(AT)^15	42	Dinucleotide	Forward	NA	NA	NA	NA	NA	NA	NA	NA
301_F5VM4SA01A6CM0	11	(GTT)^8	35	Trinucleotide	Reverse: complement of AAC	NA	NA	NA	NA	NA	NA	NA	NA
301_F5VM4SA01AHPIT	104	(ATT)^9	131	Trinucleotide	Reverse: complement of AAT	AGTCTGCAGGAACCAGAGC	60.082	57.895	64	TTCCCAGTGAAACCCGTGG	60.612	57.895	284
301_F5VM4SA01B4C7F	134	(AAAC)^4	150	Tetranucleotide	Forward	AGCTGGGTTTAGCTCTCGG	59.856	57.895	8	GACACGACAGGTTCACTGC	59.503	57.895	259
301_F5VM4SA01BA15U	361	(ACAT)^5	381	Tetranucleotide	Forward	TGCACCAACAATGGTCAGC	59.709	52.632	32	TGAGTATTCAGTCTTCTCTGGG	57.421	45.455	421
301_F5VM4SA01BF4SG	44	(AATT)^6	68	Tetranucleotide	Forward	NA	NA	NA	NA	NA	NA	NA	NA
301_F5VM4SA01BJSQ0	307	(ACGT)^5	327	Tetranucleotide	Forward	NA	NA	NA	NA	NA	NA	NA	NA
301_F5VM4SA01BOBNN	832	(AAACGT)^4	856	Hexanucleotide	Forward	NA	NA	NA	NA	NA	NA	NA	NA
301_F5VM4SA01BOBNN	70	(AACGT)^5	95	Pentanucleotide	Forward	NA	NA	NA	NA	NA	NA	NA	NA
301_F5VM4SA01BOBNN	91	(ACGT)^6	115	Tetranucleotide	Forward	NA	NA	NA	NA	NA	NA	NA	NA
301_F5VM4SA01BOBNN	649	(AAACGT)^11	715	Hexanucleotide	Forward	NA	NA	NA	NA	NA	NA	NA	NA
301_F5VM4SA01BOBNN	757	(AAACGT)^4	781	Hexanucleotide	Forward	NA	NA	NA	NA	NA	NA	NA	NA
301_F5VM4SA01BOBNN	7	(ACGT)^7	35	Tetranucleotide	Forward	NA	NA	NA	NA	NA	NA	NA	NA
301_F5VM4SA01BOBNN	50	(ACGT)^5	70	Tetranucleotide	Forward	NA	NA	NA	NA	NA	NA	NA	NA
301_F5VM4SA01BOBNN	928	(AACGT)^4	948	Pentanucleotide	Forward	NA	NA	NA	NA	NA	NA	NA	NA
301_F5VM4SA01BOBNN	961	(AACGT)^13	1026	Pentanucleotide	Forward	NA	NA	NA	NA	NA	NA	NA	NA
301_F5VM4SA01BOBNN	882	(AACGT)^9	927	Pentanucleotide	Forward	NA	NA	NA	NA	NA	NA	NA	NA
301_F5VM4SA01BOBNN	782	(AAACGT)^5	812	Hexanucleotide	Forward	NA	NA	NA	NA	NA	NA	NA	NA
301_F5VM4SA01BOBNN	543	(AAACGT)^15	633	Hexanucleotide	Forward	NA	NA	NA	NA	NA	NA	NA	NA
301_F5VM4SA01BOBNN	126	(ACGT)^4	142	Tetranucleotide	Forward	NA	NA	NA	NA	NA	NA	NA	NA
301_F5VM4SA01BPG23	145	(ACAT)^4	161	Tetranucleotide	Forward	NA	NA	NA	NA	NA	NA	NA	NA
301_F5VM4SA01C0C7K	237	(CTGT)^4	253	Tetranucleotide	Reverse: complement of ACAG	NA	NA	NA	NA	NA	NA	NA	NA
301_F5VM4SA01C49OT	257	(AC)^11	279	Dinucleotide	Forward	NA	NA	NA	NA	NA	NA	NA	NA
301_F5VM4SA01CJ2GP	261	(AACGTT)^4	285	Hexanucleotide	Forward	NA	NA	NA	NA	NA	NA	NA	NA
301_F5VM4SA01CJ2GP	293	(AACGTT)^6	329	Hexanucleotide	Forward	NA	NA	NA	NA	NA	NA	NA	NA
301_F5VM4SA01CJ2GP	443	(AACGT)^4	463	Pentanucleotide	Forward	NA	NA	NA	NA	NA	NA	NA	NA
301_F5VM4SA01CJ2GP	330	(AACGTT)^11	396	Hexanucleotide	Forward	NA	NA	NA	NA	NA	NA	NA	NA
301_F5VM4SA01CTVNH	749	(ACGTTT)^4	773	Hexanucleotide	Reverse: complement of AAACGT	NA	NA	NA	NA	NA	NA	NA	NA
301_F5VM4SA01CTVNH	828	(ACGT)^5	848	Tetranucleotide	Forward	NA	NA	NA	NA	NA	NA	NA	NA
301_F5VM4SA01D2E1H	44	(AATT)^6	68	Tetranucleotide	Forward	NA	NA	NA	NA	NA	NA	NA	NA
301_F5VM4SA01D70N9	42	(GTTT)^5	62	Tetranucleotide	Reverse: complement of AAAC	NA	NA	NA	NA	NA	NA	NA	NA
301_F5VM4SA01DEAQI	99	(ATT)^8	123	Trinucleotide	Reverse: complement of AAT	NA	NA	NA	NA	NA	NA	NA	NA
301_F5VM4SA01DPTU6	240	(AAAC)^4	256	Tetranucleotide	Forward	ATTGCGCGATTCAACGGAG	60.013	52.632	42	ACACTGACCCAACCAGAGG	59.621	57.895	464
301_F5VM4SA01DTMBN	192	(GTTTT)^4	212	Pentanucleotide	Reverse: complement of AAAAC	GCCAGTACCTCTCACAAAGC	59.303	55	157	ACACCACTGAATACCTGCC	57.8	52.632	307
301_F5VM4SA01DWBZ3	240	(GGTT)^4	256	Tetranucleotide	Reverse: complement of AACC	NA	NA	NA	NA	NA	NA	NA	NA
301_F5VM4SA01ECF4C	140	(CT)^10	160	Dinucleotide	Reverse: complement of AG	GCCTGTAGGAACCAGTATCCC	60.353	57.143	2	TGTGGAGTGTTGAATGAAGC	57.011	45	213
301_F5VM4SA01EHX5O	26	(GT)^20	66	Dinucleotide	Reverse: complement of AC	NA	NA	NA	NA	NA	NA	NA	NA
301_F5VM4SA01EHX5O	1	(GT)^11	23	Dinucleotide	Reverse: complement of AC	NA	NA	NA	NA	NA	NA	NA	NA
301_F5VM4SA01EIVVZ	1	(GT)^16	33	Dinucleotide	Reverse: complement of AC	NA	NA	NA	NA	NA	NA	NA	NA
301_F5VM4SA01EN1IP	2	(AT)^56	114	Dinucleotide	Forward	NA	NA	NA	NA	NA	NA	NA	NA
301_F5VM4SA01EPFAB	129	(GTT)^8	153	Trinucleotide	Reverse: complement of AAC	TGTAGCTGGGACATGAGGTG	59.862	55	61	ATCTCTGCAGGGCAGGAAC	60.157	57.895	220
301_F5VM4SA01EQCO3	22	(AT)^14	50	Dinucleotide	Forward	NA	NA	NA	NA	NA	NA	NA	NA
301_F5VM4SA01EQCO3	603	(ACGT)^4	619	Tetranucleotide	Forward	NA	NA	NA	NA	NA	NA	NA	NA
301_F5VM4SA01EQCO3	70	(ACGT)^11	114	Tetranucleotide	Forward	NA	NA	NA	NA	NA	NA	NA	NA
301_F5VM4SA01EQCO3	114	(AACGT)^4	134	Pentanucleotide	Forward	NA	NA	NA	NA	NA	NA	NA	NA
301_F5VM4SA01EQCO3	386	(AAACGT)^7	428	Hexanucleotide	Forward	NA	NA	NA	NA	NA	NA	NA	NA
301_F5VM4SA01EQCO3	492	(AACCGT)^4	516	Hexanucleotide	Forward	NA	NA	NA	NA	NA	NA	NA	NA
301_F5VM4SA01EQCO3	511	(ACCGT)^8	551	Pentanucleotide	Forward	NA	NA	NA	NA	NA	NA	NA	NA
301_F5VM4SA01EQCO3	556	(ACCGT)^4	576	Pentanucleotide	Forward	NA	NA	NA	NA	NA	NA	NA	NA
301_F5VM4SA01EQCO3	308	(ACGTTT)^4	332	Hexanucleotide	Reverse: complement of AAACGT	NA	NA	NA	NA	NA	NA	NA	NA
301_F5VM4SA01EQCO3	51	(AGTT)^4	67	Tetranucleotide	Reverse: complement of AACT	NA	NA	NA	NA	NA	NA	NA	NA
301_F5VM4SA01EQCO3	576	(ACGT)^6	600	Tetranucleotide	Forward	NA	NA	NA	NA	NA	NA	NA	NA
301_F5VM4SA01ERWIN	55	(AAAG)^4	71	Tetranucleotide	Forward	NA	NA	NA	NA	NA	NA	NA	NA
301_F5VM4SA01ESHXK	24	(ATT)^10	54	Trinucleotide	Reverse: complement of AAT	NA	NA	NA	NA	NA	NA	NA	NA
301_F5VM4SA01ESHXK	6	(AT)^10	26	Dinucleotide	Forward	NA	NA	NA	NA	NA	NA	NA	NA
301_F5VM4SA01EUJRT	6	(ACGGT)^7	41	Pentanucleotide	Reverse: complement of ACCGT	NA	NA	NA	NA	NA	NA	NA	NA
301_F5VM4SA01EUJRT	179	(ACGT)^4	195	Tetranucleotide	Forward	NA	NA	NA	NA	NA	NA	NA	NA
301_F5VM4SA01EUJRT	153	(ACGT)^5	173	Tetranucleotide	Forward	NA	NA	NA	NA	NA	NA	NA	NA
306_F435MEF05GBWKI	14	(AT)^10	34	Dinucleotide	Forward	NA	NA	NA	NA	NA	NA	NA	NA
306_F435MEF05GFFII	1	(AT)^19	39	Dinucleotide	Forward	NA	NA	NA	NA	NA	NA	NA	NA
306_F435MEF05GGTWP	6	(AT)^12	30	Dinucleotide	Forward	NA	NA	NA	NA	NA	NA	NA	NA
306_F5VM4SA01A04AB	76	(GTTT)^5	96	Tetranucleotide	Reverse: complement of AAAC	AGCGAATGGCAGTTCAAGC	59.862	52.632	27	TCGAGGCTATCCTGTTGGC	59.932	57.895	253
306_F5VM4SA01A5W23	70	(CTTT)^4	86	Tetranucleotide	Reverse: complement of AAAG	TCACACAGCCGAAGAGAAATC	59.064	47.619	1	TGCACGCACATCTGTTTCC	59.79	52.632	224
306_F5VM4SA01AL2M1	6	(AAT)^8	30	Trinucleotide	Forward	NA	NA	NA	NA	NA	NA	NA	NA
306_F5VM4SA01ALUA4	132	(AT)^13	158	Dinucleotide	Forward	NA	NA	NA	NA	NA	NA	NA	NA
306_F5VM4SA01AOYDI	133	(AT)^13	159	Dinucleotide	Forward	NA	NA	NA	NA	NA	NA	NA	NA
306_F5VM4SA01APC54	211	(AAAAT)^6	241	Pentanucleotide	Forward	GTCCCACCAGGAGGAAAGC	60.762	63.158	127	AGGTCTCAGCAGCTAGTTAAGG	60.009	50	286
306_F5VM4SA01ATDKP	13	(AT)^14	41	Dinucleotide	Forward	NA	NA	NA	NA	NA	NA	NA	NA
306_F5VM4SA01ATM8U	67	(AAC)^8	91	Trinucleotide	Forward	NA	NA	NA	NA	NA	NA	NA	NA
306_F5VM4SA01B3SIO	106	(AAATG)^6	136	Pentanucleotide	Forward	NA	NA	NA	NA	NA	NA	NA	NA
306_F5VM4SA01B927I	36	(GTTT)^6	60	Tetranucleotide	Reverse: complement of AAAC	NA	NA	NA	NA	NA	NA	NA	NA
306_F5VM4SA01BGXNP	14	(AT)^13	40	Dinucleotide	Forward	NA	NA	NA	NA	NA	NA	NA	NA
306_F5VM4SA01BGZ1K	211	(AAAAT)^6	241	Pentanucleotide	Forward	GTCCCACCAGGAGGAAAGC	60.762	63.158	127	AGGTCTCAGCAGCTAGTTAAGG	60.009	50	284
306_F5VM4SA01BHTUU	61	(GTTT)^5	81	Tetranucleotide	Reverse: complement of AAAC	NA	NA	NA	NA	NA	NA	NA	NA
306_F5VM4SA01BIQ1B	234	(AAAGC)^4	254	Pentanucleotide	Forward	TCGTGACAACAAAGCGTAGG	59.244	50	41	TGTGGTGATGCCCTTGC	58.157	58.824	280
306_F5VM4SA01BNWBQ	7	(AT)^14	35	Dinucleotide	Forward	NA	NA	NA	NA	NA	NA	NA	NA
306_F5VM4SA01BONZ1	6	(AGGT)^5	26	Tetranucleotide	Reverse: complement of ACCT	NA	NA	NA	NA	NA	NA	NA	NA
306_F5VM4SA01BP729	371	(ACAG)^4	387	Tetranucleotide	Forward	TCAGTCGGACGCTGACTTC	60.158	57.895	42	ACTCTCACTGGGTAACGTACAG	59.946	50	422
306_F5VM4SA01BPLFW	42	(AT)^58	158	Dinucleotide	Forward	NA	NA	NA	NA	NA	NA	NA	NA
306_F5VM4SA01BPLFW	7	(AT)^16	39	Dinucleotide	Forward	NA	NA	NA	NA	NA	NA	NA	NA
306_F5VM4SA01C42O2	350	(ATGT)^5	370	Tetranucleotide	Reverse: complement of ACAT	TGCTGAATTGGGTTTGTGGAC	60.078	47.619	63	TCTTCAAATTGTGCATTCAGGG	58.239	40.909	415
306_F5VM4SA01C62XA	146	(ACTG)^4	162	Tetranucleotide	Forward	NA	NA	NA	NA	NA	NA	NA	NA
306_F5VM4SA01CFQWV	265	(AAAC)^4	281	Tetranucleotide	Forward	NA	NA	NA	NA	NA	NA	NA	NA
306_F5VM4SA01CMM9H	239	(GTTT)^4	255	Tetranucleotide	Reverse: complement of AAAC	CTTCAGCTCGATGGCCTTAC	59.167	55	80	ACCTTTAATACATTTCGTGGCAG	58.201	39.13	317
306_F5VM4SA01D4K8B	267	(AAAC)^4	283	Tetranucleotide	Forward	NA	NA	NA	NA	NA	NA	NA	NA
306_F5VM4SA01D5ALN	76	(GTTT)^5	96	Tetranucleotide	Reverse: complement of AAAC	AGCGAATGGCAGTTCAAGC	59.862	52.632	27	TCGAGGCTATCCTGTTGGC	59.932	57.895	253
306_F5VM4SA01D9X5P	326	(AT)^10	346	Dinucleotide	Forward	NA	NA	NA	NA	NA	NA	NA	NA
306_F5VM4SA01DBJ3I	275	(AAAT)^4	291	Tetranucleotide	Forward	NA	NA	NA	NA	NA	NA	NA	NA
306_F5VM4SA01DD9HR	49	(GTTT)^4	65	Tetranucleotide	Reverse: complement of AAAC	NA	NA	NA	NA	NA	NA	NA	NA
306_F5VM4SA01DDST9	61	(GTTT)^5	81	Tetranucleotide	Reverse: complement of AAAC	NA	NA	NA	NA	NA	NA	NA	NA
306_F5VM4SA01DIE5Z	80	(ATTTT)^4	100	Pentanucleotide	Reverse: complement of AAAAT	TGCTTCCATGCTCCAGAGG	60.157	57.895	13	GCACAGCGTTCATCCAGAC	59.94	57.895	234
306_F5VM4SA01DV287	6	(AAT)^12	42	Trinucleotide	Forward	NA	NA	NA	NA	NA	NA	NA	NA
306_F5VM4SA01DV287	42	(AAAT)^90	402	Tetranucleotide	Forward	NA	NA	NA	NA	NA	NA	NA	NA
306_F5VM4SA01DV287	493	(AAAT)^4	509	Tetranucleotide	Forward	NA	NA	NA	NA	NA	NA	NA	NA
306_F5VM4SA01DV287	554	(AAAT)^7	582	Tetranucleotide	Forward	NA	NA	NA	NA	NA	NA	NA	NA
306_F5VM4SA01E29S2	28	(CAGT)^4	44	Tetranucleotide	Reverse: complement of ACTG	NA	NA	NA	NA	NA	NA	NA	NA
306_F5VM4SA01EMX4J	14	(CTTT)^5	34	Tetranucleotide	Reverse: complement of AAAG	NA	NA	NA	NA	NA	NA	NA	NA
306_F5VM4SA01EN3WF	347	(AT)^33	413	Dinucleotide	Forward	NA	NA	NA	NA	NA	NA	NA	NA
313_F435MEF05F40PX	356	(ATTT)^4	372	Tetranucleotide	Reverse: complement of AAAT	CCAGGTGTCTGGAAGGAGC	60.459	63.158	89	ACACACTGTCTTCACCTGC	58.361	52.632	457
313_F435MEF05FZN3E	11	(AT)^13	37	Dinucleotide	Forward	NA	NA	NA	NA	NA	NA	NA	NA
313_F435MEF05GEVKT	287	(ACGT)^5	307	Tetranucleotide	Forward	NA	NA	NA	NA	NA	NA	NA	NA
313_F5VM4SA01A0ZNP	1	(GTTT)^12	49	Tetranucleotide	Reverse: complement of AAAC	NA	NA	NA	NA	NA	NA	NA	NA
313_F5VM4SA01ADG7L	81	(AT)^67	215	Dinucleotide	Forward	NA	NA	NA	NA	NA	NA	NA	NA
313_F5VM4SA01AF3PS	257	(AAT)^16	305	Trinucleotide	Forward	NA	NA	NA	NA	NA	NA	NA	NA
313_F5VM4SA01AF3PS	313	(AAACGT)^6	349	Hexanucleotide	Forward	NA	NA	NA	NA	NA	NA	NA	NA
313_F5VM4SA01AJF7O	4	(ATCC)^7	32	Tetranucleotide	Forward	NA	NA	NA	NA	NA	NA	NA	NA
313_F5VM4SA01ANOXM	269	(GTTT)^5	289	Tetranucleotide	Reverse: complement of AAAC	NA	NA	NA	NA	NA	NA	NA	NA
313_F5VM4SA01APBY7	126	(AT)^10	146	Dinucleotide	Forward	NA	NA	NA	NA	NA	NA	NA	NA
313_F5VM4SA01AVD4F	98	(ACAG)^4	114	Tetranucleotide	Forward	GGGTACGAGAAGTGGAGGC	60.232	63.158	12	GTTGTGTGGTCAAGGCAGG	59.712	57.895	375
313_F5VM4SA01B01N1	7	(AT)^15	37	Dinucleotide	Forward	NA	NA	NA	NA	NA	NA	NA	NA
313_F5VM4SA01B3V2V	4	(AT)^15	34	Dinucleotide	Forward	NA	NA	NA	NA	NA	NA	NA	NA
313_F5VM4SA01B9042	52	(GTTT)^4	68	Tetranucleotide	Reverse: complement of AAAC	NA	NA	NA	NA	NA	NA	NA	NA
313_F5VM4SA01BED8F	5	(ATTT)^4	21	Tetranucleotide	Reverse: complement of AAAT	NA	NA	NA	NA	NA	NA	NA	NA
313_F5VM4SA01BM1NH	187	(ATTT)^4	203	Tetranucleotide	Reverse: complement of AAAT	GATATGAGTGCGCTCCCAAG	59.237	55	7	TGTTTGCACAGATTTGGCTG	58.235	45	436
313_F5VM4SA01BUT2N	132	(GCTT)^4	148	Tetranucleotide	Reverse: complement of AAGC	CCCTCTTGGAGAGAGTCCTG	59.282	60	87	GTGCTTTACAAACTCTGGAGC	58.2	47.619	279
313_F5VM4SA01BYRLO	337	(CAGT)^4	353	Tetranucleotide	Reverse: complement of ACTG	NA	NA	NA	NA	NA	NA	NA	NA
313_F5VM4SA01C12QB	126	(CT)^10	146	Dinucleotide	Reverse: complement of AG	NA	NA	NA	NA	NA	NA	NA	NA
313_F5VM4SA01C1DVF	34	(AGC)^8	58	Trinucleotide	Forward	NA	NA	NA	NA	NA	NA	NA	NA
313_F5VM4SA01C24OD	340	(ATTTT)^4	360	Pentanucleotide	Reverse: complement of AAAAT	TGCTCCTTGAACCACCCAG	60.31	57.895	98	AGCACCATTTAGTCAGCCTTG	59.323	47.619	482
313_F5VM4SA01C32VH	2	(AT)^16	34	Dinucleotide	Forward	NA	NA	NA	NA	NA	NA	NA	NA
313_F5VM4SA01C3PZ0	421	(ACGTC)^4	441	Pentanucleotide	Forward	NA	NA	NA	NA	NA	NA	NA	NA
313_F5VM4SA01CBRZ2	108	(AC)^11	130	Dinucleotide	Forward	AATGCTGCTTTGTGCCGAG	60.158	52.632	62	GGTGAGAGCCCTCTGGATG	59.93	63.158	254
313_F5VM4SA01CH8QR	23	(ATTT)^4	39	Tetranucleotide	Reverse: complement of AAAT	NA	NA	NA	NA	NA	NA	NA	NA
313_F5VM4SA01CMJ00	6	(AT)^16	38	Dinucleotide	Forward	NA	NA	NA	NA	NA	NA	NA	NA
313_F5VM4SA01CNR6L	127	(GTTT)^4	143	Tetranucleotide	Reverse: complement of AAAC	CCGGAACTTGAATCACCGC	59.939	57.895	38	CGTCTTTCAACCATCGGAGC	60.014	55	276
313_F5VM4SA01D0844	3	(AAAC)^4	19	Tetranucleotide	Forward	NA	NA	NA	NA	NA	NA	NA	NA
313_F5VM4SA01D0844	23	(AAAC)^4	39	Tetranucleotide	Forward	NA	NA	NA	NA	NA	NA	NA	NA
313_F5VM4SA01D5YBQ	203	(ATGT)^4	219	Tetranucleotide	Reverse: complement of ACAT	NA	NA	NA	NA	NA	NA	NA	NA
313_F5VM4SA01DA5HK	183	(GGAT)^5	203	Tetranucleotide	Reverse: complement of ATCC	NA	NA	NA	NA	NA	NA	NA	NA
313_F5VM4SA01DGT4E	270	(GTTT)^4	286	Tetranucleotide	Reverse: complement of AAAC	GCTCTTTGCACTTCCGCTG	60.522	57.895	222	GTGGCAAGGAGAGACCAAC	58.813	57.895	458
313_F5VM4SA01DKAID	9	(CTTT)^5	29	Tetranucleotide	Reverse: complement of AAAG	NA	NA	NA	NA	NA	NA	NA	NA
313_F5VM4SA01DMVAG	321	(AT)^10	341	Dinucleotide	Forward	GACTGACGGAGATTGCATCC	59.167	55	67	AATGTTGGATCTTGTTAAGGGTC	57.533	39.13	406
313_F5VM4SA01DTO7I	294	(AAAAC)^4	314	Pentanucleotide	Forward	AGCCTCCCAGCACTACAAG	59.777	57.895	246	CCAATCCTGCAGACAACTGG	59.582	55	403
313_F5VM4SA01DTT7P	45	(ATTT)^4	61	Tetranucleotide	Reverse: complement of AAAT	NA	NA	NA	NA	NA	NA	NA	NA
313_F5VM4SA01E13OR	387	(GTTT)^4	403	Tetranucleotide	Reverse: complement of AAAC	NA	NA	NA	NA	NA	NA	NA	NA
313_F5VM4SA01E14S5	133	(AAGAG)^5	158	Pentanucleotide	Forward	NA	NA	NA	NA	NA	NA	NA	NA
313_F5VM4SA01EC9SB	4	(ATTT)^9	40	Tetranucleotide	Reverse: complement of AAAT	NA	NA	NA	NA	NA	NA	NA	NA
313_F5VM4SA01EDTXE	276	(AAAC)^4	292	Tetranucleotide	Forward	GCACTGTTGCCCTCCAATC	59.86	57.895	31	TGTGTGTTGTCACATAATTGCTC	58.65	39.13	390
313_F5VM4SA01EKECJ	101	(AAAT)^4	117	Tetranucleotide	Forward	GGCAGAGCTCAAATCCCAC	59.261	57.895	12	GCAGCAAACTGGTCCCTTG	60.083	57.895	188
313_F5VM4SA01EKOUI	137	(AGG)^12	173	Trinucleotide	Forward	CGGGCTAGCAAAGAAGACC	58.972	57.895	71	AGGACGCGGTAAAGTCGAG	60.231	57.895	343
313_F5VM4SA01EKPD6	196	(AC)^11	218	Dinucleotide	Forward	TACTCTCTTGTGGGCTGGC	59.778	57.895	18	CGCTGATTCGGAACAAGGTAG	59.815	52.381	287
313_F5VM4SA01ENZ70	276	(AAGC)^4	292	Tetranucleotide	Forward	CTTGTAGCCTTGTCCGGTG	58.899	57.895	95	CCACTGGATAACAATGTGGAGC	60.077	50	397
313_F5VM4SA01EO54I	12	(AT)^13	38	Dinucleotide	Forward	NA	NA	NA	NA	NA	NA	NA	NA
313_F5VM4SA01EX2NO	236	(AAAC)^5	256	Tetranucleotide	Forward	TCCGTCCTTAAGCCAGGTC	59.475	57.895	93	GTGCCTGTGGAGAAAGCAC	59.788	57.895	380
314_F435MEF05FQHMO	9	(AT)^47	103	Dinucleotide	Forward	NA	NA	NA	NA	NA	NA	NA	NA
314_F5VM4SA01A4P88	102	(ATCC)^5	122	Tetranucleotide	Forward	GGCATAGCTGTTCCTAGCC	58.434	57.895	43	ACCACTTCTACAAAGTGAGCC	58.635	47.619	274
314_F5VM4SA01A5H4Y	318	(AATT)^4	334	Tetranucleotide	Forward	CCACACCATTGCTCACTGC	60.158	57.895	190	CAGGACCATATTAGCAACACCTG	59.887	47.826	400
314_F5VM4SA01A7FBT	10	(AAT)^9	37	Trinucleotide	Forward	NA	NA	NA	NA	NA	NA	NA	NA
314_F5VM4SA01AR46X	218	(AC)^11	240	Dinucleotide	Forward	AGATGCAGGCTGGGTGAAG	60.461	57.895	8	CCCATTCCTGGTGTTGCCC	61.748	63.158	330
314_F5VM4SA01ARGT3	106	(GTTT)^4	122	Tetranucleotide	Reverse: complement of AAAC	NA	NA	NA	NA	NA	NA	NA	NA
314_F5VM4SA01B4N86	38	(AC)^12	62	Dinucleotide	Forward	NA	NA	NA	NA	NA	NA	NA	NA
314_F5VM4SA01B4U0U	408	(ACCG)^4	424	Tetranucleotide	Forward	NA	NA	NA	NA	NA	NA	NA	NA
314_F5VM4SA01B6RV0	43	(ACTG)^4	59	Tetranucleotide	Forward	ATCCAAAGGATCCGCCTGC	60.914	57.895	2	CACTTCTCGATCACAATGAGG	57.189	47.619	253
314_F5VM4SA01BFZV3	2	(GTT)^22	68	Trinucleotide	Reverse: complement of AAC	NA	NA	NA	NA	NA	NA	NA	NA
314_F5VM4SA01BO7SS	400	(ACCG)^4	416	Tetranucleotide	Forward	NA	NA	NA	NA	NA	NA	NA	NA
314_F5VM4SA01BQJWR	109	(AAAAC)^5	134	Pentanucleotide	Forward	TGTGGGTTCCAAATTACCTGC	59.525	47.619	31	GCATAGGCTAAGGAGCAAAGC	60.147	52.381	287
314_F5VM4SA01BTG1I	48	(CTAGT)^4	68	Pentanucleotide	Reverse: complement of ACTAG	NA	NA	NA	NA	NA	NA	NA	NA
314_F5VM4SA01BUTT5	4	(ATTT)^8	36	Tetranucleotide	Reverse: complement of AAAT	NA	NA	NA	NA	NA	NA	NA	NA
314_F5VM4SA01C0HW7	94	(AAAT)^4	110	Tetranucleotide	Forward	TGCCAACATCCATTTCATAGGAG	59.566	43.478	2	GGCTTGCAATGACACAGGG	60.158	57.895	380
314_F5VM4SA01C7JN0	2	(AT)^23	48	Dinucleotide	Forward	NA	NA	NA	NA	NA	NA	NA	NA
314_F5VM4SA01CHTDM	19	(GGTT)^4	35	Tetranucleotide	Reverse: complement of AACC	NA	NA	NA	NA	NA	NA	NA	NA
314_F5VM4SA01CK4VQ	140	(AAAT)^4	156	Tetranucleotide	Forward	NA	NA	NA	NA	NA	NA	NA	NA
314_F5VM4SA01CKTBL	222	(AGC)^8	246	Trinucleotide	Forward	TGGTCGTGACACATCTCCG	60.158	57.895	36	CACTTCATCTTCTGCGAGGG	59.095	55	278
314_F5VM4SA01DCWDC	144	(ACGG)^4	160	Tetranucleotide	Forward	NA	NA	NA	NA	NA	NA	NA	NA
314_F5VM4SA01DG9AD	354	(AGAT)^11	398	Tetranucleotide	Forward	NA	NA	NA	NA	NA	NA	NA	NA
314_F5VM4SA01E3HHG	216	(AAT)^10	246	Trinucleotide	Forward	ACTTAGGAGTTTGAGACGATGC	58.907	45.455	123	CAGCAGAGTTGAACGCCAG	59.867	57.895	316
314_F5VM4SA01EH4IN	2	(AT)^20	42	Dinucleotide	Forward	NA	NA	NA	NA	NA	NA	NA	NA
314_F5VM4SA01EIODH	3	(CAGT)^4	19	Tetranucleotide	Reverse: complement of ACTG	NA	NA	NA	NA	NA	NA	NA	NA
314_F5VM4SA01EP57V	166	(AT)^12	190	Dinucleotide	Forward	NA	NA	NA	NA	NA	NA	NA	NA
318_F435MEF05F3G6P	1	(AT)^15	31	Dinucleotide	Forward	NA	NA	NA	NA	NA	NA	NA	NA
318_F435MEF05F4EA1	69	(ATT)^8	93	Trinucleotide	Reverse: complement of AAT	NA	NA	NA	NA	NA	NA	NA	NA
318_F435MEF05FSNBJ	80	(ATTTT)^7	115	Pentanucleotide	Reverse: complement of AAAAT	TTGCTTGGTGCAGAGATGC	59.487	52.632	1	TTCCTACCACCCAGTTGCC	60.004	57.895	174
318_F435MEF05FWFJ3	178	(ATCC)^5	198	Tetranucleotide	Forward	ACACGGAGATCACTTACGGG	59.938	55	20	ACCACTCTACAAAGTGAGCC	57.917	50	349
318_F435MEF05GA47Z	147	(AC)^12	171	Dinucleotide	Forward	NA	NA	NA	NA	NA	NA	NA	NA
318_F435MEF05GDDTY	27	(AGAT)^6	51	Tetranucleotide	Forward	NA	NA	NA	NA	NA	NA	NA	NA
318_F435MEF05GFZLJ	41	(AC)^10	61	Dinucleotide	Forward	NA	NA	NA	NA	NA	NA	NA	NA
318_F5VM4SA01A4HM6	200	(GTTT)^4	216	Tetranucleotide	Reverse: complement of AAAC	CTCGTACATTCCAGGGTTTGC	60.012	52.381	39	GCGGACTTGGTAACTATCTTTGC	60.691	47.826	269
318_F5VM4SA01A7YZ2	370	(ACTT)^4	386	Tetranucleotide	Reverse: complement of AAGT	NA	NA	NA	NA	NA	NA	NA	NA
318_F5VM4SA01A89FL	183	(GTTTTT)^4	207	Hexanucleotide	Reverse: complement of AAAAAC	TCAAGAGCCATCTCTGGGC	59.853	57.895	64	ATAGCTCCTGCCACCGAAC	60.233	57.895	256
318_F5VM4SA01A8LY0	2	(AT)^17	36	Dinucleotide	Forward	NA	NA	NA	NA	NA	NA	NA	NA
318_F5VM4SA01ALQR4	325	(GT)^13	351	Dinucleotide	Reverse: complement of AC	NA	NA	NA	NA	NA	NA	NA	NA
318_F5VM4SA01AMMFT	15	(AT)^10	35	Dinucleotide	Forward	NA	NA	NA	NA	NA	NA	NA	NA
318_F5VM4SA01AN59T	323	(GCT)^9	350	Trinucleotide	Reverse: complement of AGC	TGCGCCCTACAATCCCTTG	60.836	57.895	228	GCCTCTCAAAGCTACTGCC	58.969	57.895	402
318_F5VM4SA01AONBM	180	(AGAT)^4	196	Tetranucleotide	Forward	TTAGGTCAACAGCGCCTCC	60.457	57.895	0	CACCAAGAAATTAGTCAGGCAAAG	59.299	41.667	272
318_F5VM4SA01AOX9L	240	(CAGT)^4	256	Tetranucleotide	Reverse: complement of ACTG	NA	NA	NA	NA	NA	NA	NA	NA
318_F5VM4SA01AQRSX	9	(AGGT)^5	29	Tetranucleotide	Reverse: complement of ACCT	NA	NA	NA	NA	NA	NA	NA	NA
318_F5VM4SA01AVF7Z	264	(AAAT)^4	280	Tetranucleotide	Forward	NA	NA	NA	NA	NA	NA	NA	NA
318_F5VM4SA01AZZF8	7	(AT)^12	31	Dinucleotide	Forward	NA	NA	NA	NA	NA	NA	NA	NA
318_F5VM4SA01B57LQ	16	(AT)^10	36	Dinucleotide	Forward	NA	NA	NA	NA	NA	NA	NA	NA
318_F5VM4SA01B7PTA	168	(CTTTT)^5	193	Pentanucleotide	Reverse: complement of AAAAG	NA	NA	NA	NA	NA	NA	NA	NA
318_F5VM4SA01B9GIY	10	(GTTT)^5	30	Tetranucleotide	Reverse: complement of AAAC	NA	NA	NA	NA	NA	NA	NA	NA
318_F5VM4SA01BR5IM	45	(AAAC)^4	61	Tetranucleotide	Forward	NA	NA	NA	NA	NA	NA	NA	NA
318_F5VM4SA01BTA8L	104	(GTTT)^4	120	Tetranucleotide	Reverse: complement of AAAC	AGAATTAGCAGTATCCCTCTGG	57.535	45.455	11	TCCTGTAACAAGCATGGCAG	58.932	50	250
318_F5VM4SA01BVJDG	399	(AC)^14	427	Dinucleotide	Forward	NA	NA	NA	NA	NA	NA	NA	NA
318_F5VM4SA01BYGS5	46	(AAAC)^4	62	Tetranucleotide	Forward	NA	NA	NA	NA	NA	NA	NA	NA
318_F5VM4SA01C3F8I	294	(AT)^12	318	Dinucleotide	Forward	NA	NA	NA	NA	NA	NA	NA	NA
318_F5VM4SA01C69S6	85	(AAAT)^4	101	Tetranucleotide	Forward	TGAGACCTGCAATGGCTCC	60.46	57.895	5	TTGCAGAACCTGTGCGAAG	59.419	52.632	356
318_F5VM4SA01C8PIP	294	(GTTT)^4	310	Tetranucleotide	Reverse: complement of AAAC	NA	NA	NA	NA	NA	NA	NA	NA
318_F5VM4SA01CEUQA	1	(CTTT)^6	25	Tetranucleotide	Reverse: complement of AAAG	NA	NA	NA	NA	NA	NA	NA	NA
318_F5VM4SA01CGSBW	182	(AC)^12	206	Dinucleotide	Forward	TCCCAAGATCCTCCACAGC	59.467	57.895	81	TGACCTGCTCTTCACATCG	57.922	52.632	267
318_F5VM4SA01CHM84	149	(GT)^10	169	Dinucleotide	Reverse: complement of AC	NA	NA	NA	NA	NA	NA	NA	NA
318_F5VM4SA01CKI6S	43	(GTTT)^4	59	Tetranucleotide	Reverse: complement of AAAC	NA	NA	NA	NA	NA	NA	NA	NA
318_F5VM4SA01CO9GS	247	(AAAC)^4	263	Tetranucleotide	Forward	CCTTCCCGAGCCTCCAC	59.754	70.588	142	TCAGAAGGTGGCTCCAATCC	60.151	55	301
318_F5VM4SA01D0LM2	422	(AGGG)^4	438	Tetranucleotide	Forward	CCCATCCATCCTGTTAGTGC	58.786	55	293	AGGTTCCTCTAGTTGCTGAC	57.329	50	490
318_F5VM4SA01D3JNF	29	(CAGT)^4	45	Tetranucleotide	Reverse: complement of ACTG	NA	NA	NA	NA	NA	NA	NA	NA
318_F5VM4SA01DGLNG	2	(AT)^45	92	Dinucleotide	Forward	NA	NA	NA	NA	NA	NA	NA	NA
318_F5VM4SA01E0VF0	3	(CTTT)^7	31	Tetranucleotide	Reverse: complement of AAAG	NA	NA	NA	NA	NA	NA	NA	NA
318_F5VM4SA01EELHG	50	(ACAG)^4	66	Tetranucleotide	Forward	AGTTGGTAAGCAATTTACAAGGC	58.632	39.13	8	GCTGTCAAGCCCAGTTACC	59.189	57.895	299
318_F5VM4SA01EJFZ4	95	(GTTTT)^5	120	Pentanucleotide	Reverse: complement of AAAAC	ACACCTCTAGCAGGCTTTAC	57.698	50	31	CAGACACCTCCACAGTGTTC	58.877	55	260
318_F5VM4SA01EXWV6	10	(GTTT)^5	30	Tetranucleotide	Reverse: complement of AAAC	NA	NA	NA	NA	NA	NA	NA	NA
